# Supplementary material for: Integrated network analysis reveals a novel role for the cell cycle in 2009 pandemic influenza virus-induced inflammation in macaque lungs
Source: BMC Syst Biol. 2012 Aug 31;6:117. doi: 10.1186/1752-0509-6-117 (PMC3481363; doi:10.1186/1752-0509-6-117)
Supplement: Additional file 1 — Summary of the number of probes DE and the number of DE probes which are chemokine ligands and receptors (CCL/R), interleukins (IL) or interferon stimulated genes for each day. Numbers in parenthesis show the number of up (left) and down regulated genes (right). We also show the number of genes DE on both days (intersection). [file 1752-0509-6-117-S1.xls]

## Sheet: Sheet1
Summary of the number of probes DE and the number of DE probes which are chemokine ligands and receptors (CCL/R), interleukins (IL) or interferon stimulated genes for each day. Numbers in paranthesis show the number of up (left) and down regulated genes (right). We also show the number of genes DE on both days (intersection).
	Day 3	Day 7	Intersection
DE Genes	101 (44; 57)	854 (488; 366)	54(28; 26)
CCL/R	4 (4; 0)	10 (10; 0)	3 (3; 0)
IL	1 (1; 0)	8 (8; 0)	0 (0; 0)
ISG	3 (3; 0)	32 (26; 6)	1 (1; 0)
