# Supplementary material for: Integrated network analysis reveals a novel role for the cell cycle in 2009 pandemic influenza virus-induced inflammation in macaque lungs
Source: BMC Syst Biol. 2012 Aug 31;6:117. doi: 10.1186/1752-0509-6-117 (PMC3481363; doi:10.1186/1752-0509-6-117)
Supplement: Additional file 2 — All genes found differentially expressed on day 3 or 7 post infection. [file 1752-0509-6-117-S2.xls]

## Sheet: Legend
	All genes found differentially expressed on day 3 or 7 post infection.
	Differential expression required a FDR-adjusted P-value <0.01 and a fold change of 2 between the means
	Column Legend
	KUTK4	log2 of the average gene expression for KUTK4-infected lung tissue
	CA)4	log2 of the average gene expression for CA04-infected lung tissue
	GeneSymbol	official gene symbol
	GenbankAccession	Genbank accession number

## Sheet: Day 3
KUTK4	CA04	GeneSymbol	GenbankAccession
-0.609144	-2.76815	ART3	NM_001179
-0.543623	-2.46779	APLN	NM_017413
-0.958584	-2.56616	GNG7	NM_052847
-0.7133	-2.11801	TRIM63	NM_032588
-0.620486	-2.20177	ACADSB	NM_001609
-0.0890642	-2.64584	C9orf150	NM_203403
-1.5021	-2.63631	PDZRN4	NM_013377
-1.24411	-2.5899	EVC	NM_153717
-1.59015	-3.08884	MYOZ3	NM_133371
-1.18002	-3.66277	PTPRN2	NM_002847
-0.952562	-4.57475	HHIPL2	NM_024746
-0.0958599	-4.33613	SOX18	NM_018419
-2.02585	-4.13704	KCNA4	NM_002233
-2.33977	-3.57731	TNNC2	NM_003279
-2.55399	-4.6234	ABCA12	NM_173076
-0.373048	-1.7347	XM_166270	XM_166270
-0.389198	-1.70508	ASCC3L1	NM_014014
-0.22677	-1.72786	XR_011093	XR_011093
-0.454851	-1.93782	GSTT1	NM_000853
-0.38516	-1.96225	DEPDC6	NM_022783
-0.446994	-1.61707	UNC5CL	NM_173561
-0.330041	-1.5704	DQ148132	DQ148132
-0.347744	-1.42667	YPEL4	NM_145008
0.208891	-1.92624	GHITM	NM_014394
-0.0336961	-1.6789	RP1-21O18.1	NM_201628
-0.0344861	-1.53728	CN646916	CN646916
0.130704	-1.56316	TRPC4	NM_016179
0.138332	-1.36282	BTNL8	NM_024850
-0.180966	-1.28845	SLC2A12	NM_145176
-0.10786	-1.35551	LPHN3	NM_015236
-0.0389371	-1.18332	XM_048747	XM_048747
0.0494108	-1.26533	ITIH5	NM_030569
0.0887308	-1.06453	XR_014094	XR_014094
0.0628337	-1.00543	FRMD8	NM_031904
0.190655	-1.06007	XM_051699	XM_051699
0.163306	-0.910812	AMT	NM_000481
0.192113	-0.912599	ZNF16	NM_006958
0.256185	-0.802226	GPM6B	NM_001001995
0.314505	-1.18764	HEMGN	NM_018437
0.404258	-1.18014	NKD2	NM_033120
0.57928	-1.48771	SV2B	NM_014848
0.496328	-1.36512	KCNH8	NM_144633
0.680169	-1.2932	FAM19A1	NM_213609
0.752347	-1.20725	ENPP6	NM_153343
0.545987	-0.740673	AGTR1	NM_000685
0.521109	-0.683875	HIGD1B	NM_016438
0.400832	-0.661583	FLJ10404	NM_019057
0.49882	-0.891463	A_01_P005022
0.566392	-0.610486	DMN	NM_145728
0.64199	-0.571247	DMN	NM_145728
0.915616	-0.884316	SCN3A	NM_006922
0.960495	-0.206701	CHST2	AB021124
1.25186	-0.240134	EGFLAM	NM_182798
1.25359	-0.10285	EGFLAM	NM_182798
2.13308	-1.25049	MYL7	NM_021223
2.07137	-1.12119	SLC7A13	NM_138817
2.3712	-0.132212	XR_010808	XR_010808
2.55659	0.210122	KLKB1	NM_000892
-1.13959	-0.0166529	MYC	NM_002467
-1.24451	0.185309	SLCO4A1	NM_016354
-1.6579	0.711445	CCL13	NM_005408
-0.746042	0.440494	UCHL1	NM_004181
-0.617011	0.404499	EPHA4	NM_004438
-0.829351	0.333729	CDH1	NM_004360
-0.92301	0.480138	C8orf55	NM_016647
-0.968004	0.63303	TFB1M	NM_016020
-1.07453	0.820399	METTL7B	NM_152637
-0.594348	0.724957	TNFRSF12A	NM_016639
-0.636703	0.812035	PRRX2	NM_016307
-2.5115	0.31946	ALX1	NM_006982
-1.13976	1.53621	MSR1	NM_138715
-0.649044	1.22052	CCL3L3	NM_001001437
-0.534328	1.06225	TGFBI	NM_000358
-0.405634	1.03514	S100A2	NM_005978
-0.13203	0.87931	UCHL3	NM_006002
-0.114769	0.901745	C1QBP	NM_001212
-0.072824	0.965345	MRPL15	NM_014175
-0.0317744	1.01068	BTBD14A	NM_144653
0.0752141	1.73828	TIMP1	NM_003254
-0.192422	1.48694	AKR1B10	NM_020299
-0.129561	1.53281	TMEM144	NM_018342
-0.0454976	1.16474	MAFB	NM_005461
0.190464	1.19537	ARNTL2	NM_020183
0.0288001	1.3538	ECT2	NM_018098
0.150465	1.3562	SERPINH1	NM_001235
0.239	1.44671	HIST1H1E	NM_005321
0.391272	1.41172	UCK2	NM_012474
0.330736	1.3777	CASP1	NM_001223
0.341015	1.42641	XR_011928	XR_011928
-0.248348	3.2217	CCL2	NM_002982
0.467706	3.26501	SCIN	NM_033128
0.521675	2.53586	OAS1	NM_016816
0.820331	2.52219	IFIH1	NM_022168
0.517314	1.57371	ZNF280D	NM_001002844
0.611028	1.74026	PPA1	NM_021129
0.629112	1.66265	ARSJ	NM_024590
0.622838	1.67908	HIST1H2BK	NM_080593
0.790081	1.83233	COL8A1	NM_001850
0.588174	2.00691	CHAC2	NM_001008708
0.638858	1.9552	CCRL1	NM_178445
0.701708	1.93512	CCRL1	NM_178445
4.76246	1.63219	AKR7A3	NM_012067
2.97032	4.68096	XR_011279	XR_011279
3.6207	6.43887	HRASLS2	NM_017878

## Sheet: Day 7
KUTK4	CA04	GeneSymbol	GenbankAccession
-0.186203	-1.80074	CAMK2N1	CR604926
-0.183006	-1.78712	FXYD1	NM_005031
-0.169416	-1.79094	TGFBR3	NM_003243
-0.22628	-1.79395	ZNF323	NM_145909
-0.188643	-1.72063	EPN2	NM_014964
-0.194222	-1.71219	NDRG2	NM_016250
-0.227865	-1.73017	A_01_P003215
-0.174788	-1.76076	ITGA8	NM_003638
-0.1448	-1.77197	CNIH3	NM_152495
-0.136887	-1.73928	RSPO2	NM_178565
-0.292197	-1.81971	ID4	NM_001546
-0.271819	-1.80468	AGER	NM_001136
-0.270478	-1.83308	RBPMS	NM_001008710
-0.362955	-1.8196	PDE9A	AK127770
-0.330644	-1.79764	CMTM8	NM_178868
-0.295319	-1.86624	NKIRAS1	NM_020345
-0.25758	-1.89768	XM_166270	XM_166270
-0.131524	-1.86229	CBX7	NM_175709
-0.109248	-1.86997	ZNF185	NM_007150
-0.122586	-1.8216	SCD5	AF389338
-0.0844094	-1.85518	SPARC	NM_003118
-0.0691627	-1.83346	CN805630	CN805630
-0.0857361	-1.88424	AW014767	AW014767
-0.172607	-1.84418	DQ148132	DQ148132
-0.158545	-1.85807	ICA1L	NM_138468
-0.179946	-1.90943	XM_499343	XM_499343
-0.0880982	-1.92126	XM_044461	XM_044461
-0.0662475	-1.93487	C1orf115	NM_024709
-0.0702508	-2.0148	PTHR1	NM_000316
-0.214675	-2.03566	USH1C	NM_153676
-0.212656	-2.03068	FAM70A	NM_017938
-0.190787	-2.01023	CN805644	CN805644
-0.231154	-2.05792	GSTT1	NM_000853
-0.241938	-1.96238	CYBRD1	NM_024843
-0.308586	-2.07524	TMEM45B	NM_138788
-0.280299	-2.07503	TMOD1	NM_003275
-0.335635	-2.01808	BM668507	BM668507
-0.311522	-1.97608	SEMA6A	NM_020796
-0.420566	-2.22368	SUSD2	NM_019601
-0.397267	-2.22495	ATP6V1B1	NM_001692
-0.341554	-2.21639	HLF	NM_002126
-0.347966	-2.20522	P2RX2	NM_170683
-0.24799	-2.17492	SEMA5A	NM_003966
-0.619253	-1.98622	FLRT3	NM_013281
-0.609914	-1.99288	NM_139205	NM_139205
-0.568349	-2.00763	XR_011742	XR_011742
-0.617402	-1.94552	PRDM2	NM_012231
-0.591183	-1.93078	PTCH1	NM_000264
-0.429964	-1.95257	CA14	NM_012113
-0.392805	-1.95609	XM_291326	XM_291326
-0.383936	-1.99534	DACH1	NM_080759
-0.471529	-1.98077	KIT	NM_000222
-0.4473	-1.99717	GDPD5	NM_030792
0.0348634	-2.11934	OR10A3	NM_001003745
0.0448318	-2.06774	ABLIM3	NM_014945
0.139579	-2.17744	ALPI	NM_001631
0.173868	-2.10021	TIMP3	NM_000362
-0.155125	-2.27535	SH3GL3	NM_003027
-0.115482	-2.3046	TSPAN7	NM_004615
-0.107336	-2.16543	GPIHBP1	NM_178172
-0.125157	-1.69294	XR_014262	XR_014262
-0.1241	-1.68369	CN643246	CN643246
-0.143343	-1.6794	MOSC1	NM_022746
-0.114566	-1.64761	RELN	NM_005045
-0.168032	-1.68753	NTN4	NM_021229
-0.204835	-1.59814	KCNMB4	NM_014505
-0.169099	-1.62724	CYP4B1	NM_000779
-0.124027	-1.55861	ASCC3L1	NM_014014
-0.0655662	-1.69053	PIK3IP1	NM_052880
-0.0625065	-1.6781	ZNF79	NM_007135
-0.10024	-1.68922	BG285881	BG285881
-0.0423295	-1.76367	RAI2	NM_021785
0.0291457	-1.67369	XR_013305	XR_013305
-0.0646319	-1.54398	FOXO4	NM_005938
-0.0582485	-1.54842	LMOD1	NM_012134
-0.0335822	-1.5217	CHST1	NM_003654
-0.0125491	-1.5446	OPHN1	NM_002547
0.00944249	-1.52295	XR_013017	XR_013017
-0.067397	-1.59031	EZH1	NM_001991
-0.185142	-1.44036	ADRBK2	NM_005160
-0.167245	-1.40962	SCAMP5	NM_138967
-0.14314	-1.46165	MAOA	NM_000240
-0.106009	-1.42073	CN802472	CN802472
-0.0826866	-1.40054	FAM110B	NM_147189
-0.379615	-1.42225	PACSIN3	NM_016223
-0.385169	-1.40728	RIPK4	NM_020639
-0.382678	-1.47845	RPL15	NM_002948
-0.279628	-1.49583	ZBTB4	NM_020899
-0.30097	-1.46698	KLC4	NM_201523
-0.319019	-1.58332	KLC3	NM_177417
-0.275522	-1.43632	TJP1	NM_003257
-0.255254	-1.39245	JUB	NM_032876
-0.284809	-1.34483	CN647337	CN647337
-0.207629	-1.37195	SCNN1D	NM_002978
-0.195911	-1.38063	CTDSPL	NM_005808
-0.22119	-1.33651	ZNF514	NM_032788
-0.45834	-1.85869	SOSTDC1	NM_015464
-0.444979	-1.85427	FAM13C1	NM_198215
-0.472243	-1.84987	GSTM5	NM_000851
-0.459539	-1.89466	NOTCH4	NM_004557
-0.437066	-1.89201	LTK	NM_002344
-0.361247	-1.74005	BF683837	BF683837
-0.366436	-1.70122	TRIM63	NM_032588
-0.307292	-1.74992	FZD4	NM_012193
-0.435245	-1.59521	XM_048747	XM_048747
-0.413694	-1.59795	XR_014652	XR_014652
-0.383288	-1.58731	ZNF540	NM_152606
-0.458851	-1.65852	MEIS1	NM_002398
-0.465202	-1.62634	KDR	NM_002253
-0.561507	-1.57668	WSCD1	NM_015253
-0.49929	-1.52112	NM_148842	NM_148842
0.0406001	-1.06463	AK025546	AK025546
0.0651011	-1.08136	CHPT1	NM_020244
0.0760021	-1.04949	VAMP2	NM_014232
0.0213267	-1.03111	POU6F1	NM_002702
0.0276783	-1.02555	XR_011148	XR_011148
0.0518726	-1.01511	CD47	NM_001777
-0.0434632	-1.07194	SIAE	NM_170601
-0.0272724	-1.07311	CTNND1	NM_001331
-0.0253636	-1.05203	WDR42A	NM_015726
-0.0143674	-1.02162	C10orf104	NM_173473
0.067352	-0.978982	XM_092995	XM_092995
0.0781902	-0.983075	DENND2A	NM_015689
0.0750887	-0.956743	PCGF2	NM_007144
0.0765044	-0.955583	XR_012522	XR_012522
0.048577	-0.973824	ST5	NM_005418
0.0472876	-0.96084	FGF13	NM_004114
0.0989278	-1.10632	C6orf65	NM_152731
0.105265	-1.10731	ZBTB47	NM_145166
0.106679	-1.07545	STARD13	NM_052851
0.116964	-1.08523	XR_014454	XR_014454
0.147278	-1.08751	ARHGEF18	NM_015318
0.194809	-1.05543	CRIM1	NM_016441
0.13227	-1.17174	XM_374996	XM_374996
0.1313	-1.14777	ARHGAP6	NM_001174
0.204253	-1.175	CLDN5	NM_003277
-0.0434531	-1.18973	ANK3	NM_020987
-0.0491347	-1.17681	ZNF223	NM_013360
-0.0186679	-1.15535	ZBTB20	NM_015642
-0.0271446	-1.14028	SLC2A4	NM_001042
-0.0987795	-1.17206	EPB49	NM_001978
-0.0961026	-1.1492	DENND3	NM_014957
-0.0614824	-1.13911	PCSK6	NM_002570
-0.0603518	-1.13233	ZDHHC1	NM_013304
-0.068154	-1.12288	KIAA0430	NM_014647
-0.0685455	-1.11885	COL6A2	NM_058175
-0.0359168	-1.09948	FBXW4	NM_022039
-0.00713889	-1.24517	NM_024005	NM_024005
0.0324936	-1.22372	PKIG	NM_181805
0.0827972	-1.21065	CRY2	NM_021117
0.0927418	-1.14135	YPEL1	NM_013313
0.0824569	-1.12198	ELAVL1	NM_001419
0.0355368	-1.10744	XR_014094	XR_014094
-0.219289	-1.29181	ALOX12	NM_000697
-0.195624	-1.25668	KCNJ8	NM_004982
-0.226921	-1.22798	POGZ	NM_015100
-0.173211	-1.21803	SCUBE1	NM_173050
-0.171916	-1.19952	SCUBE2	NM_020974
-0.142585	-1.20168	MEF2D	NM_005920
-0.140345	-1.27472	NM_014155	NM_014155
-0.122943	-1.2792	LAMB2	NM_002292
-0.11688	-1.24169	C6orf145	NM_183373
-0.156201	-1.31182	MAP4	NM_002375
-0.0915356	-1.32934	CFD	NM_001928
-0.0137897	-1.32505	NFYB	NM_006166
-0.0268809	-1.29781	XR_011718	XR_011718
-0.0542781	-1.28479	MPP5	NM_022474
0.0525063	-1.35465	C3orf18	NM_016210
0.0702901	-1.31725	RGS5	NM_003617
0.0338658	-1.29139	SEMA6C	NM_030913
0.0490852	-1.42493	ACACB	NM_001093
0.111942	-1.63437	CACNA2D2	NM_001005505
0.123889	-1.63025	NKD2	NM_033120
0.149378	-1.62889	LMO7	NM_005358
0.150689	-1.59366	AMY2B	NM_020978
0.0967296	-1.52888	NM_198278	NM_198278
0.236431	-1.5965	C1QTNF7	NM_031911
0.249987	-1.58839	NAALADL2	NM_207015
0.172932	-1.34183	NUPR1	NM_012385
0.197954	-1.33608	RGS7	NM_002924
0.138202	-1.37032	KCNE2	NM_172201
0.154984	-1.24564	KIAA1217	NM_019590
0.188577	-1.26926	LHFP	NM_005780
0.249585	-1.29037	GPM6B	NM_001001995
0.218228	-1.46521	CB309926	CB309926
0.277452	-1.45885	FIBIN	NM_203371
0.295447	-1.40069	TMEM88	NM_203411
0.37365	-1.30513	KRTAP10-11	NM_198692
0.369846	-1.26925	RP1-21O18.1	NM_201628
0.474819	-1.22481	GTF2IRD2	NM_173537
0.444924	-1.13259	XR_014215	XR_014215
0.634803	-1.30935	EGFR	NM_201282
0.617466	-1.28399	WASF3	NM_006646
0.666451	-1.27362	SLITRK2	NM_032539
0.101379	-1.83767	KLHL3	NM_017415
0.112609	-1.78134	ITIH5	NM_030569
0.189425	-1.74888	KLHL32	NM_052904
0.26843	-1.95395	BTNL8	NM_024850
0.325054	-1.91557	CO725402	CO725402
0.304389	-1.84477	FOXI1	NM_012188
0.409102	-1.86398	FAM19A1	NM_213609
0.399689	-1.71881	ZC3H12B	BX647241
0.418975	-1.67919	XR_014049	XR_014049
0.321093	-1.69981	PLXDC1	NM_020405
0.564027	-1.67715	PDE7B	NM_018945
0.383888	-1.4579	HRK	NM_003806
0.45386	-1.4594	WNK2	NM_006648
0.449021	-1.56901	TMIE	NM_147196
0.401305	-1.01565	NM_201377	NM_201377
0.374928	-0.982444	GCNT2	NM_145649
0.43573	-1.03884	REEP1	NM_022912
0.456923	-1.01348	TSC22D3	NM_198057
0.362379	-1.07965	PIK3R1	NM_181523
0.369739	-1.08448	XM_166125	XM_166125
0.285629	-0.933268	DMN	NM_145728
0.288968	-0.887983	GSTM4	NM_147148
0.321895	-0.966488	PARD6G	NM_032510
0.354751	-0.922987	ABTB1	NM_172027
0.439787	-0.942617	PBX4	NM_025245
0.43356	-0.902666	GPC3	NM_004484
0.486816	-0.921664	XR_010160	XR_010160
0.532548	-0.965977	HIGD1B	NM_016438
0.534247	-0.949162	HS2ST1	NM_012262
0.599763	-0.922919	RADIL	NM_018059
0.525687	-1.04145	AGTR1	NM_000685
0.128253	-0.927158	FBXL14	NM_152441
0.13207	-0.917882	TAOK2	NM_004783
0.164593	-0.901001	XM_051699	XM_051699
0.124435	-0.981557	SH2D3C	NM_005489
0.159208	-0.96526	KIAA0232	NM_014743
0.217541	-0.96895	NM_173795	NM_173795
0.241519	-0.821092	EPM2A	NM_005670
0.255854	-0.794417	CHD6	NM_032221
0.272292	-0.83701	LRRC29	NM_001004055
0.210539	-0.80646	BCAS3	NM_017679
0.151479	-0.85131	PRTFDC1	NM_020200
0.205207	-0.864435	TBX19	NM_005149
0.426343	-0.63417	LYSMD4	NM_152449
0.422378	-0.612641	XR_014504	XR_014504
0.450735	-0.602428	TCTN2	NM_024809
0.444404	-0.678442	PLA2G7	NM_005084
0.47925	-0.652777	METTL7A	NM_014033
0.359401	-0.67004	ZNF25	NM_145011
0.358161	-0.658958	ETNK2	NM_018208
0.403696	-0.659065	PDGFB	NM_002608
0.458261	-0.560302	MAP4K2	NM_004579
0.499464	-0.526024	ARHGAP24	NM_031305
0.421377	-0.758126	KIAA1407	NM_020817
0.39587	-0.732237	CNOT8	NM_004779
0.366985	-0.797598	PLXND1	NM_015103
0.504886	-0.72276	C1orf91	NM_019118
0.553916	-0.768818	ALDH1A1	NM_000689
0.49368	-0.80444	CO645097	CO645097
0.912461	-1.21773	LPHN3	NM_015236
0.898647	-1.18415	CTAG2	NM_020994
1.06627	-1.11834	MYL7	NM_021223
0.841383	-0.989023	RGS20	NM_170587
1.05395	-0.830805	HSF2BP	NM_007031
0.641499	-0.795791	ZMAT4	NM_024645
0.627361	-0.744676	RARB	NM_000965
0.694013	-0.722475	PPEF1	NM_006240
0.614576	-0.697252	ADM	NM_001124
0.616907	-0.670498	DHRS12	NM_024705
0.608262	-0.643181	RRAGB	NM_016656
0.641163	-0.641795	FAM101B	NM_182705
0.627401	-0.568162	ISLR	NM_005545
0.774136	-0.61513	RRAGD	AL137502
0.714995	-0.443547	PRKACB	NM_207578
0.744359	-0.395477	TBX5	NM_000192
0.811102	-0.515181	CN641686	CN641686
0.787669	-0.486619	EGFLAM	NM_152403
0.798473	-0.478587	DMGDH	NM_013391
0.816653	-0.199333	PLAG1	NM_002655
1.02738	-0.149444	ASTN2	NM_014010
1.02151	-0.0480571	CCDC7	NM_024688
1.24388	-0.489993	XR_013084	XR_013084
1.2078	-0.412177	COL13A1	NM_005203
0.971785	-0.468376	PRR5	NM_181334
1.02537	-0.341987	TXNIP	NM_006472
1.06219	-0.282939	SCN4B	NM_174934
0.402288	-2.63081	AHNAK	NM_024060
0.56949	-2.5688	TMEM132E	NM_207313
0.398844	-2.39042	DBC1	NM_014618
0.336763	-2.20048	TMEM178	NM_152390
0.634625	-2.11162	SULT4A1	NM_014351
0.753043	-2.11999	NAALAD2	NM_005467
0.889798	-2.74136	MSMB	NM_002443
1.06781	-2.34509	SLC7A13	NM_138817
1.21785	-1.82747	EDN3	NM_207033
0.816002	-1.60945	KCNMB3	NM_014407
0.824613	-1.61706	ENPP6	NM_153343
1.60153	-1.69646	CD300LG	NM_145273
1.99921	-1.82045	LPPR4	NM_014839
1.80516	-0.811984	MYLC2PL	NM_138403
1.51646	-0.0873438	RGN	NM_004683
1.73091	-0.106593	TMPRSS9	NM_182973
1.60012	0.0926829	XR_012226	XR_012226
1.64619	0.282516	TBX2	NM_005994
1.40007	0.219628	HSD11B2	NM_000196
1.36475	0.00546961	OSTbeta	NM_178859
1.33449	0.107594	RNF32	NM_030936
3.25788	-0.199369	GTF2A1L	NM_172311
2.11592	-0.26019	CTAG1A	NM_139250
2.58063	-0.140875	ISLR2	NM_020851
2.37275	0.247771	CYP4F2	NM_001082
2.50345	0.149006	XR_010782	XR_010782
-0.609715	-3.02709	ADHFE1	NM_144650
-0.542963	-3.01598	AJAP1	NM_018836
-0.698471	-2.99399	TMPRSS3	NM_032405
-0.874877	-2.94293	NDST3	NM_004784
-0.834463	-2.90039	ALX1	NM_006982
-0.587754	-3.55331	PLA2R1	NM_007366
-0.5453	-3.38532	ACTN2	NM_001103
-0.791243	-3.35046	PTPRN2	NM_002847
-1.0181	-2.98549	OLIG1	NM_138983
-1.07019	-2.79892	C6orf10	NM_006781
-1.24393	-2.94675	MYOZ3	NM_133371
-0.419677	-2.73662	RTKN2	NM_145307
-0.354545	-2.75559	CDRT4	NM_173622
-0.501228	-2.82138	XR_013095	XR_013095
-0.371746	-2.96435	LEPR	NM_001003679
-0.217549	-2.72657	C4orf17	NM_032149
-0.0781364	-2.63906	IGSF10	NM_178822
0.0670363	-3.03899	KCNB2	NM_004770
0.255515	-2.99351	MOGAT1	NM_058165
0.22831	-2.8671	SEC14L3	NM_174975
0.201596	-2.74667	GADL1	NM_207359
-0.46278	-3.71672	FRMD3	NM_174938
-0.257616	-3.75316	NMNAT2	NM_015039
-0.050256	-3.33353	CDH4	NM_001794
-0.411899	-2.47555	XR_009724	XR_009724
-0.393951	-2.41328	INSR	NM_000208
-0.445525	-2.59943	TRIM29	NM_012101
-0.587493	-2.63311	APLN	NM_017413
-0.578456	-2.57286	OLFML2A	NM_182487
-0.663667	-2.67429	LIPH	NM_139248
-0.634612	-2.50553	PDZRN4	NM_013377
-0.456441	-2.32946	TNNC1	NM_003280
-0.523852	-2.32262	NDRG1	NM_006096
-0.615177	-2.2801	LRRC2	NM_024750
-0.535727	-2.23152	MXI1	NM_130439
-0.704537	-2.18188	FRAS1	NM_025074
-0.674488	-2.16945	RGS6	NM_004296
-0.642909	-2.05895	CN803179	CN803179
-0.560597	-2.11632	SLITRK5	NM_015567
-0.85926	-1.99978	EXPH5	NM_015065
-0.794964	-1.98113	TPPP3	NM_015964
-0.798198	-2.08263	NR1H4	NM_005123
-0.886451	-2.53907	FLJ25371	NM_152543
-0.890382	-2.52659	XM_371146	XM_371146
-1.07624	-2.45591	FLJ41603	NM_001001669
-1.08997	-2.24085	AVPR2	NM_000054
-1.16435	-4.43163	LRRC2	NM_024512
-1.07455	-4.47349	BIRC7	NM_022161
-1.09111	-4.24804	LEPR	NM_002303
-1.01004	-4.09884	FGFBP1	NM_005130
-0.878273	-4.1244	DRD2	NM_000795
-0.842892	-4.01967	TMPRSS3	NM_024022
-0.596048	-4.21768	C7orf41	NM_152793
-0.184124	-5.00954	MS4A15	NM_152717
-0.21661	-4.45348	CETP	NM_000078
-2.25303	-4.62476	TNNT1	NM_003283
-1.42263	-4.81551	XR_010226	XR_010226
-1.70958	-3.96781	PTN	NM_002825
-2.18111	-3.4752	TNNC2	NM_003279
-1.80879	-0.226864	EGR2	NM_000399
-1.61061	-0.2761	PHLDA1	BC018929
-1.90975	0.0327474	FAM101A	NM_181709
-2.2412	-0.874993	HSPA5	NM_005347
-3.14104	0.224793	KCNV1	NM_014379
-2.54505	-0.117052	LIF	NM_002309
-2.96235	1.2608	IL6	NM_000600
-2.0402	0.60084	EREG	NM_001432
-1.93848	0.634936	CCL13	NM_005408
-1.71487	0.512751	AREG	NM_001657
-1.82444	0.664367	NR6A1	NM_033334
-1.47303	0.792213	IL1A	NM_000575
-1.66587	1.33668	STC1	NM_003155
-0.894109	0.165411	MYC	NM_002467
-0.898907	0.18596	CHDH	NM_018397
-0.96714	0.26165	DYRK3	NM_003582
-0.932068	0.279067	LETM2	NM_144652
-0.803973	0.317538	SLPI	NM_003064
-0.882046	0.561708	XR_014707	XR_014707
-1.0861	-0.0500481	ARL5B	NM_178815
-1.03592	0.848918	SESN3	NM_144665
-0.950125	0.94033	EPN3	NM_017957
-0.998331	1.06153	PLAU	NM_002658
-0.892483	1.1659	XR_013138	XR_013138
-0.813269	1.13378	CLDN1	NM_021101
-0.753873	0.807827	SLC35D1	NM_015139
-0.607183	0.951734	ITGA2	NM_002203
-0.703678	0.879726	KRT18	NM_000224
-0.640518	0.882085	LRFN4	NM_024036
-0.64706	0.576526	SIGLEC11	NM_052884
-0.624176	0.588063	PGM3	NM_015599
-0.578738	0.723324	OAF	NM_178507
-0.555741	0.707032	C8orf55	NM_016647
-0.562882	0.756526	CDKN1A	NM_000389
-0.52697	0.729548	LARS2	NM_015340
-0.428148	0.603365	PLOD2	NM_182943
-0.535272	0.607928	FIBP	NM_004214
-0.488216	0.637803	TSFM	NM_005726
-0.460241	0.707789	C1S	NM_001734
-0.392159	0.731765	MRPS17	NM_015969
-0.412989	0.755717	HSD11B1	NM_181755
-0.337942	0.671315	TNFRSF12A	NM_016639
-0.383558	0.673169	FAM98A	NM_015475
-0.363431	0.641647	TTC9C	NM_173810
-0.353595	0.654685	NM_002491	NM_002491
-0.330712	4.41548	CCL2	NM_002982
-0.906448	3.80827	REG1A	NM_002909
-1.14279	4.29962	MMP7	NM_002423
0.17757	3.31056	GJB2	NM_004004
0.0419923	3.20566	SOD2	NM_000636
0.0306446	3.35899	CCL8	NM_005623
0.381747	3.22843	MLC1	NM_015166
0.203457	2.99672	BMP7	NM_001719
0.261234	3.09697	SLC16A10	NM_018593
0.393988	3.60772	FOSL1	NM_005438
0.565854	3.52055	PTX3	NM_002852
0.663743	3.46434	CD80	NM_005191
0.849031	3.2608	FAP	NM_004460
0.855638	3.37786	CKS2	NM_001827
0.893018	3.56262	UBE2T	NM_014176
0.751358	3.42348	CD274	NM_014143
0.777232	3.49896	CCNB1	NM_031966
0.745709	2.93523	IL21R	NM_021798
0.572465	2.76368	MSR1	NM_002445
0.61771	2.88955	IQGAP3	NM_178229
0.596419	2.41861	MCM4	NM_005914
0.675585	2.36879	CENPO	NM_024322
0.680405	2.45819	OLFML2B	NM_015441
0.473936	2.5561	CTSL1	NM_001912
0.541896	2.60796	NETO2	NM_018092
0.636903	2.54028	XR_011471	XR_011471
0.66345	2.64949	GLRA2	NM_002063
0.983288	1.98817	NM_006021	NM_006021
0.855516	2.14842	PKIB	NM_032471
0.835394	2.20148	LY96	NM_015364
0.961087	2.13517	TMEM49	NM_030938
0.954322	2.22042	XM_371328	XM_371328
0.840756	2.56889	HELLS	NM_018063
0.936751	2.52217	TIPIN	NM_017858
1.02725	2.54807	CASC5	NM_144508
1.11176	2.34928	STIL	NM_003035
1.10527	2.37933	PSMB8	NM_004159
0.774804	2.28134	DDX12	XM_495908
0.838505	2.31024	TRIP13	NM_004237
0.856108	2.31164	XR_010563	XR_010563
0.937104	2.38305	ORC6L	NM_014321
0.931917	2.41411	MCM3	NM_002388
0.942621	2.32894	LRP8	NM_004631
0.8926	2.34075	XR_013737	XR_013737
0.898625	2.36577	HIST1H4D	NM_003539
1.5245	2.61556	TIMELESS	NM_003920
1.58831	2.72708	XM_374578	XM_374578
1.56058	2.92708	XR_014169	XR_014169
1.60001	3.0879	CASC5	NM_170589
1.51315	3.10767	C1orf135	NM_024037
1.49154	3.1506	PTTG1	NM_004219
1.1225	2.91197	XM_031561	XM_031561
1.04355	2.78365	MT1F	NM_005949
1.0951	2.73951	HJURP	NM_018410
1.36768	2.81722	CENPE	NM_001813
1.2418	2.81924	C13orf3	NM_145061
1.28586	2.84357	CCNE1	NM_001238
1.25051	2.60202	SMC2	NM_006444
1.36341	2.57701	XR_010550	XR_010550
1.16041	2.6804	PARP11	NM_020367
1.27886	2.73994	RRM2	NM_001034
1.21882	2.70993	FANCD2	NM_033084
1.23531	2.73743	POLE2	NM_002692
1.03451	3.0819	LAMA1	NM_005559
1.20116	3.11993	RACGAP1	NM_013277
1.16757	3.07413	SLC23A1	NM_152685
1.20041	3.0661	XR_011039	XR_011039
1.13295	3.38662	C16orf59	NM_025108
1.13776	3.19861	ZNF587	NM_032828
1.20847	3.23345	GSG2	NM_031965
1.20873	3.25871	CTLA4	NM_005214
1.24521	3.19714	KIF23	NM_138555
1.27801	3.23885	ABHD7	NM_173567
1.47022	3.41131	CCNE2	NM_057749
1.46825	3.45123	ZWINT	NM_032997
1.51475	3.48614	CA13	NM_198584
1.56829	3.45108	GINS2	NM_016095
1.60098	3.48771	HIST1H2AI	NM_003509
1.63925	3.24049	FAM83D	NM_030919
1.57572	3.36018	NUF2	NM_145697
1.62628	3.33112	NCAPH	NM_015341
1.36694	3.24579	CHEK1	NM_001274
1.40485	3.31838	SLC7A5	NM_003486
1.48962	3.31217	ARHGAP11A	NM_014783
1.51241	3.30022	CDT1	NM_030928
-1.31971	1.83799	TNFSF11	NM_003701
-0.603109	2.11445	SLCO4A1	NM_016354
-0.810192	2.01474	STEAP1	NM_012449
-0.790844	2.00845	METTL7B	NM_152637
-1.10804	2.34402	UGT8	NM_003360
-0.751816	2.48024	PHLDA2	NM_003311
-0.890397	2.62682	ADAMTS4	NM_005099
-0.571029	2.83933	CLDN2	NM_020384
-0.232735	2.98453	IL10	NM_000572
-0.0788821	2.63819	HAS2	NM_005328
-0.138806	2.73033	IFNG	NM_000619
-0.142656	2.83387	FAM111B	NM_198947
0.105165	2.8127	CCR1	NM_001295
-0.0590688	2.82089	IL3	NM_000588
-0.00891097	2.85083	C13orf26	NM_152325
-0.404022	2.44605	PCOLCE2	NM_013363
-0.275994	2.2196	MXRA5	NM_015419
-0.16154	2.21706	CCL11	NM_002986
-0.151182	2.4024	TNIP3	NM_024873
-0.0224675	2.34982	TIMP1	NM_003254
0.103198	2.54196	XM_496386	XM_496386
0.13529	2.53214	LAG3	NM_002286
0.0940798	2.36705	HMOX1	NM_002133
0.0866517	2.45611	CCR5	NM_000579
0.225382	2.42644	HK2	NM_000189
0.188719	2.46805	P2RY6	NM_176798
0.100226	2.26369	GBP2	NM_004120
0.183813	2.16812	GRK6	NM_001004105
0.257739	2.1145	CRELD2	NM_024324
0.249566	2.13497	IL1RAP	NM_134470
0.327901	2.30862	PPA1	NM_021129
0.203658	2.29595	ECE2	NM_032331
0.244903	2.22929	CCR2	NM_000647
0.237378	2.24595	PLEKHB2	NM_017958
-0.732406	1.25628	DPP4	NM_001935
-0.610769	1.20416	TMEM176A	NM_018487
-0.451908	1.29865	ETV4	NM_001986
-0.684522	1.38115	XM_373419	XM_373419
-0.64119	1.48561	HIST1H4C	NM_003542
-0.975522	1.38391	TMEM200A	NM_052913
-0.853542	1.45447	MPZL2	NM_005797
-0.852175	1.75139	CXCL3	NM_002090
-0.737936	1.57772	ASTN1	NM_207108
-0.622228	1.72481	CRLF1	NM_004750
-0.727997	1.70156	CCRN4L	NM_012118
-0.695685	1.73973	ITGB6	NM_000888
-0.366508	1.55817	RHBDL3	NM_138328
-0.436824	1.75464	NRIP3	NM_020645
-0.465682	1.65838	OSM	NM_020530
-0.421595	1.66532	SLC41A2	NM_032148
-0.420553	1.89368	CCL3L3	NM_001001437
-0.174705	1.68608	SGPP2	NM_152386
-0.163261	1.73046	PLA2G3	NM_015715
-0.296017	1.79704	TGFBI	NM_000358
-0.202076	1.82269	SOCS1	NM_003745
-0.163038	1.86415	IGF1	NM_000618
-0.456516	0.783361	SLC25A22	NM_024698
-0.418673	0.821173	EIF2C2	NM_012154
-0.404456	0.84438	BAIAP2L1	NM_018842
-0.533003	0.839349	GFPT1	NM_002056
-0.52732	0.875503	NM_177435	NM_177435
-0.481495	0.886548	RNASE6	NM_005615
-0.47339	0.910282	P2RX5	NM_002561
-0.468378	0.98488	RQCD1	NM_005444
-0.436703	1.05102	HTR7	NM_019859
-0.397545	1.00891	RPL36A	NM_021029
-0.380907	1.0221	RPP40	NM_006638
-0.243735	0.817121	UCHL1	NM_004181
-0.228308	0.823145	C6orf125	NM_032340
-0.19988	0.889508	NM_058217	NM_058217
-0.19594	0.832076	SLC39A8	NM_022154
-0.18618	0.84625	PGGT1B	NM_005023
-0.323781	0.812535	TRNT1	NM_182916
-0.28898	0.797607	LGALS3	NM_002306
-0.272045	0.787467	LIMK1	NM_002314
-0.367757	0.868982	TMEM38B	NM_018112
-0.325559	0.888935	IVD	NM_002225
-0.281939	0.835384	CLIC2	NM_001289
-0.274361	0.855154	RAD51C	NM_058216
-0.284886	0.889319	XR_014088	XR_014088
-0.271485	0.882795	DDX17	NM_006855
-0.231551	1.23764	NANS	NM_018946
-0.27169	1.15313	CPOX	NM_000097
-0.289289	1.20363	C13orf16	NM_152324
-0.380556	1.10509	TMEM110	NM_198563
-0.401087	1.17751	KLHDC8A	NM_018203
-0.328034	1.05136	ELMOD2	NM_153702
-0.339158	1.12431	CCL4	NM_002984
-0.29617	1.11128	IL1RAP	NM_002182
-0.176071	1.04017	LRRC59	NM_018509
-0.194044	1.06392	CN642567	CN642567
-0.132793	1.08359	CB549220	CB549220
-0.117758	1.06006	FBXO10	NM_001001790
-0.0999565	1.04956	EIF4A1	NM_001416
-0.0901213	1.09406	LOXL2	NM_002318
-0.074858	1.11777	CN644277	CN644277
-0.0650531	1.05935	CD40	NM_001250
-0.0725686	1.07601	XR_012004	XR_012004
-0.0622987	1.08807	MRPS30	NM_016640
-0.264388	1.01395	IL1RN	NM_000577
-0.295605	0.999325	CUTC	NM_020354
-0.27972	0.993343	SRrp35	NM_080743
-0.239817	0.975155	SLC39A9	NM_018375
-0.232987	1.00189	SLC6A14	NM_007231
-0.236552	0.955551	FICD	NM_007076
-0.219314	0.948257	CN802671	CN802671
-0.221968	0.962004	CB308778	CB308778
-0.185438	0.950632	ATAD3A	NM_018188
-0.159084	0.938681	LNPEP	NM_005575
-0.108788	0.892294	PYCR1	NM_006907
-0.100947	0.902372	PPIB	NM_000942
-0.0878607	0.918787	SLC43A3	NM_014096
-0.109639	0.92467	C2orf37	NM_025000
-0.09711	0.931323	CB310061	CB310061
-0.135546	0.974661	HSPD1	NM_002156
-0.117935	0.94287	BYSL	NM_004053
-0.0747485	0.949047	TP53I3	NM_147184
-0.09564	1.00112	C9orf40	NM_017998
-0.0719741	0.974306	SERF1B	NM_022978
-0.0927852	0.979937	PGAM1	NM_002629
-0.0839519	0.971898	TUBG1	NM_001070
-0.2182	1.41408	SEC24D	NM_014822
-0.183373	1.35169	NM_198797	NM_198797
-0.154214	1.36616	PRRX2	NM_016307
-0.110692	1.15579	C1orf182	NM_144627
-0.0711069	1.18224	TGFBR1	NM_004612
-0.084688	1.23169	MRPL15	NM_014175
-0.0707841	1.21925	COP1	NM_052889
0.0184483	1.25119	CN641808	CN641808
0.0175176	1.26567	GART	NM_000819
0.0131524	1.29952	XR_010958	XR_010958
0.043924	1.29584	TUSC3	NM_006765
-0.0552689	1.2896	XR_013105	XR_013105
-0.0581802	1.30894	XM_495934	XM_495934
-0.0586917	1.25651	SERPINH1	NM_001235
-0.0896678	1.25269	LMNB2	NM_032737
-0.0900528	1.2643	H2AFX	NM_002105
0.117966	1.31289	MCTS1	NM_014060
0.175243	1.28484	ATP2A2	NM_170665
0.180994	1.31673	KIAA1754L	NM_178495
0.211598	1.23368	PRDX4	NM_006406
0.216872	1.23879	ALG10	NM_032834
0.163592	1.24014	HM13	NM_178580
0.163232	1.25778	MAPKAPK3	NM_004635
0.163167	1.26874	NRAS	NM_002524
0.115532	1.22655	COX5A	NM_004255
0.116941	1.26883	SHMT2	NM_005412
0.0632234	1.2296	XR_013712	XR_013712
0.0952819	1.19436	HIF1A	NM_181054
0.0664436	1.19723	UCHL3	NM_006002
0.0748707	1.1789	ENO1	NM_001428
0.0787587	1.18248	BTBD14A	NM_144653
-0.0355965	1.03479	PARP8	NM_024615
-0.0349685	1.05434	PCCB	NM_000532
-0.0289927	0.985088	BZW2	NM_014038
-0.0604695	1.02058	CK230208	CK230208
-0.0773686	1.00355	ETHE1	NM_014297
-0.0676219	0.990807	SLBP	NM_006527
-0.0639284	0.998913	AGR2	NM_006408
0.00653617	1.01925	DC2	NM_021227
0.0373217	1.04372	C9orf30	NM_080655
0.0583564	1.06699	APOO	NM_024122
0.0591426	1.08142	TIMM10	NM_012456
0.0136055	1.09146	FAM119A	NM_145280
0.000684261	1.05982	CO725743	CO725743
0.0734507	1.11868	SYNCRIP	AB209098
0.0774889	1.12439	RPS6KA4	NM_003942
0.101095	1.11914	UQCRQ	NM_014402
-0.0452331	1.10723	MRPS11	NM_176805
-0.0031929	1.10303	RNASEH2A	NM_006397
-0.0145968	1.10792	GSPT1	NM_002094
-0.00874726	1.16987	PLAUR	CR601067
-0.0041217	1.19838	TRIB3	NM_021158
-0.044404	1.16374	MAFB	NM_005461
-0.0281669	1.14331	HSP90B1	NM_003299
0.441715	2.09524	ZNF280D	NM_001002844
0.48416	2.15396	RAD51	NM_002875
0.523844	2.12836	CHAC2	NM_001008708
0.44433	2.30983	ECT2	NM_018098
0.493124	2.23044	CLEC4A	NM_016184
0.492274	2.25016	BXDC1	NM_032194
0.667146	2.20539	PPIL5	NM_152329
0.626032	2.2752	XR_010233	XR_010233
0.583617	2.14059	ZWILCH	NM_017975
0.678929	2.06022	CCNF	NM_001761
0.646147	2.11437	UCK2	NM_012474
0.632005	2.04504	SLC27A2	NM_003645
0.593306	2.03988	CBX5	NM_012117
0.606883	2.03223	SERPINB1	NM_030666
0.638908	1.70359	FANCI	NM_018193
0.701995	1.7214	IL4R	NM_000418
0.544347	1.68983	TRAIP	NM_005879
0.590591	1.60377	TLR2	NM_003264
0.593595	1.6075	E2F3	NM_001949
0.52866	1.59884	CCDC99	NM_017785
0.52513	1.60689	GNAL	NM_002071
0.504678	1.62119	ESPL1	NM_012291
0.505651	1.6294	HUS1	NM_004507
0.69151	1.8622	C18orf17	NM_153211
0.764141	1.9572	CTPS	NM_001905
0.652636	2.00046	PIM1	NM_002648
0.67277	1.98915	CKAP2L	NM_152515
0.425963	1.84005	PLA1A	NM_015900
0.456621	1.97452	TANK	NM_133484
0.521874	1.78915	PCNA	NM_002592
0.565544	1.8844	MCM2	NM_004526
0.571998	1.88038	UGCGL1	NM_020120
-0.0835364	1.8763	GMPPB	NM_013334
0.0115524	1.95731	BCL2L14	NM_030766
-0.0756358	2.01623	THBS1	NM_003246
-0.0757263	2.02104	PPIF	NM_005729
0.0710077	1.68917	ARNTL2	NM_020183
0.0345003	1.75202	APRT	NM_000485
0.091773	1.86606	XR_012082	XR_012082
0.141581	1.78729	MTHFD2	NM_006636
0.09799	1.75714	HIST1H4G	NM_003547
0.121995	1.75931	BID	NM_001196
0.321861	1.91804	SDF2L1	NM_022044
0.28239	1.80445	C12orf5	NM_020375
0.150273	1.95403	XM_373742	XM_373742
0.197984	1.79706	TTF2	NM_003594
0.176294	1.85054	MT1G	NM_005950
0.230237	1.87058	FKBP11	NM_016594
-0.0136337	1.55625	CO580739	CO580739
-0.0819986	1.61165	ADORA2B	NM_000676
-0.0833533	1.6725	MPZL2	NM_144765
0.0698366	1.43945	GMNN	NM_015895
0.119901	1.42378	TNFRSF21	NM_014452
0.0798734	1.51656	XR_011110	XR_011110
0.121108	1.48862	XTP3TPA	NM_024096
-0.0133727	1.37031	ARMET	NM_006010
-0.0144113	1.37291	C3orf14	NM_020685
0.00696389	1.4163	SAR1B	NM_016103
0.00247677	1.39018	ARSJ	NM_024590
0.0252726	1.39969	IL7	NM_000880
0.119958	1.62452	CCDC134	NM_024821
0.185552	1.68049	GABPB2	NM_002041
0.204085	1.63765	NOLC1	NM_004741
0.200958	1.51608	C1orf162	NM_174896
0.227967	1.49779	NEK6	NM_014397
0.236384	1.51026	DPH3	NM_206831
0.160751	1.6027	C9orf140	NM_178448
0.174689	1.59038	SLC16A1	NM_003051
0.199634	1.56288	LDHA	NM_005566
0.172161	1.54223	FEN1	NM_004111
0.152484	1.56849	UBE2S	NM_014501
0.324226	1.49441	NOL6	NM_022917
0.319347	1.54545	DENND1A	NM_024820
0.270247	1.48779	HIST1H2BK	NM_080593
0.236118	1.44467	FLVCR1	NM_014053
0.296989	1.44226	XR_000287	XR_000287
0.299982	1.45428	PPIL1	NM_016059
0.265663	1.43923	SPCS3	NM_021928
0.265901	1.41772	ACTR3	NM_005721
0.278152	1.41556	CB311553	CB311553
0.273837	1.42037	SAMSN1	NM_022136
0.195331	1.34803	NAPG	NM_003826
0.192182	1.37139	SRPRB	NM_021203
0.148492	1.39197	C11orf48	NM_024099
0.174662	1.41567	TMEM173	NM_198282
0.297044	1.30555	GNL3	NM_014366
0.264005	1.29518	DCUN1D5	NM_032299
0.271935	1.31844	XR_013497	XR_013497
0.246214	1.34029	HYOU1	NM_006389
0.25347	1.34754	SEC11C	NM_033280
0.274528	1.37097	RAB20	NM_017817
0.253355	1.39455	PSMD14	NM_005805
0.267065	1.39265	MTHFD1L	NM_015440
0.420112	1.57466	WARS	NM_004184
0.415948	1.6006	MCM7	NM_005916
0.374998	1.53805	XR_011605	XR_011605
0.405297	1.52121	XR_011928	XR_011928
0.435069	1.53347	SEC61G	NM_001012456
0.523997	1.56352	FBXO5	NM_012177
0.476225	1.55872	XR_009789	XR_009789
0.497392	1.53788	C12orf24	NM_013300
0.501939	1.55484	AHCY	NM_000687
0.359154	1.66704	BM423313	BM423313
0.456404	1.69422	SEC22C	NM_032970
0.411298	1.74558	CDC25A	NM_001789
0.450579	1.73235	HIST1H2BD	NM_138720
0.460819	1.76828	HIST1H1E	NM_005321
0.263459	1.68642	DTYMK	NM_012145
0.290657	1.67601	PSMB10	NM_002801
0.213156	1.72464	PDLIM7	NM_213636
0.251135	1.72874	TRPM6	NM_017662
0.259184	1.76276	TMEM48	NM_018087
0.280681	1.75026	CAMK2D	NM_172115
5.92917	3.18465	ORM1	NM_000607
0.67325	6.57597	MMP1	NM_002421
3.83916	5.93084	CN648306	CN648306
3.27454	5.38029	XR_010287	XR_010287
3.25564	5.65326	HIST1H3C	NM_003531
2.81461	5.1336	HIST1H1B	NM_005322
3.04436	5.20132	E2F7	NM_203394
3.1429	4.87359	KIF11	NM_004523
2.92664	4.68625	NEK2	NM_002497
2.87553	4.78607	CENPA	NM_001809
2.78029	4.85557	HIST1H3B	NM_003537
2.82783	4.94986	E2F8	NM_024680
2.11551	4.76487	ANLN	NM_018685
2.18552	4.4977	HIST1H2AL	NM_003511
1.93591	4.55158	TK1	NM_003258
2.02071	4.54392	MCM10	NM_018518
2.56863	4.49676	TROAP	NM_005480
2.32341	4.44891	C15orf42	NM_152259
2.43742	4.41688	CDCA5	NM_080668
2.54771	4.75012	KIF2C	NM_006845
2.54376	4.66235	OIP5	NM_007280
2.54332	4.67018	XR_012085	XR_012085
2.62622	4.89582	CDCA3	NM_031299
2.60522	4.92695	UHRF1	NM_013282
2.43845	4.99234	DIAPH3	NM_030932
2.49985	5.03092	CEP55	NM_018131
2.55827	5.03015	MELK	NM_014791
1.80335	5.25914	FAM64A	NM_019013
1.69581	5.55501	ANKRD22	NM_144590
0.879612	4.86613	CYP1B1	NM_000104
1.04631	4.29068	ARL14	NM_025047
0.837544	4.51518	FOXA3	NM_004497
2.23161	3.70404	ORC1L	NM_004153
2.374	3.76818	NDC80	NM_006101
2.47857	4.07231	SHCBP1	NM_024745
2.37092	3.92274	KIF18A	NM_031217
2.31554	4.05143	DSCC1	NM_024094
2.08209	3.78816	CCNA2	NM_001237
2.13636	3.77854	BUB1B	NM_001211
2.19078	3.85214	CDCA7	NM_031942
2.22587	3.88914	AURKB	NM_004217
2.13063	4.04747	XR_011982	XR_011982
1.9456	3.91766	C18orf24	NM_145060
2.01235	3.99082	RAD54L	NM_003579
2.03694	3.99656	CDCA2	NM_152562
1.68114	4.17657	PBK	NM_018492
1.49247	4.0879	PRC1	NM_003981
1.59656	4.09547	IQCD	NM_138451
1.83258	4.01451	CDKN3	NM_005192
1.7917	4.10788	C16orf75	NM_152308
1.98459	4.11249	KIF4A	NM_012310
1.95736	4.14421	UBE2C	NM_181803
1.90785	4.15184	CDC20	NM_001255
1.91971	4.22513	ASPM	NM_018136
1.58177	3.75576	TTK	NM_003318
1.62905	3.90308	CKAP2	NM_018204
1.35454	3.59881	CDC2	NM_001786
1.32768	3.76986	HMMR	NM_012484
1.32841	3.783	LAD1	NM_005558
1.85944	3.66114	SPAG5	NM_006461
1.93803	3.626	TPX2	NM_012112
1.86979	3.76748	ICOS	NM_012092
1.7284	3.77031	DEPDC1B	NM_018369
1.78647	3.72587	MYBL2	NM_002466
1.79644	3.30227	PLK1	NM_005030
1.85344	3.34375	HIST1H2BE	NM_003523
1.77448	3.5017	CDCA8	NM_018101
1.77685	3.5276	CENPF	NM_016343
1.67859	3.48979	MAD2L1	U65410
1.65412	3.56408	HIST1H3F	NM_021018
1.67708	3.54386	XR_012437	XR_012437
