# Supplementary material for: Integrated network analysis reveals a novel role for the cell cycle in 2009 pandemic influenza virus-induced inflammation in macaque lungs
Source: BMC Syst Biol. 2012 Aug 31;6:117. doi: 10.1186/1752-0509-6-117 (PMC3481363; doi:10.1186/1752-0509-6-117)
Supplement: Additional file 3 — Microarray data description file. File describes: from which lobe the RNA was isolated; which virus the animal was infected with; the day the sample was collected; the severity of the lesions from which the sample was isolated, and the amount of virus isolated from the region. [file 1752-0509-6-117-S3.xls]

## Sheet: 2011-11-29 Microarray Parameter
Specific Tissue	Monkey	Strains	Day	Treatment	Damage Rating	log10(PFU)
Lung LM	0	Control	0	Control0	0	0
Lung LM	1012	SOIV	3	SOIV3	1	5.8
Lung LM	1014	SOIV	3	SOIV3	3	4.3
Lung LM	1027	SOIV	3	SOIV3	3	6.4				* Specific Tissue describes the specific lung lobe from which the sample was collected. LM= Left Middle; LL = Left Lower; RL= Right Lower; RM= Right Middle;
Lung LM	1019	SOIV	7	SOIV7	0	0
Lung LM	1002	KUTK4	3	KUTK43	1	0
Lung LM	1010	KUTK4	3	KUTK43	1	0				* *The damage rating and virus titer data were adapted from the supplementary information in Itoh, et al. Nature 2009. 4 indicates severe lung lesions where alveolar spaces contained edema fluid, inflammatory cells, or cell debris; 3 denotes severe lesions with many viral antigen-positive cells;2 mild lesions with few viral antigen-positive cells; 1 lung lesions in which alveolar thickening was p…
Lung LM	1026	KUTK4	3	KUTK43	0	0
Lung LM	1011	KUTK4	7	KUTK47	1	0
Lung LM	1015	KUTK4	7	KUTK47	0	0
Lung RL	1012	SOIV	3	SOIV3	3	6.1
Lung RL	1014	SOIV	3	SOIV3	3	4.5
Lung RL	1021	SOIV	7	SOIV7	4	0
Lung RL	1028	SOIV	7	SOIV7	1	0
Lung RL	1002	KUTK4	3	KUTK43	3	2.6
Lung RL	1010	KUTK4	3	KUTK43	2	2.6
Lung RL	1026	KUTK4	3	KUTK43	2	0
Lung RL	1011	KUTK4	7	KUTK47	4	0
Lung RL	1015	KUTK4	7	KUTK47	4	0
Lung RL	1016	KUTK4	7	KUTK47	4	3.4
Lung RL	0	Control	0	Control0	0	0
Lung RL	1027	SOIV	3	SOIV3	3	6
Lung LM	1021	SOIV	7	SOIV7	4	0
Lung RM	1016	KUTK4	7	KUTK47	0	0
Lung RL	1012	SOIV	3	SOIV3	3	6.1
Lung RL	1019	SOIV	7	SOIV7	4	0
Lung LM	1028	SOIV	7	SOIV7	4	0
Lung LL	1014	SOIV	3	SOIV3	3	4.5
