# Supplementary material for: Integrated network analysis reveals a novel role for the cell cycle in 2009 pandemic influenza virus-induced inflammation in macaque lungs
Source: BMC Syst Biol. 2012 Aug 31;6:117. doi: 10.1186/1752-0509-6-117 (PMC3481363; doi:10.1186/1752-0509-6-117)
Supplement: Additional file 4 — Work Book Explanation: all genes lists were separated into up- or down-regulated when comparing CA04-infected tissue to KUTK4-infected. DE gene's Genbank Accession IDs were uploaded into Ingenuity and the benjamini hochberg corrected P-value was used to quantify enrichment. [file 1752-0509-6-117-S4.xls]

## Sheet: Legend
	Work Book Explanation:All genes lists were separated into up- or down-regulated when comparing CA04-infected tissue to KUTK4-infected. DE gene's Genbank Accession IDs were uploaded into Ingenuity and the benjamini hochberg corrected P-value was used to quantify enrichment.
	The title of the worksheet describes if the gene set analyzed were down or upregulated and on which day they were determined to be differentially expressed.
	Column Legends
	Category	Function annotation
	B-H P-value	FDR-adjusted P-value
	Molecules	Genes (gene products) annotated with corresponding function which are in the DE gene list

## Sheet: Day 3 Up Regulated Genes
Category	B-H P-value	Molecules
Cardiovascular Disease	4.28E-03-2.6E-02	MYC, CCL13, CCL2, TIMP1, CASP1, CCL3L1/CCL3L3, TNFRSF12A
Immunological Disease	4.28E-03-2.6E-02	IFIH1, MYC, CDH1, CCL13, CCL2, TIMP1, CASP1, COL8A1, CCL3L1/CCL3L3, CCRL1, EPHA4, TNFRSF12A
Infectious Disease	4.28E-03-2.6E-02	IFIH1, CCL13, CCL2, TIMP1, CASP1, CCL3L1/CCL3L3, C1QBP, HIST1H2BJ/HIST1H2BK
Inflammatory Disease	4.28E-03-2.6E-02	MYC, CCL13, CCL2, TIMP1, CASP1, CCL3L1/CCL3L3, CCRL1, TNFRSF12A
Cellular Development	4.28E-03-2.6E-02	TGFBI, EPHA4, SCIN, TNFRSF12A, MYC, IFIH1, UCHL1, CDH1, CCL13, CCL2, TIMP1, CASP1, CCL3L1/CCL3L3, C1QBP
Cellular Growth and Proliferation	4.28E-03-2.6E-02	TGFBI, COL8A1, SCIN, TNFRSF12A, IFIH1, MYC, UCHL1, CDH1, CCL13, CCL2, TIMP1, AKR1B10, CASP1, CCL3L1/CCL3L3, C1QBP
Hematological System Development and Function	4.28E-03-2.6E-02	IFIH1, MYC, CCL13, CCL2, TIMP1, CASP1, CCL3L1/CCL3L3, EPHA4, SCIN, TNFRSF12A
Tissue Development	4.28E-03-2.6E-02	MYC, CDH1, CCL13, CCL2, TGFBI, TIMP1, CCL3L1/CCL3L3, EPHA4, C1QBP, TNFRSF12A
Organismal Injury and Abnormalities	4.28E-03-2.6E-02	MYC, CCL13, CCL2, TIMP1, CASP1, CCL3L1/CCL3L3
Cellular Movement	4.28E-03-2.6E-02	MYC, CDH1, CCL13, CCL2, TGFBI, TIMP1, CASP1, CCL3L1/CCL3L3, CCRL1, C1QBP, S100A2, TNFRSF12A
Cell-To-Cell Signaling and Interaction	4.28E-03-2.6E-02	UCHL1, MYC, CDH1, CCL13, TGFBI, CCL2, TIMP1, CASP1, CCL3L1/CCL3L3, EPHA4, C1QBP, TNFRSF12A
Connective Tissue Development and Function	4.28E-03-2.6E-02	MYC, CDH1, CCL13, CCL2, TIMP1, CCL3L1/CCL3L3, TNFRSF12A
Immune Cell Trafficking	4.28E-03-2.6E-02	CCL13, CCL2, TIMP1, CASP1, CCL3L1/CCL3L3, EPHA4
Inflammatory Response	4.28E-03-2.6E-02	IFIH1, CCL13, CCL2, TIMP1, CASP1, CCL3L1/CCL3L3, CCRL1, EPHA4, C1QBP, TNFRSF12A
Cancer	4.28E-03-2.6E-02	EPHA4, S100A2, TNFRSF12A, MYC, UCHL1, IFIH1, CDH1, CCL13, CCL2, TIMP1, AKR1B10, CASP1, C1QBP
Antigen Presentation	4.28E-03-2.6E-02	CCL13, CCL2, TIMP1, CCL3L1/CCL3L3
Hepatic System Development and Function	5.69E-03-2.2E-02	MYC, CCL13, CCL2, TIMP1, TNFRSF12A
Nervous System Development and Function	5.69E-03-2.6E-02	UCHL1, MYC, CDH1, CCL13, CASP1, CCL3L1/CCL3L3, EPHA4, TNFRSF12A
Cardiovascular System Development and Function	6.34E-03-2.2E-02	MYC, CCL13, CCL2, TIMP1, TNFRSF12A
Lymphoid Tissue Structure and Development	6.34E-03-2.6E-02	MYC, CCL13, CCL2, TIMP1, CCL3L1/CCL3L3, EPHA4
Cell Cycle	7.34E-03-2.6E-02	MYC, CDH1, CCL13, SCIN, C1QBP
Cell Morphology	7.34E-03-2.2E-02	MYC, CDH1, CCL13, CCL2, TGFBI, TIMP1, SERPINH1, SCIN, C1QBP
Hypersensitivity Response	7.34E-03-2.6E-02	CCL13, CCL2, CCL3L1/CCL3L3
Neurological Disease	7.4E-03-2.6E-02	UCHL1, MYC, CCL13, CCL2, TIMP1, CASP1, CCL3L1/CCL3L3, TNFRSF12A
Dermatological Diseases and Conditions	8.26E-03-2.2E-02	MYC, CDH1, CCL13, CASP1, COL8A1, CCRL1
Humoral Immune Response	8.26E-03-2.2E-02	MYC, CCL13, CCL2
Respiratory Disease	9.26E-03-2.2E-02	CCL13, TGFBI, CCL2, TIMP1, CASP1, CCL3L1/CCL3L3, HIST1H2BJ/HIST1H2BK
Cell-mediated Immune Response	9.59E-03-2.6E-02	CCL13, CCL2, CCL3L1/CCL3L3
Gastrointestinal Disease	9.59E-03-2.2E-02	MYC, CDH1, CCL13, TIMP1, AKR1B10, CASP1
Hepatic System Disease	9.59E-03-2.6E-02	UCHL1, MYC, CDH1, CCL13, CCL2, TIMP1, AKR1B10, CASP1
Cell Death	1.06E-02-2.6E-02	TGFBI, EPHA4, SCIN, TNFRSF12A, UCHL1, IFIH1, MYC, CDH1, CCL13, CCL2, TIMP1, CASP1, CCL3L1/CCL3L3, C1QBP
Renal and Urological Disease	1.17E-02-1.65E-02	MYC, CDH1, CCL13, CCL2, TIMP1, CASP1, CCL3L1/CCL3L3
Post-Translational Modification	1.22E-02-2.2E-02	UCHL1, MYC, CASP1, SCIN, UCK2
Cellular Function and Maintenance	1.32E-02-2.6E-02	CDH1, CCL13, CCL2, CASP1, CCL3L1/CCL3L3, C1QBP
Genetic Disorder	1.41E-02-2.6E-02	UCHL1, MYC, CDH1, TGFBI, CCL2, TIMP1, CASP1, COL8A1, EPHA4, S100A2
Infection Mechanism	1.41E-02-2.2E-02	MYC, CCL13, CCL2, CCL3L1/CCL3L3
Hematopoiesis	1.52E-02-2.6E-02	MYC, CCL13, CCL2, TIMP1, CCL3L1/CCL3L3, EPHA4, TNFRSF12A
Reproductive System Disease	1.63E-02-2.6E-02	UCHL1, IFIH1, MYC, CDH1, TGFBI, CCL2, TIMP1, SERPINH1, CASP1, EPHA4, C1QBP, S100A2
Behavior	1.63E-02-1.63E-02	UCHL1, EPHA4
Tumor Morphology	1.63E-02-2.2E-02	MYC, CDH1, CASP1
Tissue Morphology	1.65E-02-2.2E-02	MYC, CDH1, CCL13, CCL2, TIMP1, SERPINH1, SCIN
Skeletal and Muscular System Development and Function	1.65E-02-2.6E-02	MYC, CCL2, TIMP1, CCL3L1/CCL3L3, TNFRSF12A
Organismal Development	1.65E-02-2.2E-02	MYC, CCL13, CCL2, TIMP1, TNFRSF12A
Drug Metabolism	1.65E-02-2.6E-02	TIMP1, CASP1, TNFRSF12A
Endocrine System Development and Function	1.65E-02-1.65E-02	MYC, TIMP1, TNFRSF12A
Lipid Metabolism	1.65E-02-2.6E-02	CCL13, TIMP1, TNFRSF12A
Molecular Transport	1.65E-02-2.6E-02	MYC, CCL13, CCL2, TIMP1, CASP1, CCL3L1/CCL3L3, C1QBP, TNFRSF12A
Organ Morphology	1.65E-02-2.2E-02	MYC, CDH1, TIMP1, CASP1, EPHA4
Skeletal and Muscular Disorders	1.65E-02-2.2E-02	UCHL1, CCL2, TIMP1, CASP1, CCL3L1/CCL3L3
Small Molecule Biochemistry	1.65E-02-2.6E-02	MYC, CCL13, CCL2, TIMP1, C1QBP, PPA1, TNFRSF12A
Metabolic Disease	1.65E-02-2.6E-02	MYC, CCL13, CCL2, CCL3L1/CCL3L3
Cell Signaling	1.65E-02-2.6E-02	MYC, CCL13, CCL2, CCL3L1/CCL3L3
Vitamin and Mineral Metabolism	1.65E-02-2.6E-02	MYC, CCL13, CCL2, CCL3L1/CCL3L3, C1QBP
Connective Tissue Disorders	1.65E-02-2.6E-02	MYC, CCL2, TGFBI, TIMP1, CASP1, COL8A1, CCL3L1/CCL3L3
Antimicrobial Response	1.65E-02-1.65E-02	CCL3L1/CCL3L3
Carbohydrate Metabolism	1.65E-02-2.2E-02	CCL13, C1QBP, PPA1
Cellular Assembly and Organization	1.65E-02-2.6E-02	MYC, UCHL1, CDH1, TGFBI, SERPINH1, SCIN, EPHA4
Cellular Compromise	1.65E-02-2.6E-02	MYC, CCL13, CCL3L1/CCL3L3
DNA Replication, Recombination, and Repair	1.65E-02-2.2E-02	MYC
Developmental Disorder	1.65E-02-1.65E-02	TGFBI
Embryonic Development	1.65E-02-2.6E-02	MYC, CDH1, TIMP1
Gene Expression	1.65E-02-2.6E-02	MYC, CDH1, CCL13
Hair and Skin Development and Function	1.65E-02-2.6E-02	MYC, CDH1
Nucleic Acid Metabolism	1.65E-02-1.65E-02	PPA1
Ophthalmic Disease	1.65E-02-2.6E-02	TGFBI, CCL3L1/CCL3L3
Organ Development	1.65E-02-2.2E-02	MYC, CDH1, CCL13, TIMP1, EPHA4
Organismal Functions	1.65E-02-2.01E-02	MYC, CCL13
Protein Trafficking	1.65E-02-1.65E-02	C1QBP
Renal and Urological System Development and Function	1.65E-02-2.2E-02	CDH1, TIMP1, C1QBP
Reproductive System Development and Function	1.65E-02-1.65E-02	MYC, CDH1, TIMP1
Hematological Disease	2.2E-02-2.2E-02	MYC, CCL13, CASP1, CCL3L1/CCL3L3
Digestive System Development and Function	2.2E-02-2.2E-02	MYC
Endocrine System Disorders	2.2E-02-2.6E-02	MYC
Visual System Development and Function	2.2E-02-2.2E-02	TGFBI

## Sheet: Day 7 Up Regulated Genes
Category	B-H P-value	Molecules
Cancer	1.77E-11-4.8E-04	SOCS1, CCR5, LIF, TGFBR1, LGALS3, PTTG1, NOLC1, IL6, HSPA5, ATP2A2, PBK, MYC, SOD2, ECE2, KRT18, SLC7A5, CDKN3, CD274, ADORA2B, ZWINT, CCR2, TNFRSF21, PTX3, CCNE2, IL4R, THBS1, POLE2, PGGT1B, RRM2, ANLN, TPX2, GART, TLR2, SEC61G, PCNA, CTSL1, CD40, IL1RN, H2AFX, MANF, HAS2, null, CEP55, MT1E, LDHA, HSD11B1, CARD16, SERPINB1, IL1A, HIF1A, null, LOXL2, MCM4, TNFRSF12A, UCHL1, HMOX1, HSP90B1, HK2, N…
Gastrointestinal Disease	1.77E-11-1.67E-04	SOCS1, CCR5, LGALS3, TGFBR1, PTTG1, IL6, HSPA5, ATP2A2, PBK, MYC, SOD2, KRT18, CDKN3, SLC7A5, CD274, ZWINT, CCR2, PTX3, IL4R, POLE2, RRM2, ANLN, TPX2, GART, TLR2, PCNA, CTSL1, CD40, IL1RN, HSD11B1, LDHA, CEP55, MT1E, IL1A, HIF1A, MCM4, HMOX1, HSP90B1, NEK2, CCL13, IGF1, CCL2, TIMP1, GMNN, PSMD14, PLOD2, TRIP13, IFNG, NRAS, PPARD, IL10, PLAUR, CYP1B1, MCM3, WARS, CD80, CDKN1A, DSCC1, CENPA, BMP7
Tissue Development	1.77E-11-4.81E-04	PHLDA1, CCR5, IL1A, LGALS3, LIF, PPIB, PTTG1, MPZL2, PSMB8, HIF1A, IL6, null, ATP2A2, LOXL2, TNFRSF12A, MYC, CLEC4A, HMOX1, CCL13, IGF1, CCL2, TIMP1, KRT18, BID, CD274, MYBL2, CCR2, TNFRSF21, CCR1, PTX3, IFNG, TNFSF11, TGFBI, THBS1, IL10, PPARD, PLAUR, CCL11, TPX2, TLR2, CD40, CD80, IL1RN, CDKN1A, GRK6, CCL3L1/CCL3L3, BMP7, null
Cell Cycle	2.23E-10-4.25E-04	SOCS1, TGFBR1, LGALS3, LIF, PTTG1, NOLC1, IL6, MYC, SOD2, CAMK2D, CENPE, CDKN3, ADORA2B, MYBL2, CD274, ZWINT, CCNE2, IL4R, THBS1, PGGT1B, ANLN, TIPIN, TPX2, PCNA, CD40, SMC2, H2AFX, HAS2, GNL3, null, CEP55, IL1A, HIF1A, DTYMK, HMOX1, NEK2, CCL13, IGF1, FANCD2, CCDC99, GMNN, HUS1, BID, HJURP, NCAPH, DPP4, IFNG, TRIP13, NRAS, IL10, PPARD, PLAUR, CYP1B1, CDK1, CD80, CENPA, CDKN1A, BMP7, MCM7
Cellular Movement	9.42E-10-4.8E-04	SOCS1, CCR5, TGFBR1, LGALS3, LIF, PTTG1, IL6, PBK, MYC, SOD2, CD274, CCR2, TNFRSF21, IL4R, THBS1, TLR2, CTSL1, CD40, IL1RN, GRK6, HAS2, CCL3L1/CCL3L3, null, IL1A, PPIB, HIF1A, null, TNFRSF12A, HMOX1, CCL13, ACTR3, CCL2, IGF1, TIMP1, BID, FAP, CCR1, DPP4, IFNG, TNFSF11, NRAS, TGFBI, PPARD, IL10, PLAUR, HSPD1, CCL11, CDK1, WARS, CD80, CDKN1A, BMP7
Genetic Disorder	9.42E-10-4.26E-04	SOCS1, CCR5, LIF, LGALS3, TGFBR1, PTTG1, IL6, ATP2A2, PBK, MYC, SOD2, CDKN3, SLC7A5, CD274, ZWINT, CCR2, IL4R, THBS1, POLE2, PGGT1B, RRM2, ANLN, GART, TLR2, SEC61G, PCNA, CTSL1, CD40, IL1RN, HSD11B1, CEP55, MT1E, LDHA, HIF1A, MCM4, UCHL1, HSP90B1, NEK2, CCL13, IGF1, FANCD2, TIMP1, GMNN, PSMD14, DPP4, IFNG, TRIP13, TNFSF11, NRAS, PPARD, IL10, PLAUR, EIF2C2, CCL11, CYP1B1, CDK1, MCM3, CD80, CDKN1A,…
Organismal Survival	1.21E-09-3.57E-04	NR6A1, SOCS1, CCR5, LIF, TGFBR1, PTTG1, IL6, HIF1A, null, MYC, HMOX1, HSP90B1, SOD2, CCL13, HK2, CCL2, IGF1, FANCD2, KRT18, BID, ADORA2B, CD274, CCR2, CCR1, PTX3, CRLF1, IFNG, IL4R, TNFSF11, CCNE2, IL10, PPARD, CCL11, TLR2, LY96, CD80, CD40, IL1RN, CDKN1A, CCL3L1/CCL3L3, HAS2, BMP7, null, GNAL, MT1E
Cellular Growth and Proliferation	3.63E-09-4.81E-04	PHLDA1, SOCS1, NR6A1, CCR5, LGALS3, LIF, TGFBR1, PTTG1, NOLC1, PSMB8, IL6, HSPA5, PBK, DYRK3, MYC, SOD2, CAMK2D, SLC7A5, CDKN3, CD274, MYBL2, ADORA2B, CCR2, PTX3, TNFRSF21, IL4R, CCNE2, THBS1, SAMSN1, PGGT1B, RRM2, ANLN, TIPIN, TPX2, TLR2, SEC61G, PCNA, CTSL1, TIMELESS, CD40, IL1RN, MANF, HAS2, CCL3L1/CCL3L3, GNL3, null, MT1E, HSD11B1, LDHA, IL1A, PRDX4, HIF1A, MCTS1, DTYMK, null, TNFRSF12A, UCHL…
Cell Morphology	1.7E-08-4.34E-04	PHLDA1, IL1A, LGALS3, LIF, IL6, ATP2A2, MYC, CCL13, SOD2, IGF1, KRT18, CD274, MYBL2, DPP4, IFNG, IL4R, TNFSF11, IL10, RRM2, PLAUR, TLR2, PCNA, CD40, CD80, H2AFX, CDKN1A, HAS2, BMP7, null, MT1E
Hematological System Development and Function	1.7E-08-5.04E-04	SOCS1, CCR5, LIF, TGFBR1, LGALS3, PSMB8, IL6, HSPA5, DYRK3, FLVCR1, MYC, SOD2, KRT18, ADORA2B, MYBL2, CD274, CCR2, PTX3, TNFRSF21, IL4R, THBS1, SAMSN1, TLR2, CD40, IL1RN, H2AFX, GRK6, CCL3L1/CCL3L3, null, IL1A, PPIB, HIF1A, null, TNFRSF12A, HMOX1, HSP90B1, CCL13, IGF1, CCL2, TIMP1, BID, CCR1, IFNG, DPP4, TNFSF11, NRAS, IL10, PLAUR, EIF2C2, HSPD1, CCL11, CDK1, LY96, CD80, CDKN1A
Immune Cell Trafficking	1.9E-08-4.8E-04	SOCS1, IL1A, CCR5, LIF, TGFBR1, LGALS3, PPIB, PSMB8, HIF1A, IL6, null, HMOX1, HSP90B1, CCL13, IGF1, CCL2, TIMP1, BID, CD274, CCR2, PTX3, TNFRSF21, CCR1, DPP4, IFNG, TNFSF11, IL4R, IL10, THBS1, PLAUR, HSPD1, CCL11, TLR2, LY96, CD80, CD40, IL1RN, CDKN1A, GRK6, CCL3L1/CCL3L3, null
Hematological Disease	2.21E-08-4.38E-04	SOCS1, CCR5, LIF, PTTG1, PSMB8, IL6, HSPA5, MYC, CAMK2D, SOD2, ADORA2B, CD274, CCR2, IL4R, THBS1, POLE2, PGGT1B, RRM2, GART, TLR2, PCNA, CTSL1, CD40, IL1RN, CCL3L1/CCL3L3, null, HSD11B1, IL1A, HIF1A, HMOX1, HSP90B1, CCL13, CCL2, IGF1, CCR1, IFNG, PLOD2, DPP4, TNFSF11, NRAS, IL10, PPARD, LARS2, CCL11, CYP1B1, CDK1, TRPM6, CD80, CDKN1A, BMP7
Organismal Injury and Abnormalities	5.65E-08-5.04E-04	SOCS1, CCR5, IL1A, LGALS3, LIF, TGFBR1, ELMOD2, IL6, HIF1A, null, APRT, MYC, HMOX1, HSP90B1, CCL13, SOD2, IGF1, CCL2, TIMP1, KRT18, BID, CD274, CCR2, CCR1, PLOD2, IFNG, TNFSF11, IL4R, THBS1, IL10, RRM2, PLAUR, CCL11, TLR2, IL1RN, CDKN1A, CCL3L1/CCL3L3, BMP7, null, MT1E
Antigen Presentation	7.66E-08-4.63E-04	SOCS1, CCR5, IL1A, LIF, LGALS3, PSMB8, HIF1A, IL6, null, HMOX1, HSP90B1, CCL13, CCL2, IGF1, TIMP1, BID, CCR2, PTX3, CCR1, TNFRSF21, DPP4, IFNG, TNFSF11, IL10, THBS1, HSPD1, TLR2, LY96, CD80, CD40, IL1RN, CCL3L1/CCL3L3, null
Cell-To-Cell Signaling and Interaction	7.66E-08-4.3E-04	SOCS1, PHLDA1, CCR5, LIF, TGFBR1, LGALS3, PSMB8, IL6, HSPA5, ATP2A2, MYC, SOD2, KRT18, SLC7A5, MYBL2, CD274, ADORA2B, CCR2, PTX3, IL4R, THBS1, TLR2, CD40, IL1RN, GRK6, HAS2, CCL3L1/CCL3L3, null, IL1A, PPIB, MPZL2, HIF1A, null, LOXL2, TNFRSF12A, CLEC4A, HMOX1, HSP90B1, CCL13, IGF1, CCL2, TIMP1, GBP2, CCR1, CRLF1, IFNG, DPP4, TNFSF11, NRAS, TGFBI, PPARD, IL10, PLAUR, HSPD1, CCL11, LY96, CD80, CDKN1…
Inflammatory Response	7.66E-08-4.8E-04	SOCS1, CCR5, IL1A, LIF, LGALS3, PPIB, PTTG1, PSMB8, HIF1A, IL6, null, APRT, TNFRSF12A, HMOX1, HSP90B1, SOD2, CCL13, IGF1, CCL2, TIMP1, BID, CD274, ADORA2B, GBP2, CCR2, PTX3, TNFRSF21, CCR1, DPP4, IFNG, TNFSF11, IL4R, IL10, PPARD, THBS1, PLAUR, HSPD1, CCL11, TLR2, LY96, CTSL1, CD80, CD40, IL1RN, CDKN1A, GRK6, CCL3L1/CCL3L3, null
Respiratory Disease	1.05E-07-4.26E-04	SOCS1, CCR5, TGFBR1, LGALS3, PTTG1, IL6, HSPA5, HIST1H2BJ/HIST1H2BK, MYC, SOD2, CAMK2D, SLC7A5, CD274, ADORA2B, CCR2, PTX3, IL4R, THBS1, POLE2, PGGT1B, RRM2, ANLN, GART, TLR2, SEC61G, PCNA, IL1RN, CCL3L1/CCL3L3, HAS2, LDHA, ELMOD2, HIF1A, null, HMOX1, HSP90B1, CCL13, FANCD2, IGF1, CCL2, TIMP1, BID, IFNG, DPP4, NRAS, TGFBI, IL10, EIF2C2, PLAUR, CCL11, CYP1B1, CDK1, CD80, CDKN1A
Cell-mediated Immune Response	1.05E-07-4.8E-04	SOCS1, IL1A, CCR5, TGFBR1, LIF, LGALS3, PSMB8, IL6, MYC, HSP90B1, CCL13, IGF1, CCL2, BID, CD274, CCR2, TNFRSF21, CCR1, IFNG, TNFSF11, IL4R, THBS1, IL10, HSPD1, CCL11, CDK1, TLR2, CD40, CD80, IL1RN, CDKN1A, GRK6, CCL3L1/CCL3L3
Inflammatory Disease	1.09E-07-4.26E-04	SOCS1, CCR5, IL1A, TGFBR1, LGALS3, LIF, HIF1A, IL6, HSPA5, TNFRSF12A, CCL13, IGF1, CCL2, TIMP1, BID, CD274, CCR2, ADAMTS4, TNFRSF21, CCR1, IFNG, DPP4, IL4R, IL10, THBS1, HSPD1, CCL11, TLR2, CTSL1, CD80, CD40, IL1RN, CDKN1A, HAS2, CCL3L1/CCL3L3, null, HSD11B1
Immunological Disease	2.03E-07-4.38E-04	SOCS1, IL1A, CCR5, LIF, IL6, PSMB8, TNFRSF12A, MYC, HSP90B1, CCL13, CCL2, IGF1, TIMP1, CD274, CCR2, CCR1, TNFRSF21, IFNG, DPP4, IL4R, IL10, CCL11, TLR2, PCNA, CD40, CD80, IL1RN, CDKN1A, CCL3L1/CCL3L3, null
Cellular Function and Maintenance	6.62E-07-4.38E-04	SOCS1, CCR5, IL1A, LGALS3, LIF, TGFBR1, IL6, PSMB8, null, MYC, HSP90B1, MLC1, CCL13, IGF1, TIMP1, BID, ADORA2B, CD274, GBP2, CCR2, CCR1, IFNG, TNFSF11, IL4R, NRAS, THBS1, IL10, HSPD1, CCL11, CDK1, TLR2, CD80, CD40, IL1RN, CDKN1A, HAS2, CCL3L1/CCL3L3, BMP7, null
Renal and Urological Disease	9.78E-07-2.61E-04	SOCS1, IL1A, LIF, LGALS3, HIF1A, IL6, MYC, HMOX1, CCL13, IGF1, CCL2, TIMP1, CCR1, IFNG, DPP4, IL10, THBS1, PPARD, CYP1B1, TLR2, TRPM6, CTSL1, CD80, IL1RN, CDKN1A, CCL3L1/CCL3L3, BMP7, MT1E
Cellular Development	9.82E-07-4.81E-04	SOCS1, CCR5, TGFBR1, LIF, LGALS3, PTTG1, PSMB8, IL6, HSPA5, CBX5, DYRK3, MYC, FLVCR1, SOD2, CD274, MYBL2, CCR2, IL4R, THBS1, RRM2, TLR2, SEC61G, PDLIM7, CD40, IL1RN, CCL3L1/CCL3L3, HAS2, null, LDHA, HSD11B1, IL1A, MCTS1, HIF1A, TNFRSF12A, UCHL1, HMOX1, HSP90B1, CCL13, FANCD2, CCL2, IGF1, TIMP1, GMNN, BID, CCR1, IFNG, DPP4, TRIP13, TNFSF11, NRAS, TGFBI, IL10, PPARD, EIF2C2, RQCD1, PLAUR, HSPD1, CC…
Tissue Morphology	1.08E-06-4.63E-04	SOCS1, CCR5, IL1A, LGALS3, LIF, TGFBR1, PTTG1, MCTS1, IL6, HIF1A, null, MYC, HMOX1, HSP90B1, SOD2, CCL13, FANCD2, IGF1, CCL2, BID, MYBL2, CD274, CCR2, TNFRSF21, IFNG, CRLF1, IL4R, TNFSF11, NRAS, IL10, SAMSN1, THBS1, PLAUR, HSPD1, CCL11, TLR2, CD40, CD80, IL1RN, CDKN1A, BMP7, null, HSD11B1
Tumor Morphology	1.78E-06-7.12E-05	IFNG, IL1A, IL10, THBS1, PLAUR, IL6, HIF1A, MYC, IGF1, CD40, CD80, IL1RN, null
Connective Tissue Disorders	2.37E-06-4.26E-04	CCR1, SOCS1, IFNG, CCR5, IL1A, IL4R, THBS1, IL10, IL6, HSPA5, TLR2, CCL2, CD40, IL1RN, CDKN1A, CCL3L1/CCL3L3, CCR2, ADAMTS4
Skeletal and Muscular Disorders	2.37E-06-4.26E-04	CCR1, SOCS1, IFNG, CCR5, IL1A, IL4R, THBS1, IL10, IL6, HSPA5, TLR2, CD80, CCL2, CD40, IL1RN, CDKN1A, CCL3L1/CCL3L3, CCR2, ADAMTS4
Humoral Immune Response	3.71E-06-3.71E-06	IFNG, IL4R, IL10, SAMSN1, IL6, HIF1A, HSPD1, null, MYC, TLR2, LY96, CD40, CD80, IL1RN, CDKN1A, null
DNA Replication, Recombination, and Repair	6.13E-06-4.16E-05	CCR5, PPIB, IL6, PBK, MYC, SOD2, IGF1, CENPE, GMNN, HUS1, IFNG, CCNE2, NRAS, POLE2, IL10, RRM2, TIPIN, MCM3, PCNA, CD40, TIMELESS, CDKN1A, VMP1, null, MCM7
Cell Death	6.65E-06-5.04E-04	SOCS1, PHLDA1, CCR5, GFPT1, LGALS3, LIF, TGFBR1, PTTG1, NOLC1, IL6, HSPA5, CBX5, PBK, ATP2A2, APRT, DYRK3, MYC, CAMK2D, SOD2, KRT18, ADORA2B, MYBL2, CD274, CCR2, TNFRSF21, IL4R, THBS1, BCL2L14, RRM2, ANLN, TLR2, SEC61G, PCNA, CD40, IL1RN, CCL3L1/CCL3L3, MANF, HAS2, GNL3, null, MT1E, LDHA, IL1A, MCTS1, HIF1A, null, DTYMK, LOXL2, TNFRSF12A, UCHL1, HMOX1, HSP90B1, CCL13, HK2, NEK2, IGF1, CCL2, FANCD…
Connective Tissue Development and Function	6.93E-06-3.65E-04	IFNG, SOCS1, IL1A, TNFSF11, LIF, IL10, IL6, CCL11, TNFRSF12A, TLR2, MYC, PDLIM7, CCL13, IGF1, CCL2, CDKN1A, HAS2, CCL3L1/CCL3L3, BMP7, null
Skeletal and Muscular System Development and Function	6.93E-06-3.44E-04	SOCS1, IL1A, LIF, IL6, HIF1A, ATP2A2, MYC, HMOX1, CCL2, IGF1, TIMP1, IFNG, TNFSF11, THBS1, IL10, PLAUR, HSPD1, CCL11, TLR2, CD40, IL1RN, CDKN1A, CCL3L1/CCL3L3, BMP7, null
Cardiovascular Disease	8.5E-06-3.27E-04	PTX3, IFNG, IL1A, CCR5, THBS1, IL6, TNFRSF12A, HMOX1, CCL13, IGF1, CCL2, CD40, IL1RN, TIMP1, BID, CCL3L1/CCL3L3, CCR2
Infectious Disease	8.5E-06-4.38E-04	CCR1, PTX3, IFNG, CCR5, IL10, IL6, null, CCL11, TLR2, CCL13, CCL2, CD40, IL1RN, CCL3L1/CCL3L3, CCR2
Metabolic Disease	9.22E-06-2.66E-05	SOCS1, IFNG, DPP4, IL4R, IL1A, IL10, PTTG1, IL6, TLR2, MYC, CCL13, CCL2, IGF1, CD80, IL1RN, CCL3L1/CCL3L3, BMP7, CD274, ADORA2B, HSD11B1
Endocrine System Disorders	1.04E-05-3.27E-04	IFNG, SOCS1, DPP4, TNFSF11, IL1A, LIF, IL10, PTTG1, IL6, CYP1B1, MYC, IGF1, CD80, IL1RN, CCL3L1/CCL3L3, CD274, ADORA2B
Neurological Disease	1.17E-05-4.31E-04	CCR5, LIF, IL6, HIF1A, HSPA5, TNFRSF12A, UCHL1, MYC, HMOX1, HSP90B1, CCL13, MLC1, SOD2, SLC25A22, IGF1, CCL2, TIMP1, ADORA2B, CCR2, CCR1, TNFRSF21, CRLF1, IFNG, DPP4, IL10, PLAUR, HSPD1, NAPG, CYP1B1, TLR2, TIMELESS, CD80, CD40, IL1RN, CCL3L1/CCL3L3, null
Nutritional Disease	1.38E-05-1.31E-04	IFNG, DPP4, CCR5, LIF, PPARD, IL10, PTTG1, SLC6A14, IL6, HIF1A, CYP1B1, MYC, HSP90B1, CCL13, IGF1, CD80, IL1RN, CD274, CCR2, MT1E, HSD11B1
Hepatic System Disease	1.39E-05-4.26E-04	CCR1, SOCS1, IFNG, CCR5, IL1A, IL4R, LGALS3, IL10, IL6, MYC, TLR2, SOD2, CCL13, IGF1, TIMP1, IL1RN, KRT18, CDKN1A, BMP7, CCR2, MT1E
Hematopoiesis	1.64E-05-3.44E-04	SOCS1, CCR5, IL1A, TGFBR1, LIF, LGALS3, PSMB8, HIF1A, IL6, null, MYC, HMOX1, HSP90B1, SOD2, CCL13, IGF1, CCL2, TIMP1, BID, MYBL2, CD274, CCR2, CCR1, IFNG, TNFSF11, IL4R, NRAS, THBS1, IL10, EIF2C2, HSPD1, CCL11, CDK1, TLR2, CD80, CD40, IL1RN, CDKN1A, CCL3L1/CCL3L3, null
Cell Signaling	1.86E-05-8.25E-05	SOCS1, CCR5, IL1A, IL6, HSPA5, ATP2A2, MYC, HMOX1, HSP90B1, CCL13, CAMK2D, SOD2, CCL2, IGF1, ADORA2B, CCR2, CCR1, IFNG, TNFSF11, IL10, PLAUR, HSPD1, CCL11, CD40, IL1RN, GRK6, CCL3L1/CCL3L3
Small Molecule Biochemistry	1.86E-05-4.79E-04	SOCS1, IFNG, TNFSF11, IL1A, LIF, IL10, PTTG1, HSPD1, IL6, TNFRSF12A, TLR2, HMOX1, HSP90B1, SOD2, CCL13, CD40, IGF1, IL1RN, TIMP1, ADORA2B, BMP7, null, HSD11B1
Lymphoid Tissue Structure and Development	2.02E-05-3.44E-04	IFNG, TNFSF11, IL1A, LGALS3, LIF, IL10, THBS1, IL6, CCL11, TLR2, CCL2, CD40, IGF1, IL1RN, CDKN1A, BID, BMP7, MYBL2, null
Infection Mechanism	3.07E-05-2.37E-04	CCR1, PTX3, IFNG, CCL13, CCL2, IL10, CCL3L1/CCL3L3, IL6, CCR2, CCL11, null
Reproductive System Disease	3.31E-05-3.31E-05	SERPINB1, SOCS1, CARD16, IL6, null, MYC, HSP90B1, SOD2, CCL2, IGF1, CD274, GBP2, CCR2, DPP4, POLE2, IL10, PPARD, RRM2, PLAUR, EIF2C2, CYP1B1, GART, H2AFX, HSD11B1, MCM7
Nervous System Development and Function	3.78E-05-3.42E-04	TLR2, IFNG, HMOX1, CCL13, IGF1, IL1RN, IL10, IL6, CCR2, TNFRSF12A
Cardiovascular System Development and Function	6.09E-05-4.26E-04	IFNG, TNFSF11, LIF, LGALS3, IL10, THBS1, PLAUR, HIF1A, ATP2A2, MYC, WARS, CCL13, IGF1, CD40, CCL2, TIMP1, IL1RN, ADORA2B, CCR2
Molecular Transport	8.25E-05-3.6E-04	CCR5, IL1A, LIF, PTTG1, IL6, HSPA5, ATP2A2, TNFRSF12A, MYC, HMOX1, SOD2, CAMK2D, CCL13, CCL2, IGF1, TIMP1, BID, CCR2, CCR1, IFNG, TNFSF11, IL10, PLAUR, HSPD1, CCL11, TLR2, IL1RN, GRK6, CCL3L1/CCL3L3, BMP7, HSD11B1
Vitamin and Mineral Metabolism	8.25E-05-8.25E-05	CCR1, IFNG, CCR5, TNFSF11, PLAUR, IL6, CCL11, HSPA5, ATP2A2, MYC, CAMK2D, CCL13, IGF1, CCL2, GRK6, CCL3L1/CCL3L3, CCR2
Post-Translational Modification	8.92E-05-8.92E-05	SOCS1, IFNG, TNFSF11, TGFBR1, LIF, PPARD, PLAUR, IL6, CTSL1, CCL13, IGF1, GRK6, BID, BMP7
Hypersensitivity Response	8.95E-05-8.95E-05	CCR1, IFNG, IL4R, LGALS3, CCL13, CCL2, IL10, null, CCL11
Organismal Functions	9.32E-05-4.26E-04	MYC, TLR2, IFNG, IL1A, IL1RN, IL10, PPARD, CCL3L1/CCL3L3, IL6, HIF1A, CCL11, null
Protein Synthesis	1.01E-04-5.01E-04	CCR1, IFNG, LIF, LGALS3, IL10, THBS1, PLAUR, HSPD1, IL6, MYC, HMOX1, SOD2, IGF1, CD40, CENPE, CDKN1A, BID, MT1E
Free Radical Scavenging	1.25E-04-1.25E-04	IFNG, TNFSF11, SESN3, IL10, CCL11, TLR2, HMOX1, SOD2, CCL13, HK2, IGF1, CD40, CDKN1A, null
Cellular Assembly and Organization	1.67E-04-1.67E-04	MYC, IFNG, GMNN, CDKN1A, CDK1
Gene Expression	1.7E-04-3.89E-04	IFNG, TNFSF11, IL1A, IL4R, LIF, NRAS, TGFBR1, IL10, PRDX4, IL6, null, CDK1, CYP1B1, MYC, PCNA, SOD2, CD40, IGF1, IL1RN, GMNN, CDKN1A, HUS1, null
Antimicrobial Response	2E-04-2E-04	IFNG, CCL3L1/CCL3L3, IL6, CCR2
Organismal Development	2.48E-04-4.8E-04	SOCS1, IFNG, TNFSF11, IL1A, LGALS3, THBS1, PPARD, IL10, PTTG1, PLAUR, HIF1A, IL6, MYC, TLR2, WARS, CCL13, CCL2, CD40, IGF1, TIMP1, IL1RN, CDKN1A, CCR2, MT1E
Lipid Metabolism	3.32E-04-4.79E-04	IFNG, IL1A, LIF, IL10, PTTG1, IL6, TNFRSF12A, TLR2, CCL13, CD40, IGF1, IL1RN, TIMP1, BMP7, null, HSD11B1
Organ Morphology	3.44E-04-3.44E-04	IL6, HIF1A, CCL11, null

## Sheet: Day 3 Down Regulated Genes
Category	B-H p-value	Molecules
Cardiovascular Disease	3.03E-02-8.39E-02	KLKB1,SV2B,LPHN3,APLN,TRPC4,AGTR1,ABCA12
Cardiovascular System Development and Function	3.03E-02-9.37E-02	KLKB1,APLN,TRPC4,SOX18,AGTR1,MYL7
Cell Signaling	3.03E-02-9.37E-02	SV2B,TRPC4,AGTR1
Molecular Transport	3.03E-02-8.04E-02	SV2B,APLN,TRPC4,AGTR1,ABCA12
Vitamin and Mineral Metabolism	3.03E-02-8.04E-02	TRPC4,AGTR1
Cancer	3.03E-02-8.04E-02	GSTT1,APLN,KAZN,AGTR1
Cell Morphology	3.03E-02-8.58E-02	DEPTOR,AGTR1,SYNM
Cellular Function and Maintenance	3.03E-02-5.71E-02	SV2B,AGTR1
Cellular Growth and Proliferation	3.03E-02-9.13E-02	APLN,TRPC4,AGTR1
Connective Tissue Disorders	3.03E-02-9.37E-02	AGTR1
Dermatological Diseases and Conditions	3.03E-02-6.13E-02	GSTT1,KLKB1,SOX18,ABCA12
Genetic Disorder	3.03E-02-9.37E-02	KLKB1,GSTT1,SV2B,LPHN3,APLN,TRPC4,SOX18,AGTR1,ABCA12
Hair and Skin Development and Function	3.03E-02-7.16E-02	APLN,TRPC4,SOX18,AGTR1
Infection Mechanism	3.03E-02-5.35E-02	APLN
Organ Development	3.03E-02-5.35E-02	SOX18,AGTR1
Organ Morphology	3.03E-02-9.37E-02	APLN,AGTR1,MYL7
Organismal Injury and Abnormalities	3.03E-02-9.37E-02	KLKB1,APLN,AGTR1
Skeletal and Muscular Disorders	3.03E-02-8.58E-02	GSTT1,SV2B,LPHN3,APLN,KAZN,TRPC4,GHITM,AGTR1,ABCA12
Tissue Morphology	3.03E-02-6.52E-02	APLN,TRPC4,AGTR1
Carbohydrate Metabolism	3.21E-02-7.02E-02	APLN
Cell-To-Cell Signaling and Interaction	3.21E-02-9.37E-02	KLKB1,SV2B,APLN
Cellular Compromise	3.21E-02-3.21E-02	TRPC4,AGTR1
Cellular Development	3.21E-02-9.37E-02	APLN,AGTR1,SYNM
Endocrine System Development and Function	3.21E-02-5.35E-02	AGTR1
Free Radical Scavenging	3.21E-02-7.76E-02	AGTR1
Lipid Metabolism	3.21E-02-5.35E-02	AGTR1,ABCA12
Nervous System Development and Function	3.21E-02-9.37E-02	SV2B,APLN
Organismal Development	3.21E-02-6.87E-02	SOX18,AGTR1,MYL7
Renal and Urological Disease	3.21E-02-8.25E-02	GSTT1,APLN,AGTR1
Respiratory Disease	3.21E-02-9.37E-02	GSTT1,AGTR1
Small Molecule Biochemistry	3.21E-02-7.62E-02	SV2B,APLN,ART3,TRPC4,AGTR1,ABCA12
Amino Acid Metabolism	3.63E-02-7.02E-02	ART3,TRPC4
Behavior	3.63E-02-3.63E-02	APLN
Digestive System Development and Function	3.63E-02-5.35E-02	APLN,AGTR1
Immunological Disease	3.63E-02-7.02E-02	DEPTOR,KLKB1,SV2B,LPHN3,KAZN,TRPC4,AGTR1,ABCA12
Endocrine System Disorders	4.27E-02-8.25E-02	DEPTOR,KAZN,TRPC4,AGTR1,ABCA12
Metabolic Disease	4.27E-02-8.25E-02	DEPTOR,KAZN,TRPC4,AGTR1,ABCA12
Gastrointestinal Disease	4.36E-02-8.39E-02	DEPTOR,KLKB1,GSTT1,SV2B,TRPC4,AGTR1
Renal and Urological System Development and Function	4.95E-02-7.76E-02	APLN,AGTR1
Hepatic System Development and Function	5.35E-02-5.71E-02	AGTR1
Developmental Disorder	5.71E-02-7.16E-02	APLN,AGTR1
Cellular Assembly and Organization	5.71E-02-5.71E-02	SV2B
Cellular Movement	5.71E-02-7.76E-02	SV2B,AGTR1
Connective Tissue Development and Function	5.71E-02-9.13E-02	APLN,AGTR1
Hematological System Development and Function	5.71E-02-9.37E-02	KLKB1
Inflammatory Response	5.71E-02-5.71E-02	KLKB1
Lymphoid Tissue Structure and Development	5.71E-02-5.71E-02	KLKB1
Tissue Development	5.71E-02-9.37E-02	KLKB1
Organismal Functions	6.09E-02-6.09E-02	KLKB1
Skeletal and Muscular System Development and Function	6.09E-02-9.37E-02	KLKB1,APLN
Drug Metabolism	7.02E-02-8.39E-02	GSTT1
Post-Translational Modification	7.02E-02-7.02E-02	ART3
Embryonic Development	7.16E-02-7.16E-02	AGTR1
Nucleic Acid Metabolism	7.16E-02-7.16E-02	AGTR1
Infectious Disease	8.1E-02-8.1E-02	DEPTOR,AGTR1
Inflammatory Disease	9.37E-02-9.37E-02	AGTR1

## Sheet: Day 7 Down Regulated Genes
Category	B-H p-value	Molecules
Psychological Disorders	2.05E-03-1.13E-01	ANK3,PRKACB,NDST3,CACNA2D2,NTN4,LEPR,CA14,PIK3R1,PLA2R1,BCAS3,KAZN,MEIS1,RADIL,ALDH1A1,PRDM2,PDE7B,CMTM8,ZBTB4,RARB,NUPR1,NAALAD2,KIAA1274,CRIM1,EGFR,CDH4,PACSIN3,LMO7,LPHN3,TXNIP,PDE9A,ADRBK2,SEMA5A,FXYD1,PLXND1,NOTCH4,CLDN5,COL13A1,DACH1,INSR,AGTR1,MAOA
Neurological Disease	5.88E-03-1.25E-01	PRKACB,CFD,NDST3,AGER,NDRG2,PIK3R1,TGFBR3,PLA2R1,null,MEIS1,GPC3,null,USH1C,RADIL,ALDH1A1,PRDM2,PDE7B,NUPR1,ZBTB20,CRIM1,PACSIN3,NDRG1,LPHN3,PDE9A,SEMA5A,ADRBK2,GCNT2,PCSK6,FXYD1,VAMP2,PDGFB,ZBTB44,EPM2A,COL13A1,DACH1,ARHGEF37,INSR,AGTR1,PKIG,ANK3,CACNA2D2,TSPAN7,NTN4,LEPR,NR1H4,CA14,BCAS3,KAZN,null,DCAF8,null,MAP4,CMTM8,ZBTB4,STARD13,RARB,TMPRSS3,RSPO2,NAALAD2,KIT,KIAA1274,PIK3IP1,EGFR,TIMP3,CDH…
Renal and Urological Disease	1.13E-02-1.13E-01	ADM,CFD,CACNA2D2,NDRG1,AGER,CA14,LEPR,PIK3R1,GPC3,LAMB2,GSTT1,AVPR2,PDE7B,FRAS1,APLN,KDR,FOXI1,HSD11B2,KIT,SPARC,INSR,ATP6V1B1,AGTR1,EGFR
Cancer	2.19E-02-1.25E-01	PRKACB,CBX7,CFD,AGER,NDRG2,PIK3R1,TGFBR3,PLA2R1,null,MEIS1,GPC3,null,GPM6B,PRDM2,ALDH1A1,PDE7B,NUPR1,ZBTB20,MXI1,KCNJ8,NDRG1,EZH1,SEMA5A,PCSK6,PDGFB,PLAG1,ST5,ISLR,DACH1,NUAK1,CTDSPL,INSR,AGTR1,ANK3,CACNA2D2,NTN4,GSTM5,LEPR,NR1H4,CRY2,KAZN,null,GSTT1,CD47,RGS5,CMTM8,STARD13,ZBTB4,RARB,HSD11B2,TBX2,KIT,TRIM29,PIK3IP1,EGFR,TIMP3,KCNE2,CDH4,TXNIP,TJP1,AVPR2,NOTCH4,KDR,SPARC,ATP6V1B1,ID4,MAOA,CTNND1
Cell Death	2.19E-02-1.13E-01	ADM,CFD,TIMP3,AGER,TXNIP,NR1H4,PIK3R1,PDGFB,CD47,MAP4,PDE7B,RARB,NUPR1,NUAK1,FOXI1,HSD11B2,INSR,EGFR
Cardiovascular Disease	2.19E-02-1.13E-01	AGER,PIK3R1,TNNC1,PLA2R1,ITGA8,MEIS1,PLA2G7,USH1C,ZNF182,ALDH1A1,PDE7B,FRAS1,TBX5,KCNJ8,PRICKLE2,LPHN3,SEMA5A,PDGFB,APLN,FAM13C,KCNMB4,INSR,AGTR1,KIAA1217,ADM,ANK3,GSTM5,LEPR,CA14,BCAS3,null,CD47,MAP4,RGS5,RARB,HSD11B2,KIT,EGFR,TIMP3,KCNE2,CDH4,TXNIP,ACTN2,GPIHBP1,DENND2A,AVPR2,ZMAT4,KDR,SPARC,KCNB2,MAOA
Cardiovascular System Development and Function	2.19E-02-1.27E-01	ADM,CACNA2D2,AGER,LEPR,NR1H4,PIK3R1,TGFBR3,TNNC1,MEIS1,CD47,RGS5,NUPR1,HSD11B2,KIT,TBX2,ARHGAP24,EGFR,TBX5,KCNJ8,TIMP3,TXNIP,SEMA5A,PCSK6,PLXND1,PDGFB,MYL7,POU6F1,AVPR2,NOTCH4,CLDN5,APLN,KDR,FOXI1,SPARC,INSR,TMOD1,AGTR1
Genetic Disorder	2.19E-02-1.24E-01	AGER,TGFBR3,PIK3R1,TNNC1,ITGA8,PLA2R1,ZNF182,PRDM2,FRAS1,ZBTB20,CRIM1,NDRG1,LPHN3,SEMA5A,ADRBK2,VAMP2,DACH1,FAM13C,CTDSPL,ARHGEF37,KIAA1217,PKIG,ANK3,CACNA2D2,NTN4,GSTM5,TSPAN7,LEPR,CA14,NR1H4,BCAS3,KAZN,GSTT1,LHFP,CD47,MAP4,CMTM8,RARB,STARD13,ZBTB4,NAALAD2,KIAA1274,TRIM29,EGFR,CDH4,TXNIP,TJP1,ACTN2,LAMB2,CLDN5,REEP1,ZMAT4,KCNB2,ID4,ATP6V1B1,MAOA,PRKACB,NDST3,CFD,NDRG2,null,MEIS1,GPC3,PLA2G7,null…
Tissue Development	2.57E-02-1.25E-01	PRKACB,AGER,NTN4,TGFBR3,TNNC1,PIK3R1,ITGA8,GPC3,ELAVL1,ALDH1A1,FRAS1,RARB,TBX2,EGFR,TBX5,TIMP3,NDRG1,PCSK6,PDGFB,POU6F1,MEF2D,SPARC,INSR,TMOD1,CTNND1
Endocrine System Disorders	4.68E-02-1.13E-01	ANK3,CACNA2D2,AGER,CA14,NR1H4,LEPR,PIK3R1,CRY2,ITGA8,BCAS3,PLA2R1,KAZN,USH1C,LHFP,ALDH1A1,PDE7B,RGS5,FRAS1,RARB,NUPR1,NAALAD2,ZBTB20,KIT,MXI1,TIMP3,LMO7,PRICKLE2,NDRG1,TJP1,ACTN2,PDE9A,SEMA5A,ZBTB44,NOTCH4,AVPR2,ZMAT4,COL13A1,KDR,FAM13C,ARHGEF18,INSR,KCNB2,KIAA1217,AGTR1,MAOA
Immunological Disease	4.68E-02-1.13E-01	ANK3,AGER,PIK3R1,ITGA8,PLA2R1,KAZN,PLA2G7,LHFP,PDE7B,FRAS1,ZBTB20,NAALAD2,KIT,MXI1,PRICKLE2,LMO7,NDRG1,TJP1,SEMA5A,PDE9A,NOTCH4,ZMAT4,FAM13C,ARHGEF18,INSR,KCNB2,AGTR1
Metabolic Disease	4.68E-02-1.13E-01	AGER,PIK3R1,ITGA8,PLA2R1,USH1C,ALDH1A1,PDE7B,FRAS1,ZBTB20,MXI1,PRICKLE2,NDRG1,TBX19,SEMA5A,PDE9A,ZBTB44,COL13A1,FAM13C,ARHGEF18,INSR,AGTR1,KIAA1217,ANK3,CACNA2D2,LEPR,CA14,NR1H4,CRY2,BCAS3,KAZN,LHFP,CD47,RGS5,RARB,KIT,HSD11B2,NAALAD2,TIMP3,LMO7,TJP1,TXNIP,ACTN2,GPIHBP1,LAMB2,AVPR2,NOTCH4,ZMAT4,KDR,FOXI1,KCNB2,ATP6V1B1,MAOA
Embryonic Development	4.68E-02-1.13E-01	PRKACB,TBX5,NDRG1,NTN4,TXNIP,SEMA5A,PIK3R1,PCSK6,ITGA8,GPC3,NOTCH4,ALDH1A1,KDR,RARB,TBX2,INSR,TMOD1,EGFR
Endocrine System Development and Function	4.68E-02-1.13E-01	ADM,LEPR,NR1H4,ZBTB20,HSD11B2,AGTR1,EGFR
Lipid Metabolism	4.68E-02-1.13E-01	ADM,CFD,MAP4,LEPR,NR1H4,PIK3R1,KIT,HSD11B2,PLA2G7,AGTR1
Molecular Transport	4.68E-02-1.25E-01	ADM,KCNJ8,CFD,KCNE2,NR1H4,LEPR,FXYD1,PLA2G7,AVPR2,ZBTB20,KCNMB4,INSR,KCNB2,ATP6V1B1,AGTR1,MAOA
Small Molecule Biochemistry	4.68E-02-1.25E-01	ADM,CFD,NR1H4,LEPR,PIK3R1,PDE9A,HS2ST1,PLA2G7,PDGFB,MAP4,APLN,SPARC,KIT,NAALAD2,ZBTB20,HSD11B2,INSR,AGTR1,MAOA,EGFR
Tissue Morphology	4.68E-02-1.13E-01	ANK3,ADM,TBX5,CACNA2D2,NDRG1,NR1H4,PIK3R1,PCSK6,PDGFB,APLN,KDR,RARB,FOXI1,HSD11B2,SPARC,TBX2,EGFR
Organismal Development	5.61E-02-1.27E-01	ADM,AGER,NTN4,LEPR,TGFBR3,PIK3R1,MEIS1,RGS5,FRAS1,TBX2,ARHGAP24,EGFR,TIMP3,TBX19,SEMA5A,PCSK6,PLXND1,PDGFB,MYL7,NOTCH4,KDR,SPARC,TMOD1,AGTR1,CTNND1
Organismal Injury and Abnormalities	6.06E-02-1.25E-01	CACNA2D2,KCNE2,CA14,EPB49,VAMP2,PDGFB,PDE7B,KDR,KIT,NUAK1,SPARC,AGTR1,MAOA,EGFR
Organ Development	6.46E-02-1.25E-01	ADM,CACNA2D2,AGER,TGFBR3,ITGA8,GPC3,USH1C,ALDH1A1,FRAS1,RARB,NUPR1,TBX2,EGFR,TBX5,KCNJ8,TXNIP,TBX19,PCSK6,PDGFB,MYL7,POU6F1,NOTCH4,CLDN5,APLN,KDR,FOXI1,SPARC,INSR,TMOD1,AGTR1,ID4,CTNND1
Cellular Growth and Proliferation	7.55E-02-1.13E-01	ADM,PRKACB,AGER,LEPR,NDRG2,TGFBR3,PIK3R1,MEIS1,RTKN2,GPC3,null,ELAVL1,SYNM,null,CD47,RGS5,RARB,STARD13,NUPR1,KIT,HSD11B2,TBX2,ARHGAP24,PIK3IP1,MXI1,EGFR,TBX5,TIMP3,CDH4,TXNIP,TJP1,TBX19,PCSK6,SH2D3C,CNOT8,FGFBP1,PDGFB,AVPR2,APLN,KDR,DACH1,SPARC,INSR,ID4,AGTR1,CTNND1
Cell Morphology	7.55E-02-1.13E-01	ANK3,ADM,AGER,TSPAN7,PIK3R1,ITGA8,SYNM,CD47,JUB,RARB,STARD13,EGFR,TIMP3,KCNE2,PRICKLE2,ACTN2,PCSK6,EPB49,PDGFB,LAMB2,ST5,NOTCH4,KDR,FOXI1,SPARC,INSR,TMOD1,AGTR1,CTNND1
Cellular Assembly and Organization	7.55E-02-1.13E-01	ANK3,CACNA2D2,AGER,TJP1,SEMA5A,ACTN2,PIK3R1,ITGA8,EPB49,PDGFB,LAMB2,MAP4,JUB,KDR,TMOD1,ARHGAP24,MAOA,CTNND1
Cellular Development	7.55E-02-1.14E-01	TSPAN7,AGER,PIK3R1,ITGA8,MEIS1,RTKN2,SYNM,null,CD47,RGS5,JUB,RARB,KIT,TBX2,EGFR,PRICKLE2,ACTN2,PCSK6,PDGFB,NOTCH4,APLN,KDR,SPARC,INSR,CTNND1
Behavior	7.55E-02-1.13E-01	ADM,CD47,LEPR,APLN,ADRBK2,HSD11B2
Dermatological Diseases and Conditions	7.55E-02-1.13E-01	AGER,KDR,KIT,INSR
Hematological System Development and Function	7.55E-02-1.14E-01	NOTCH4,CD47,PIK3R1,KDR,KIT,MEIS1,RTKN2,null,EGFR
Hematopoiesis	7.55E-02-1.14E-01	NOTCH4,CD47,PIK3R1,KDR,KIT,MEIS1,RTKN2,EGFR
Renal and Urological System Development and Function	7.55E-02-1.13E-01	ADM,AGER,RARB,ITGA8,FOXI1,SPARC,INSR,GPC3,ATP6V1B1,AGTR1,PDGFB,EGFR
Cell Cycle	8.75E-02-1.13E-01	ADM,TXNIP,PIK3R1,KDR,SPARC,KIT,INSR,ELAVL1,MXI1,PDGFB,EGFR,CTNND1
Gastrointestinal Disease	1.07E-01-1.13E-01	PRKACB,NOTCH4,KCNE2,TXNIP,NR1H4,SEMA5A,PIK3R1,SEMA6A,KDR,DACH1,KIT,EGFR
Cellular Compromise	1.07E-01-1.13E-01	ANK3,NDRG1,KIT,INSR,TMOD1,ARHGAP24,EGFR,CTNND1
Connective Tissue Development and Function	1.07E-01-1.13E-01	ADM,ST5,AGER,PIK3R1,KIT,HSD11B2,INSR,PDGFB,PLAG1,EGFR
Developmental Disorder	1.07E-01-1.13E-01	ADM,AGER,LEPR,PIK3R1,PCSK6,GPC3,APLN,FRAS1,RARB,HSD11B2,INSR,AGTR1,EGFR
Ophthalmic Disease	1.07E-01-1.13E-01	CA14,FRAS1,KDR,PCSK6
Tumor Morphology	1.07E-01-1.13E-01	PCSK6,NUAK1,GPC3,PDGFB,EGFR,CTNND1
Skeletal and Muscular System Development and Function	1.13E-01-1.19E-01	ADM,TBX5,AGER,TNNC1,TGFBR3,PDGFB,ELAVL1,LAMB2,POU6F1,null,CD47,MEF2D,KIT,HSD11B2,SPARC,TBX2,TMOD1,ATP6V1B1,EGFR
Reproductive System Disease	1.13E-01-1.24E-01	ANK3,PRKACB,GSTM5,AGER,LEPR,PIK3R1,CRY2,null,null,GSTT1,PRDM2,ALDH1A1,RGS5,CMTM8,RARB,NUPR1,TBX2,KIT,EGFR,TIMP3,CDH4,NDRG1,EZH1,TXNIP,TJP1,PCSK6,NOTCH4,KDR,DACH1,SPARC,CTDSPL,INSR,AGTR1,ATP6V1B1,MAOA,CTNND1
Cellular Movement	1.13E-01-1.13E-01	ADM,TIMP3,CDH4,AGER,NDRG1,NR1H4,TJP1,SEMA5A,PIK3R1,TGFBR3,PCSK6,PLA2R1,CD47,NUAK1,SPARC,CTNND1,EGFR
Carbohydrate Metabolism	1.13E-01-1.25E-01	ADM,NR1H4,LEPR,ADRBK2,APLN,PIK3R1,GCNT2,HS2ST1,KIT,ZBTB20,INSR,PLA2G7
Cell-To-Cell Signaling and Interaction	1.13E-01-1.13E-01	ANK3,ADM,CACNA2D2,AGER,NR1H4,LEPR,TJP1,PIK3R1,GPC3,PLAG1,LAMB2,ST5,CD47,JUB,SPARC,KIT,INSR,MXI1,EGFR
Cellular Function and Maintenance	1.13E-01-1.13E-01	ST5,CD47,TNNC1,KDR,KIT,TMOD1,AGTR1,MXI1,EGFR,PLAG1
Organ Morphology	1.13E-01-1.25E-01	ADM,TBX5,NR1H4,ITGA8,MEIS1,GPC3,MYL7,USH1C,ALDH1A1,RARB,TBX2,FOXI1,INSR,AGTR1,CTNND1,EGFR
Nutritional Disease	1.13E-01-1.15E-01	PDE7B,LEPR,NR1H4,CA14,RARB,HSD11B2,INSR,AGTR1,MAOA
Hematological Disease	1.13E-01-1.13E-01	GSTT1,PDE7B,PIK3R1,KDR,RARB,EPB49,FOXI1,KIT,MEIS1,ID4,EGFR
Hepatic System Disease	1.13E-01-1.13E-01	TIMP3,AGER,NR1H4,PIK3R1,SEMA5A,SEMA6A,NOTCH4,AVPR2,PDE7B,KDR,DACH1,KIT,INSR,AGTR1,EGFR
Hepatic System Development and Function	1.13E-01-1.13E-01	NR1H4,PIK3R1,INSR,GPC3,AGTR1,PIK3IP1,EGFR
Respiratory System Development and Function	1.13E-01-1.13E-01	TBX5,PCSK6,KDR,RARB,SPARC,GPC3
Reproductive System Development and Function	1.13E-01-1.13E-01	ADM,NDRG1,LEPR,KIT,INSR,EGFR
Respiratory Disease	1.13E-01-1.13E-01	KDR,PLA2G7,EGFR
DNA Replication, Recombination, and Repair	1.13E-01-1.13E-01	ADM,PDE9A,PIK3R1,TGFBR3,FXYD1,PDGFB,KDR,DACH1,SPARC,INSR,PIK3IP1,AGTR1,CTNND1,EGFR
Hair and Skin Development and Function	1.13E-01-1.13E-01	KDR,PCSK6,KIT,INSR,PDGFB,EGFR
Auditory and Vestibular System Development and Function	1.13E-01-1.13E-01	ITGA8,FOXI1,USH1C
Digestive System Development and Function	1.13E-01-1.25E-01	ADM,NR1H4,PCSK6,GPC3,EGFR,CTNND1
Skeletal and Muscular Disorders	1.13E-01-1.13E-01	AGER,NDRG2,PLA2R1,null,GPC3,PRDM2,PDE7B,ZBTB20,CRIM1,TBX5,NDRG1,LPHN3,TBX19,SEMA5A,PDE9A,GCNT2,VAMP2,ZBTB44,ST5,SCUBE1,COL13A1,DACH1,KIAA1217,AGTR1,ADM,CACNA2D2,NR1H4,CA14,LEPR,KAZN,GSTT1,LHFP,null,MAP4,RGS5,AHNAK,OLFML2A,STARD13,RARB,RSPO2,NAALAD2,KIT,TIMP3,TJP1,ACTN2,PLXND1,NOTCH4,ZMAT4,KDR,SPARC,KCNB2,ID4,MAOA
Lymphoid Tissue Structure and Development	1.13E-01-1.13E-01	NTN4,AGER,KDR,FOXI1
Nervous System Development and Function	1.13E-01-1.13E-01	ANK3,LAMB2,CD47,CLDN5,CACNA2D2,SEMA5A,HSD11B2,MAOA
Cell Signaling	1.13E-01-1.25E-01	ADM,AVPR2,CD47,AGER,SPARC,KIT,INSR,PLA2G7,PDGFB,EGFR
Post-Translational Modification	1.13E-01-1.17E-01	ADM,CD47,ALDH1A1,AGER,ACTN2,KIT,INSR,PDGFB,EGFR
Gene Expression	1.13E-01-1.13E-01	TBX5,null,TBX19,LEPR,TJP1,TGFBR3,MEF2D,MXI1,ELAVL1,EGFR
Inflammatory Disease	1.13E-01-1.13E-01	CA14,KDR
RNA Damage and Repair	1.13E-01-1.13E-01	ELAVL1,EGFR
RNA Post-Transcriptional Modification	1.13E-01-1.13E-01	ELAVL1,EGFR
Protein Synthesis	1.13E-01-1.13E-01	ALDH1A1,ACTN2,INSR
Visual System Development and Function	1.13E-01-1.13E-01	ALDH1A1,HSD11B2,SPARC,MEIS1
Organismal Survival	1.13E-01-1.13E-01	LAMB2,CACNA2D2,ZBTB20,EGFR
Amino Acid Metabolism	1.13E-01-1.17E-01	LEPR,NAALAD2,KIT,INSR,PDGFB,EGFR
Auditory Disease	1.13E-01-1.25E-01	TMPRSS3,FOXI1,USH1C
Cell-mediated Immune Response	1.13E-01-1.13E-01	EGFR
Connective Tissue Disorders	1.13E-01-1.13E-01	KIT,AGTR1
Drug Metabolism	1.13E-01-1.25E-01	GSTT1,MAP4,GSTM5,HS2ST1,HSD11B2
Humoral Immune Response	1.13E-01-1.13E-01	CD47,PIK3R1
Immune Cell Trafficking	1.13E-01-1.13E-01	CD47,EGFR
Infection Mechanism	1.13E-01-1.13E-01	APLN,PCSK6,HSD11B2
Infectious Disease	1.13E-01-1.13E-01	PCSK6
Inflammatory Response	1.13E-01-1.19E-01	CD47,AGER,NR1H4,EGFR
Nucleic Acid Metabolism	1.13E-01-1.25E-01	ADM,PDE9A,SPARC,EGFR
Vitamin and Mineral Metabolism	1.25E-01-1.25E-01	AVPR2,PLA2G7
