# Supplementary material for: Integrated network analysis reveals a novel role for the cell cycle in 2009 pandemic influenza virus-induced inflammation in macaque lungs
Source: BMC Syst Biol. 2012 Aug 31;6:117. doi: 10.1186/1752-0509-6-117 (PMC3481363; doi:10.1186/1752-0509-6-117)
Supplement: Additional file 5 — Work Book Explanation: all genes lists were separated into up- or down-regulated when comparing CA04-infected tissue to KUTK4-infected. DE gene's Genbank Accession IDs were uploaded into DAVID and the benjamini hochberg corrected P-value was used to quantify enrichment. [file 1752-0509-6-117-S5.xls]

## Sheet: Sheet Explanation
	Genes were separated into differentially up- or down-regulated when comparing RNA isolated from lungs infected with KUTK4 and CA04 virus on days 3 and 7, post infection. Each set was analyzed using the DAVID gene ontology tool.
	The work sheet title described on which day the genes were differentially expressed and the direction of the regulation.
	Enrichment Score: 1.5852883109097002	Average of the P-values (Fisher Exact Test) for all terms in an annotation cluster
	Category	Annotation database
	Term	Specific annotation within the database
	Count	# of genes with annotation
	%	% of genes anlyzed with annotation
	PValue	Fisher exact test for enrichment P-value
	Genes	Genes analyzed with annotation
	List Total	Total number of DE genes which are present in each database
	Pop Hits	Total number of times the annotation appears in each database
	Pop Total	Total number of gene identifiers in each database
	Fold Enrichment	Fold enrichment
	Tests for multiple hypothesis correction	Bonferroni
		Benjamini
		FDR

## Sheet: Day 3 Up-reg. genes
Annotation Cluster 1	Enrichment Score: 1.5852883109097002
Category	Term	Count	%	PValue	Genes	List Total	Pop Hits	Pop Total	Fold Enrichment	Bonferroni	Benjamini	FDR
GOTERM_BP_FAT	GO:0007626~locomotory behavior	6	13.6364	0.00056517	NM_005408, NM_004181, NM_001001437, NM_004438, NM_178445, NM_002982	35	274	13528	8.46382	0.270542	0.270542	0.823247
INTERPRO	IPR000827:Small chemokine, C-C group, conserved site	3	6.81818	0.00162853	NM_005408, NM_001001437, NM_002982	41	25	16659	48.758	0.164132	0.164132	1.8246
PIR_SUPERFAMILY	PIRSF001950:small inducible chemokine, C/CC types	3	6.81818	0.00287327	NM_005408, NM_001001437, NM_002982	27	23	7396	35.7295	0.0827013	0.0827013	2.4213
INTERPRO	IPR001811:Small chemokine, interleukin-8-like	3	6.81818	0.00434469	NM_005408, NM_001001437, NM_002982	41	41	16659	29.7305	0.380571	0.212962	4.80039
SMART	SM00199:SCY	3	6.81818	0.00558949	NM_005408, NM_001001437, NM_002982	26	41	9079	25.5507	0.154777	0.154777	4.66254
GOTERM_BP_FAT	GO:0007610~behavior	6	13.6364	0.00594417	NM_005408, NM_004181, NM_001001437, NM_004438, NM_178445, NM_002982	35	469	13528	4.94475	0.96409	0.670083	8.34861
GOTERM_MF_FAT	GO:0008009~chemokine activity	3	6.81818	0.00641044	NM_005408, NM_001001437, NM_002982	35	46	12983	24.1919	0.560966	0.560966	7.19653
GOTERM_BP_FAT	GO:0006955~immune response	7	15.9091	0.00681528	NM_005408, NM_001001437, NM_022168, NM_178445, NM_016816, NM_001212, NM_002982	35	690	13528	3.92116	0.977983	0.614798	9.51605
GOTERM_MF_FAT	GO:0042379~chemokine receptor binding	3	6.81818	0.00724814	NM_005408, NM_001001437, NM_002982	35	49	12983	22.7108	0.605896	0.372223	8.10114
GOTERM_BP_FAT	GO:0006935~chemotaxis	4	9.09091	0.00742665	NM_005408, NM_001001437, NM_178445, NM_002982	35	160	13528	9.66286	0.984385	0.564782	10.3271
GOTERM_BP_FAT	GO:0042330~taxis	4	9.09091	0.00742665	NM_005408, NM_001001437, NM_178445, NM_002982	35	160	13528	9.66286	0.984385	0.564782	10.3271
SP_PIR_KEYWORDS	chemotaxis	3	6.81818	0.0103111	NM_005408, NM_001001437, NM_002982	42	72	19235	19.0823	0.726261	0.726261	11.2954
GOTERM_CC_FAT	GO:0044421~extracellular region part	7	15.9091	0.029695	NM_005408, NM_001850, NM_003254, NM_000358, NM_001001437, NM_138715, NM_002982	33	960	12782	2.82431	0.94464	0.94464	28.2523
KEGG_PATHWAY	hsa04060:Cytokine-cytokine receptor interaction	4	9.09091	0.0322593	NM_005408, NM_016639, NM_001001437, NM_002982	15	262	5085	5.17557	0.682631	0.436645	25.2074
SP_PIR_KEYWORDS	signal	13	29.5455	0.034501	NM_000358, NM_001001437, NM_004438, NM_024590, NM_004360, NM_001850, NM_005408, NM_003254, NM_016639, NM_152637, NM_016647, NM_001235, NM_002982	42	3250	19235	1.8319	0.987584	0.666193	33.3702
UP_SEQ_FEATURE	signal peptide	13	29.5455	0.03605	NM_000358, NM_001001437, NM_004438, NM_024590, NM_004360, NM_001850, NM_005408, NM_003254, NM_016639, NM_152637, NM_016647, NM_001235, NM_002982	42	3250	19113	1.82029	0.997905	0.95423	36.0476
GOTERM_CC_FAT	GO:0005576~extracellular region	10	22.7273	0.0533334	NM_005408, NM_001850, NM_003254, NM_000358, NM_001001437, NM_016647, NM_138715, NM_024590, NM_002982, NM_001223	33	2010	12782	1.92703	0.994813	0.927979	45.3191
SP_PIR_KEYWORDS	cytokine	3	6.81818	0.0568463	NM_005408, NM_001001437, NM_002982	42	181	19235	7.59077	0.999335	0.704561	49.176
SP_PIR_KEYWORDS	Secreted	8	18.1818	0.0639672	NM_005408, NM_001850, NM_003254, NM_000358, NM_001001437, NM_016647, NM_024590, NM_002982	42	1689	19235	2.16922	0.999742	0.644022	53.4407
GOTERM_BP_FAT	GO:0006952~defense response	5	11.3636	0.0667864	NM_005408, NM_001001437, NM_022168, NM_002982, NM_080593	35	615	13528	3.14239	1	0.826775	63.6045
GOTERM_CC_FAT	GO:0005615~extracellular space	5	11.3636	0.0897433	NM_005408, NM_000358, NM_001001437, NM_138715, NM_002982	33	685	12782	2.82725	0.99988	0.835583	64.4997
KEGG_PATHWAY	hsa04062:Chemokine signaling pathway	3	6.81818	0.0916303	NM_005408, NM_001001437, NM_002982	15	187	5085	5.4385	0.965391	0.674115	57.312
GOTERM_MF_FAT	GO:0005125~cytokine activity	3	6.81818	0.092104	NM_005408, NM_001001437, NM_002982	35	195	12983	5.70681	0.999996	0.95459	67.4419
GOTERM_BP_FAT	GO:0006954~inflammatory response	3	6.81818	0.196342	NM_005408, NM_001001437, NM_002982	35	325	13528	3.56782	1	0.929454	95.9083
UP_SEQ_FEATURE	disulfide bond	9	20.4545	0.251087	NM_005408, NM_003254, NM_000358, NM_016639, NM_001001437, NM_138715, NM_178445, NM_004360, NM_002982	42	2819	19113	1.45287	1	0.99994	97.041
SP_PIR_KEYWORDS	disulfide bond	9	20.4545	0.278734	NM_005408, NM_003254, NM_000358, NM_016639, NM_001001437, NM_138715, NM_178445, NM_004360, NM_002982	42	2924	19235	1.40964	1	0.934316	97.7144
GOTERM_BP_FAT	GO:0009611~response to wounding	3	6.81818	0.38694	NM_005408, NM_001001437, NM_002982	35	530	13528	2.18782	1	0.980877	99.9219
GOTERM_BP_FAT	GO:0007166~cell surface receptor linked signal transduction	3	6.81818	0.957754	NM_004438, NM_178445, NM_002982	35	1856	13528	0.624754	1	1	100
Annotation Cluster 2	Enrichment Score: 1.4271446434111947
Category	Term	Count	%	PValue	Genes	List Total	Pop Hits	Pop Total	Fold Enrichment	Bonferroni	Benjamini	FDR
GOTERM_BP_FAT	GO:0007155~cell adhesion	6	13.6364	0.0293111	NM_001850, NM_000358, NM_016639, NM_006982, NM_004360, NM_002982	35	700	13528	3.31298	1	0.669343	35.2741
GOTERM_BP_FAT	GO:0022610~biological adhesion	6	13.6364	0.0294689	NM_001850, NM_000358, NM_016639, NM_006982, NM_004360, NM_002982	35	701	13528	3.30825	1	0.647666	35.4278
SP_PIR_KEYWORDS	cell adhesion	4	9.09091	0.0605577	NM_001850, NM_000358, NM_016639, NM_004360	42	422	19235	4.34101	0.999594	0.672254	51.4413
Annotation Cluster 3	Enrichment Score: 0.9731675499584207
Category	Term	Count	%	PValue	Genes	List Total	Pop Hits	Pop Total	Fold Enrichment	Bonferroni	Benjamini	FDR
GOTERM_BP_FAT	GO:0042981~regulation of apoptosis	7	15.9091	0.0139319	NM_018098, NM_033128, NM_022168, NM_002467, NM_004360, NM_002982, NM_001223	35	804	13528	3.36517	0.999602	0.580985	18.5476
GOTERM_BP_FAT	GO:0043067~regulation of programmed cell death	7	15.9091	0.0145754	NM_018098, NM_033128, NM_022168, NM_002467, NM_004360, NM_002982, NM_001223	35	812	13528	3.33202	0.999723	0.559257	19.3215
GOTERM_BP_FAT	GO:0010941~regulation of cell death	7	15.9091	0.0148221	NM_018098, NM_033128, NM_022168, NM_002467, NM_004360, NM_002982, NM_001223	35	815	13528	3.31975	0.999759	0.531169	19.6163
GOTERM_BP_FAT	GO:0043065~positive regulation of apoptosis	4	9.09091	0.0925112	NM_018098, NM_033128, NM_002467, NM_001223	35	430	13528	3.59548	1	0.895333	75.8157
GOTERM_BP_FAT	GO:0043068~positive regulation of programmed cell death	4	9.09091	0.0939942	NM_018098, NM_033128, NM_002467, NM_001223	35	433	13528	3.57057	1	0.889551	76.3872
GOTERM_BP_FAT	GO:0010942~positive regulation of cell death	4	9.09091	0.0949884	NM_018098, NM_033128, NM_002467, NM_001223	35	435	13528	3.55415	1	0.882583	76.7633
GOTERM_BP_FAT	GO:0010033~response to organic substance	5	11.3636	0.105043	NM_002467, NM_001235, NM_004360, NM_002982, NM_001223	35	721	13528	2.6804	1	0.881803	80.2655
GOTERM_BP_FAT	GO:0051050~positive regulation of transport	3	6.81818	0.107693	NM_033128, NM_004360, NM_001223	35	223	13528	5.19974	1	0.879894	81.1029
GOTERM_BP_FAT	GO:0006915~apoptosis	4	9.09091	0.191373	NM_018098, NM_016639, NM_002467, NM_001223	35	602	13528	2.5682	1	0.936485	95.5224
GOTERM_BP_FAT	GO:0006917~induction of apoptosis	3	6.81818	0.191769	NM_018098, NM_002467, NM_001223	35	320	13528	3.62357	1	0.932798	95.5543
GOTERM_BP_FAT	GO:0012502~induction of programmed cell death	3	6.81818	0.192682	NM_018098, NM_002467, NM_001223	35	321	13528	3.61228	1	0.929636	95.6272
GOTERM_BP_FAT	GO:0012501~programmed cell death	4	9.09091	0.19717	NM_018098, NM_016639, NM_002467, NM_001223	35	611	13528	2.53037	1	0.926267	95.9695
GOTERM_BP_FAT	GO:0008219~cell death	4	9.09091	0.269681	NM_018098, NM_016639, NM_002467, NM_001223	35	719	13528	2.15029	1	0.953883	98.9903
GOTERM_BP_FAT	GO:0016265~death	4	9.09091	0.273136	NM_018098, NM_016639, NM_002467, NM_001223	35	724	13528	2.13544	1	0.95354	99.0579
GOTERM_CC_FAT	GO:0005856~cytoskeleton	3	6.81818	0.87469	NM_033128, NM_002467, NM_004360	33	1381	12782	0.841419	1	0.999985	100

## Sheet: Day 3 Down-reg. genes
Annotation Cluster 1	Enrichment Score: 1.9028283155796661
Category	Term	Count	%	PValue	Genes	List Total	Pop Hits	Pop Total	Fold Enrichment	Bonferroni	Benjamini	FDR
GOTERM_CC_FAT	GO:0043292~contractile fiber	5	9.80392	0.000536611	NM_032588, NM_003279, NM_145728, NM_133371, NM_021223	41	121	12782	12.8825	0.0522604	0.0522604	0.593991
GOTERM_CC_FAT	GO:0030016~myofibril	4	7.84314	0.00498554	NM_003279, NM_145728, NM_133371, NM_021223	41	111	12782	11.2345	0.393349	0.221122	5.3964
GOTERM_CC_FAT	GO:0044449~contractile fiber part	4	7.84314	0.00523986	NM_003279, NM_145728, NM_133371, NM_021223	41	113	12782	11.0356	0.40866	0.160645	5.66443
GOTERM_CC_FAT	GO:0030017~sarcomere	3	5.88235	0.0375809	NM_003279, NM_133371, NM_021223	41	98	12782	9.54355	0.978302	0.616199	34.6337
GOTERM_CC_FAT	GO:0044430~cytoskeletal part	4	7.84314	0.581032	NM_032588, NM_003279, NM_145728, NM_021223	41	952	12782	1.3099	1	0.998759	99.9936
Annotation Cluster 2	Enrichment Score: 1.1579201775324097
Category	Term	Count	%	PValue	Genes	List Total	Pop Hits	Pop Total	Fold Enrichment	Bonferroni	Benjamini	FDR
UP_SEQ_FEATURE	glycosylation site:N-linked (GlcNAc...)	18	35.2941	0.0157565	NM_145176, AB021124, NM_001179, NM_000685, NM_015236, NM_030569, NM_001001995, NM_182798, NM_173076, NM_014848, NM_006922, NM_002233, NM_024850, NM_153343, NM_002847, NM_144633, NM_000892, NM_024746	48	4129	19113	1.73586	0.965506	0.965506	18.2057
SP_PIR_KEYWORDS	glycoprotein	18	35.2941	0.0226796	NM_145176, AB021124, NM_001179, NM_000685, NM_015236, NM_030569, NM_001001995, NM_182798, NM_173076, NM_014848, NM_006922, NM_002233, NM_024850, NM_153343, NM_002847, NM_144633, NM_000892, NM_024746	48	4318	19235	1.67048	0.949324	0.774886	23.4447
UP_SEQ_FEATURE	transmembrane region	19	37.2549	0.0387956	NM_145176, NM_138817, AB021124, NM_014394, NM_000685, NM_016438, NM_015236, NM_016179, NM_001001995, NM_173076, NM_153717, NM_014848, NM_006922, NM_002233, NM_024850, NM_153343, NM_173561, NM_002847, NM_144633	48	4911	19113	1.54053	0.999773	0.984918	39.3879
SP_PIR_KEYWORDS	transmembrane	19	37.2549	0.0410492	NM_145176, NM_138817, AB021124, NM_014394, NM_000685, NM_016438, NM_015236, NM_016179, NM_001001995, NM_173076, NM_153717, NM_014848, NM_006922, NM_002233, NM_024850, NM_153343, NM_173561, NM_002847, NM_144633	48	4973	19235	1.53104	0.995699	0.83738	38.6225
SP_PIR_KEYWORDS	membrane	22	43.1373	0.0545411	NM_145176, NM_138817, AB021124, NM_001179, NM_014394, NM_000685, NM_016438, NM_015236, NM_016179, NM_001001995, NM_153717, NM_033120, NM_173076, NM_014848, NM_052847, NM_006922, NM_002233, NM_024850, NM_153343, NM_173561, NM_002847, NM_144633	48	6256	19235	1.40921	0.999318	0.647102	47.9588
UP_SEQ_FEATURE	topological domain:Cytoplasmic	13	25.4902	0.112745	NM_145176, NM_138817, AB021124, NM_016438, NM_000685, NM_015236, NM_016179, NM_014848, NM_024850, NM_153343, NM_173561, NM_002847, NM_144633	48	3374	19113	1.53421	1	0.998236	77.9893
UP_SEQ_FEATURE	topological domain:Extracellular	11	21.5686	0.122172	NM_014848, NM_145176, NM_138817, NM_024850, NM_153343, NM_000685, NM_016438, NM_015236, NM_016179, NM_173561, NM_002847	48	2719	19113	1.61091	1	0.996014	80.7721
GOTERM_CC_FAT	GO:0016021~integral to membrane	20	39.2157	0.266556	NM_145176, NM_138817, AB021124, NM_001179, NM_014394, NM_000685, NM_016438, NM_015236, NM_016179, NM_001001995, NM_153717, NM_173076, NM_014848, NM_006922, NM_002233, NM_024850, NM_153343, NM_173561, NM_002847, NM_144633	41	5297	12782	1.1771	1	0.979247	96.7962
GOTERM_CC_FAT	GO:0031224~intrinsic to membrane	20	39.2157	0.332624	NM_145176, NM_138817, AB021124, NM_001179, NM_014394, NM_000685, NM_016438, NM_015236, NM_016179, NM_001001995, NM_153717, NM_173076, NM_014848, NM_006922, NM_002233, NM_024850, NM_153343, NM_173561, NM_002847, NM_144633	41	5485	12782	1.13676	1	0.974686	98.8764
Annotation Cluster 3	Enrichment Score: 1.0381290881050744
Category	Term	Count	%	PValue	Genes	List Total	Pop Hits	Pop Total	Fold Enrichment	Bonferroni	Benjamini	FDR
GOTERM_CC_FAT	GO:0043292~contractile fiber	5	9.80392	0.000536611	NM_032588, NM_003279, NM_145728, NM_133371, NM_021223	41	121	12782	12.8825	0.0522604	0.0522604	0.593991
SP_PIR_KEYWORDS	muscle protein	3	5.88235	0.00945199	NM_032588, NM_003279, NM_021223	48	60	19235	20.0365	0.70905	0.70905	10.47
GOTERM_BP_FAT	GO:0006936~muscle contraction	3	5.88235	0.0563243	NM_032588, NM_003279, NM_021223	35	153	13528	7.57871	1	0.997348	54.0407
GOTERM_BP_FAT	GO:0003012~muscle system process	3	5.88235	0.066397	NM_032588, NM_003279, NM_021223	35	168	13528	6.90204	1	0.994872	60.2007
GOTERM_CC_FAT	GO:0005856~cytoskeleton	7	13.7255	0.25988	NM_032588, NM_003279, NM_031904, NM_201628, NM_145728, NM_021223, NM_016179	41	1381	12782	1.58023	1	0.98642	96.4573
GOTERM_MF_FAT	GO:0008092~cytoskeletal protein binding	3	5.88235	0.296806	NM_032588, NM_003279, NM_145728	29	504	12983	2.66482	1	0.971292	98.2546
GOTERM_CC_FAT	GO:0044430~cytoskeletal part	4	7.84314	0.581032	NM_032588, NM_003279, NM_145728, NM_021223	41	952	12782	1.3099	1	0.998759	99.9936
GOTERM_CC_FAT	GO:0043232~intracellular non-membrane-bounded organelle	8	15.6863	0.730607	NM_032588, NM_003279, NM_031904, NM_201628, NM_145728, NM_145008, NM_021223, NM_016179	41	2596	12782	0.960728	1	0.999841	100
GOTERM_CC_FAT	GO:0043228~non-membrane-bounded organelle	8	15.6863	0.730607	NM_032588, NM_003279, NM_031904, NM_201628, NM_145728, NM_145008, NM_021223, NM_016179	41	2596	12782	0.960728	1	0.999841	100

## Sheet: Day 7 Up-reg. genes
Annotation Cluster 1	Enrichment Score: 20.68037198731251
Category	Term	Count	%	PValue	Genes	List Total	Pop Hits	Pop Total	Fold Enrichment	Bonferroni	Benjamini	FDR
SP_PIR_KEYWORDS	cell cycle	71	15.6044	4.5369e-38	NM_001255, NM_057749, NM_000224, NM_006444, NM_018410, NM_014060, NM_018101, NM_005916, NM_080668, NM_002388, NM_001827, NM_015895, NM_005192, NM_007280, NM_145060, NM_001211, NM_003920, NM_145061, NM_014397, NM_002497, NM_002105, NM_001789, NM_004526, NM_001786, NM_016343, NM_017975, NM_017785, NM_001761, NM_030928, NM_024094, NM_004523, NM_001813, NM_018136, NM_014501, NM_018131, NM_001274, NM_…	431	461	19235	6.87341	1.89643e-35	1.89643e-35	6.36862e-35
GOTERM_BP_FAT	GO:0007049~cell cycle	92	20.2198	3.32121e-36	NM_012145, NM_001255, NM_057749, NM_012291, NM_000224, NM_006444, NM_018410, NM_014060, NM_003579, NM_018101, NM_002094, NM_003246, NM_005916, NM_002875, NM_018492, NM_080668, NM_002388, NM_001827, NM_015895, NM_172115, NM_002801, NM_005192, NM_004159, NM_007280, NM_145060, NM_001211, NM_003920, NM_145061, NM_014397, NM_001432, NM_002497, NM_001070, NM_002105, NM_001789, NM_004526, NM_000619, NM_…	350	776	13528	4.58239	7.8779e-33	7.8779e-33	5.82393e-33
GOTERM_BP_FAT	GO:0000279~M phase	60	13.1868	2.93783e-33	NM_001255, NM_012291, NM_006444, NM_003579, NM_018101, NM_002875, NM_018492, NM_080668, NM_001827, NM_007280, NM_145060, NM_001211, NM_003920, NM_145061, NM_001432, NM_014397, NM_002497, NM_001070, NM_002105, NM_001789, NM_001786, NM_016343, NM_017975, NM_017785, NM_001761, NM_024094, NM_004523, NM_058216, NM_001813, NM_018136, NM_018131, NM_001274, NM_012112, NM_004217, NM_031299, NM_004219, NM_…	350	329	13528	7.04889	6.96853e-30	3.48426e-30	5.15165e-30
GOTERM_BP_FAT	GO:0022403~cell cycle phase	66	14.5055	4.62517e-33	NM_001255, NM_012291, NM_006444, NM_003579, NM_018101, NM_002094, NM_002875, NM_018492, NM_080668, NM_001827, NM_172115, NM_005192, NM_007280, NM_145060, NM_001211, NM_003920, NM_145061, NM_001432, NM_014397, NM_002497, NM_001070, NM_002105, NM_001789, NM_001786, NM_016343, NM_017975, NM_017785, NM_001761, NM_024094, NM_004523, NM_058216, NM_001813, NM_018136, NM_018131, NM_001274, NM_012112, NM_…	350	414	13528	6.16182	1.09709e-29	3.65697e-30	8.1105e-30
GOTERM_BP_FAT	GO:0022402~cell cycle process	75	16.4835	2.46461e-32	NM_001255, NM_012291, NM_006444, NM_003579, NM_018101, NM_002094, NM_003246, NM_002875, NM_018492, NM_080668, NM_001827, NM_172115, NM_002801, NM_005192, NM_004159, NM_007280, NM_145060, NM_001211, NM_003920, NM_145061, NM_001432, NM_014397, NM_002497, NM_001070, NM_002105, NM_001789, NM_000619, NM_001786, NM_016343, NM_017975, NM_017785, NM_001761, NM_024094, NM_004523, NM_058216, NM_001813, NM_…	350	565	13528	5.13072	5.84607e-29	1.46152e-29	4.32185e-29
GOTERM_BP_FAT	GO:0000278~mitotic cell cycle	61	13.4066	2.69792e-31	NM_001255, NM_012291, NM_006444, NM_018101, NM_002094, NM_018492, NM_080668, NM_172115, NM_002801, NM_005192, NM_004159, NM_007280, NM_145060, NM_001211, NM_003920, NM_145061, NM_014397, NM_002497, NM_001789, NM_016343, NM_001786, NM_017975, NM_017785, NM_001761, NM_024094, NM_004523, NM_001813, NM_018136, NM_018131, NM_001274, NM_012112, NM_004217, NM_031299, NM_004219, NM_145697, NM_006461, NM_…	350	370	13528	6.37226	6.39946e-28	1.27989e-28	4.73096e-28
SP_PIR_KEYWORDS	mitosis	43	9.45055	1.57102e-30	NM_001255, NM_145697, NM_006461, NM_006444, NM_138555, NM_018101, NM_032997, U65410, NM_005030, NM_080668, NM_030919, NM_018063, NM_018685, NM_007280, NM_145060, NM_001211, NM_145061, NM_152562, NM_001237, NM_003920, NM_014397, NM_002497, NM_181803, NM_012177, NM_006845, NM_006101, NM_001789, NM_016343, NM_015341, NM_001786, NM_017975, NM_017785, NM_001761, NM_004523, NM_144508, NM_001813, NM_170…	431	183	19235	10.4865	6.56685e-28	3.28342e-28	2.20529e-27
GOTERM_BP_FAT	GO:0007067~mitosis	48	10.5495	4.32121e-30	NM_001255, NM_145697, NM_012291, NM_006461, NM_006444, NM_138555, NM_018101, NM_032997, NM_031217, U65410, NM_018492, NM_005030, NM_080668, NM_030919, NM_018063, NM_018685, NM_007280, NM_145060, NM_001211, NM_145061, NM_003920, NM_152562, NM_001237, NM_004741, NM_014397, NM_002497, NM_181803, NM_012177, NM_006845, NM_006101, NM_001789, NM_016343, NM_015341, NM_001786, NM_017975, NM_017785, NM_001…	350	220	13528	8.43304	1.02499e-26	1.70832e-27	7.57749e-27
GOTERM_BP_FAT	GO:0000280~nuclear division	48	10.5495	4.32121e-30	NM_001255, NM_145697, NM_012291, NM_006461, NM_006444, NM_138555, NM_018101, NM_032997, NM_031217, U65410, NM_018492, NM_005030, NM_080668, NM_030919, NM_018063, NM_018685, NM_007280, NM_145060, NM_001211, NM_145061, NM_003920, NM_152562, NM_001237, NM_004741, NM_014397, NM_002497, NM_181803, NM_012177, NM_006845, NM_006101, NM_001789, NM_016343, NM_015341, NM_001786, NM_017975, NM_017785, NM_001…	350	220	13528	8.43304	1.02499e-26	1.70832e-27	7.57749e-27
SP_PIR_KEYWORDS	cell division	49	10.7692	7.57764e-30	NM_001255, NM_057749, NM_006444, NM_018101, NM_080668, NM_001827, NM_007280, NM_145060, NM_145061, NM_003920, NM_001211, NM_014397, NM_002497, NM_001789, NM_016343, NM_001786, NM_017975, NM_001761, NM_017785, NM_004523, NM_001813, NM_018136, NM_014501, NM_018131, NM_004217, NM_031299, NM_004219, NM_145697, NM_006461, NM_138555, NM_032997, U65410, NM_005030, NM_030919, NM_018063, NM_001238, NM_018…	431	264	19235	8.28337	3.16745e-27	1.05582e-27	1.0637e-26
GOTERM_BP_FAT	GO:0000087~M phase of mitotic cell cycle	48	10.5495	1.01847e-29	NM_001255, NM_145697, NM_012291, NM_006461, NM_006444, NM_138555, NM_018101, NM_032997, NM_031217, U65410, NM_018492, NM_005030, NM_080668, NM_030919, NM_018063, NM_018685, NM_007280, NM_145060, NM_001211, NM_145061, NM_003920, NM_152562, NM_001237, NM_004741, NM_014397, NM_002497, NM_181803, NM_012177, NM_006845, NM_006101, NM_001789, NM_016343, NM_015341, NM_001786, NM_017975, NM_017785, NM_001…	350	224	13528	8.28245	2.41582e-26	3.45117e-27	1.78595e-26
GOTERM_BP_FAT	GO:0048285~organelle fission	48	10.5495	2.8965e-29	NM_001255, NM_145697, NM_012291, NM_006461, NM_006444, NM_138555, NM_018101, NM_032997, NM_031217, U65410, NM_018492, NM_005030, NM_080668, NM_030919, NM_018063, NM_018685, NM_007280, NM_145060, NM_001211, NM_145061, NM_003920, NM_152562, NM_001237, NM_004741, NM_014397, NM_002497, NM_181803, NM_012177, NM_006845, NM_006101, NM_001789, NM_016343, NM_015341, NM_001786, NM_017975, NM_017785, NM_001…	350	229	13528	8.10161	6.87049e-26	8.58811e-27	5.07918e-26
GOTERM_BP_FAT	GO:0051301~cell division	47	10.3297	2.51123e-23	NM_024322, NM_001255, NM_145697, NM_012291, NM_057749, NM_006461, NM_006444, NM_138555, NM_018101, NM_032997, U65410, NM_005030, NM_080668, NM_001827, NM_030919, NM_018063, NM_001238, NM_018685, NM_007280, NM_145060, NM_001211, NM_145061, NM_003920, NM_152562, NM_001237, NM_013277, NM_014397, NM_002497, NM_181803, NM_012177, NM_006101, NM_003981, NM_001789, NM_016343, NM_015341, NM_017975, NM_001…	350	295	13528	6.15802	5.95664e-20	6.61849e-21	4.40359e-20
GOTERM_CC_FAT	GO:0005819~spindle	28	6.15385	1.11496e-15	NM_001255, NM_002467, NM_006461, NM_018101, NM_138555, NM_031217, U65410, NM_005030, NM_030919, NM_145060, NM_001211, NM_145061, NM_013277, NM_012310, NM_002497, NM_012177, NM_003981, NM_001070, NM_001786, NM_016343, NM_017785, NM_004523, NM_001813, NM_018136, NM_012112, NM_003318, NM_004217, NM_018204	338	147	12782	7.20316	3.80806e-13	1.26898e-13	1.5099e-12
GOTERM_CC_FAT	GO:0005876~spindle microtubule	9	1.97802	5.68578e-07	NM_012310, NM_003981, NM_001070, NM_006461, NM_001786, NM_145060, NM_031217, NM_004523, NM_145061	338	29	12782	11.7362	0.000195003	1.62517e-05	0.000775294
GOTERM_CC_FAT	GO:0015630~microtubule cytoskeleton	36	7.91209	1.19864e-06	NM_001255, NM_012291, NM_002467, NM_006461, NM_000224, NM_018101, NM_138555, NM_031217, U65410, NM_005030, NM_002388, NM_030919, NM_001238, NM_145060, NM_001211, NM_145061, NM_013277, NM_012310, NM_002497, NM_012177, NM_006845, NM_003981, NM_001070, NM_016343, NM_001786, NM_017785, NM_004523, NM_001813, NM_018136, NM_018131, NM_001274, NM_003318, NM_012112, NM_031966, NM_004217, NM_018204	338	549	12782	2.47977	0.00041105	3.16253e-05	0.00163442
SP_PIR_KEYWORDS	cytoskeleton	27	5.93407	0.00239927	NM_213636, NM_006461, NM_018101, NM_138555, NM_031217, NM_000888, NM_030919, NM_018685, NM_145060, NM_001211, NM_145061, NM_013277, NM_005721, NM_012310, NM_012177, NM_006845, NM_003981, NM_001070, NM_016343, NM_017785, NM_001813, NM_018131, NM_001274, NM_012112, NM_004217, NM_031966, NM_018204	431	636	19235	1.89462	0.633625	0.037883	3.31577
GOTERM_CC_FAT	GO:0044430~cytoskeletal part	40	8.79121	0.00393484	NM_213636, NM_001255, NM_012291, NM_002467, NM_006461, NM_000224, NM_018101, NM_138555, NM_031217, U65410, NM_005030, NM_002388, NM_030919, NM_001238, NM_018685, NM_145060, NM_001211, NM_145061, NM_013277, NM_005721, NM_002497, NM_012310, NM_012177, NM_006845, NM_003981, NM_001070, NM_016343, NM_001786, NM_017785, NM_004523, NM_001813, NM_018136, NM_032737, NM_018131, NM_001274, NM_003318, NM_012…	338	952	12782	1.58893	0.741359	0.0506826	5.23407
SP_PIR_KEYWORDS	microtubule	13	2.85714	0.00597552	NM_013277, NM_012310, NM_006845, NM_001070, NM_003981, NM_006461, NM_138555, NM_031217, NM_004523, NM_001813, NM_018204, NM_145060, NM_145061	431	231	19235	2.51158	0.918346	0.0776355	8.06903
GOTERM_CC_FAT	GO:0005874~microtubule	14	3.07692	0.0299472	NM_013277, NM_012310, NM_006845, NM_003981, NM_001070, NM_006461, NM_001786, NM_138555, NM_031217, NM_004523, NM_001813, NM_018204, NM_145060, NM_145061	338	274	12782	1.93223	0.99997	0.264151	33.9389
GOTERM_CC_FAT	GO:0005856~cytoskeleton	43	9.45055	0.179098	NM_213636, NM_001255, NM_002467, NM_012291, NM_006461, NM_000224, NM_018101, NM_138555, NM_031217, U65410, NM_005797, NM_005030, NM_002388, NM_030919, NM_144765, NM_001238, NM_018685, NM_145060, NM_001211, NM_145061, NM_013277, NM_005721, NM_002497, NM_012310, NM_012177, NM_006845, NM_003981, NM_021029, NM_001070, NM_153702, NM_016343, NM_001786, NM_017785, NM_004523, NM_001813, NM_018136, NM_032…	338	1381	12782	1.17749	1	0.68873	93.2189
Annotation Cluster 2	Enrichment Score: 13.114992866487913
Category	Term	Count	%	PValue	Genes	List Total	Pop Hits	Pop Total	Fold Enrichment	Bonferroni	Benjamini	FDR
GOTERM_CC_FAT	GO:0044427~chromosomal part	45	9.89011	1.13958e-16	NM_021018, NM_006444, NM_018410, NM_018101, NM_002592, NM_005916, NM_003531, NM_014321, NM_080668, NM_002388, NM_003537, NM_003539, NM_007280, NM_080593, NM_145060, NM_001211, NM_003920, NM_145061, NM_004153, NM_002105, NM_004526, NM_017975, NM_016343, NM_017785, NM_024094, NM_003542, NM_001813, NM_138720, NM_003509, NM_003547, NM_001274, NM_004217, NM_012117, NM_024322, NM_145697, NM_006461, NM_…	338	386	12782	4.40867	3.80806e-14	1.89848e-14	1.55431e-13
GOTERM_CC_FAT	GO:0000793~condensed chromosome	26	5.71429	3.56879e-15	NM_024322, NM_145697, NM_006461, NM_006444, NM_018410, NM_032997, U65410, NM_002875, NM_001809, NM_145060, NM_001211, NM_145061, NM_002497, NM_022917, NM_033084, NM_006101, NM_006845, NM_001070, NM_015341, NM_017975, NM_016343, NM_017785, NM_144508, NM_001813, NM_170589, NM_001274, NM_004217	338	129	12782	7.62194	1.21858e-12	3.04645e-13	4.84057e-12
GOTERM_BP_FAT	GO:0007059~chromosome segregation	21	4.61538	1.11014e-14	NM_014397, NM_024322, NM_002497, NM_145697, NM_006101, NM_012291, NM_015341, NM_016343, NM_018410, NM_006444, NM_017785, NM_032997, NM_024094, NM_031217, U65410, NM_058216, NM_001813, NM_080668, NM_145060, NM_004219, NM_145061	350	81	13528	10.0207	2.63345e-11	2.39408e-12	1.94733e-11
SP_PIR_KEYWORDS	kinetochore	18	3.95604	2.51243e-14	NM_024322, NM_002497, NM_145697, NM_006101, NM_006845, NM_006461, NM_016343, NM_017975, NM_017785, NM_032997, U65410, NM_144508, NM_001813, NM_170589, NM_005030, NM_001809, NM_145060, NM_001211, NM_145061	431	63	19235	12.7511	1.04881e-11	2.62201e-12	3.52163e-11
GOTERM_CC_FAT	GO:0000779~condensed chromosome, centromeric region	18	3.95604	7.49597e-13	NM_024322, NM_145697, NM_006101, NM_006845, NM_006461, NM_016343, NM_017975, NM_018410, NM_017785, NM_032997, U65410, NM_144508, NM_001813, NM_170589, NM_001809, NM_004217, NM_145060, NM_001211, NM_145061	338	66	12782	10.3136	2.57121e-10	5.14241e-11	1.02216e-09
GOTERM_CC_FAT	GO:0000777~condensed chromosome kinetochore	17	3.73626	1.12107e-12	NM_024322, NM_145697, NM_006101, NM_006845, NM_006461, NM_016343, NM_017975, NM_018410, NM_017785, NM_032997, U65410, NM_144508, NM_001813, NM_170589, NM_001809, NM_145060, NM_001211, NM_145061	338	58	12782	11.0842	3.84538e-10	6.40897e-11	1.5287e-09
GOTERM_CC_FAT	GO:0000775~chromosome, centromeric region	23	5.05495	1.12331e-12	NM_024322, NM_145697, NM_006101, NM_006845, NM_006461, NM_016343, NM_017975, NM_018410, NM_017785, NM_018101, NM_032997, NM_024094, U65410, NM_144508, NM_001813, NM_170589, NM_001809, NM_018063, NM_007280, NM_004217, NM_012117, NM_145060, NM_001211, NM_145061	338	124	12782	7.01436	3.853e-10	5.50429e-11	1.53173e-09
GOTERM_CC_FAT	GO:0000776~kinetochore	18	3.95604	1.12295e-11	NM_024322, NM_145697, NM_006101, NM_006845, NM_006461, NM_016343, NM_017975, NM_018410, NM_017785, NM_032997, U65410, NM_144508, NM_001813, NM_170589, NM_001809, NM_012117, NM_145060, NM_001211, NM_145061	338	77	12782	8.84024	3.85171e-09	4.81463e-10	1.53122e-08
Annotation Cluster 3	Enrichment Score: 8.16650119282638
Category	Term	Count	%	PValue	Genes	List Total	Pop Hits	Pop Total	Fold Enrichment	Bonferroni	Benjamini	FDR
GOTERM_BP_FAT	GO:0006260~DNA replication	25	5.49451	1.21722e-10	NM_018518, NM_152308, NM_057749, NM_002592, NM_005916, NM_001034, NM_002875, NM_014321, NM_002388, NM_004111, NM_005914, NM_004153, NM_006397, NM_001789, NM_004526, NM_000618, NM_003258, NM_016343, NM_030928, NM_024094, NM_002692, NM_016095, NM_017858, NM_001274, NM_004507	350	190	13528	5.08571	2.88724e-07	2.40604e-08	2.13447e-07
GOTERM_BP_FAT	GO:0006259~DNA metabolic process	37	8.13187	3.41093e-08	NM_018518, NM_152308, NM_002467, NM_057749, NM_002156, NM_003579, NM_002592, NM_001034, NM_005916, NM_002875, NM_014321, NM_002388, NM_018063, NM_004111, NM_005914, NM_004153, NM_006397, NM_033084, NM_004526, NM_001789, NM_002105, NM_000636, NM_003258, NM_000618, NM_016343, NM_030928, NM_024094, NM_058216, NM_002692, NM_016095, NM_017858, NM_018193, NM_001274, NM_013282, NM_004507, NM_004237, NM_…	350	506	13528	2.82629	8.09039e-05	3.85271e-06	5.98125e-05
SP_PIR_KEYWORDS	dna replication	14	3.07692	7.62527e-08	NM_018518, NM_004153, NM_152308, NM_004526, NM_030928, NM_024094, NM_002592, NM_005916, NM_001034, NM_014321, NM_002388, NM_002692, NM_016095, NM_005914	431	88	19235	7.10003	3.18731e-05	3.18736e-06	0.000107039
Annotation Cluster 4	Enrichment Score: 7.261597811839663
Category	Term	Count	%	PValue	Genes	List Total	Pop Hits	Pop Total	Fold Enrichment	Bonferroni	Benjamini	FDR
GOTERM_BP_FAT	GO:0007059~chromosome segregation	21	4.61538	1.11014e-14	NM_014397, NM_024322, NM_002497, NM_145697, NM_006101, NM_012291, NM_015341, NM_016343, NM_018410, NM_006444, NM_017785, NM_032997, NM_024094, NM_031217, U65410, NM_058216, NM_001813, NM_080668, NM_145060, NM_004219, NM_145061	350	81	13528	10.0207	2.63345e-11	2.39408e-12	1.94733e-11
GOTERM_BP_FAT	GO:0000070~mitotic sister chromatid segregation	12	2.63736	9.7143e-10	U65410, NM_001813, NM_002497, NM_080668, NM_012291, NM_006101, NM_015341, NM_006444, NM_017785, NM_032997, NM_024094, NM_031217	350	36	13528	12.8838	2.30423e-06	1.44014e-07	1.70346e-06
GOTERM_BP_FAT	GO:0000819~sister chromatid segregation	12	2.63736	1.35081e-09	U65410, NM_001813, NM_002497, NM_080668, NM_012291, NM_006101, NM_015341, NM_006444, NM_017785, NM_032997, NM_024094, NM_031217	350	37	13528	12.5356	3.20412e-06	1.88478e-07	2.36873e-06
GOTERM_BP_FAT	GO:0051276~chromosome organization	34	7.47253	3.68181e-07	NM_021018, NM_012291, NM_006444, NM_018410, NM_018101, NM_003579, NM_032997, NM_031217, U65410, NM_003531, NM_003511, NM_003537, NM_080668, NM_001809, NM_018063, NM_003539, NM_080593, NM_002497, NM_033084, NM_006101, NM_004526, NM_005321, NM_002105, NM_016343, NM_015341, NM_005322, NM_017785, NM_024094, NM_058216, NM_003542, NM_001813, NM_003509, NM_138720, NM_003547, NM_003523, NM_031965, NM_012…	350	485	13528	2.70958	0.000872943	3.23448e-05	0.000645624
GOTERM_BP_FAT	GO:0051656~establishment of organelle localization	8	1.75824	0.00195851	NM_001813, NM_080668, NM_012291, NM_006101, NM_001809, NM_016343, NM_017785, NM_031217	350	69	13528	4.48133	0.99044	0.0386416	3.37931
GOTERM_BP_FAT	GO:0051640~organelle localization	9	1.97802	0.00256473	NM_001813, NM_018136, NM_080668, NM_012291, NM_006101, NM_001809, NM_016343, NM_017785, NM_031217	350	92	13528	3.78112	0.997738	0.0471941	4.40329
Annotation Cluster 5	Enrichment Score: 6.375460216430304
Category	Term	Count	%	PValue	Genes	List Total	Pop Hits	Pop Total	Fold Enrichment	Bonferroni	Benjamini	FDR
SP_PIR_KEYWORDS	ubl conjugation	37	8.13187	5.14376e-08	NM_018518, NM_001255, NM_021018, NM_000389, NM_018101, NM_031217, NM_002592, NM_003531, NM_003511, NM_003537, NM_080668, NM_030932, NM_001809, NM_003539, NM_018685, NM_005461, NM_080593, NM_001211, NM_003486, NM_181803, NM_033084, NM_170665, NM_001789, NM_002105, NM_181054, NM_001786, NM_030928, NM_014402, NM_003542, NM_001813, NM_003509, NM_138720, NM_014501, NM_003523, NM_018193, NM_001274, AB2…	431	588	19235	2.80827	2.15007e-05	3.07155e-06	7.22049e-05
UP_SEQ_FEATURE	cross-link:Glycyl lysine isopeptide (Lys-Gly) (interchain with G-Cter in ubiquitin)	20	4.3956	1.29867e-07	NM_003486, NM_018518, NM_021018, NM_033084, NM_170665, NM_002105, NM_181054, NM_001786, NM_014402, NM_002592, NM_001813, NM_003509, NM_138720, NM_003531, NM_003511, NM_003537, NM_003523, NM_030932, NM_018193, NM_001274, AB209098, NM_013282, NM_080593	431	199	19113	4.45686	0.000164138	8.20723e-05	0.000211308
SP_PIR_KEYWORDS	isopeptide bond	22	4.83516	1.11903e-05	NM_018518, NM_021018, NM_002592, NM_003531, NM_003537, NM_003511, NM_030932, NM_003539, NM_005461, NM_080593, NM_003486, NM_033084, NM_170665, NM_002105, NM_181054, NM_001786, NM_014402, NM_003542, NM_001813, NM_138720, NM_003509, NM_003523, NM_018193, NM_001274, AB209098, NM_013282	431	319	19235	3.07785	0.00466665	0.000311789	0.0157071
Annotation Cluster 6	Enrichment Score: 5.922168659758815
Category	Term	Count	%	PValue	Genes	List Total	Pop Hits	Pop Total	Fold Enrichment	Bonferroni	Benjamini	FDR
GOTERM_BP_FAT	GO:0007051~spindle organization	13	2.85714	9.63097e-10	NM_181803, NM_012177, NM_006101, NM_012291, NM_001070, NM_003981, NM_006461, NM_138555, NM_032997, NM_004523, NM_001827, NM_003318, NM_001211	350	45	13528	11.166	2.28446e-06	1.52298e-07	1.68885e-06
GOTERM_BP_FAT	GO:0000226~microtubule cytoskeleton organization	18	3.95604	2.40117e-07	NM_181803, NM_002497, NM_012177, NM_012291, NM_006101, NM_006845, NM_003981, NM_001070, NM_006461, NM_017785, NM_138555, NM_032997, NM_031217, NM_004523, NM_001827, NM_001809, NM_003318, NM_001211	350	147	13528	4.73283	0.000569396	2.37313e-05	0.000421059
GOTERM_BP_FAT	GO:0007017~microtubule-based process	21	4.61538	9.24055e-06	NM_004181, NM_181803, NM_012310, NM_002497, NM_012177, NM_012291, NM_006101, NM_006845, NM_003981, NM_001070, NM_006461, NM_017785, NM_138555, NM_032997, NM_031217, NM_004523, NM_001813, NM_001827, NM_001809, NM_003318, NM_001211	350	253	13528	3.20822	0.0216802	0.000576641	0.0162026
GOTERM_BP_FAT	GO:0007010~cytoskeleton organization	24	5.27473	0.000958373	NM_002314, NM_013277, NM_181803, NM_002497, NM_213636, NM_012177, NM_012291, NM_006101, NM_006845, NM_003981, NM_001070, NM_006461, NM_017785, NM_138555, NM_032997, NM_031217, NM_004523, NM_001827, NM_030932, NM_001809, NM_003318, NM_018685, NM_002524, NM_001211	350	436	13528	2.1276	0.897136	0.0231742	1.66731
Annotation Cluster 7	Enrichment Score: 5.9175068242546605
Category	Term	Count	%	PValue	Genes	List Total	Pop Hits	Pop Total	Fold Enrichment	Bonferroni	Benjamini	FDR
SP_PIR_KEYWORDS	nucleotide-binding	75	16.4835	1.28627e-08	NM_012145, NM_021203, NM_002156, NM_006444, NM_003579, NM_004635, NM_013334, NM_002094, NM_017662, NM_005916, NM_002875, NM_018492, NM_002388, NM_003582, NM_172115, NM_006389, NM_001211, NM_005914, NM_018188, NM_002314, NM_005721, NM_014397, NM_004153, NM_012310, NM_002497, NM_170665, NM_001070, NM_004526, NM_001786, NM_024096, NM_005347, NM_003299, NM_004523, NM_058216, NM_001813, NM_014501, NM_…	431	1686	19235	1.98527	5.37658e-06	8.96098e-07	1.80558e-05
SP_PIR_KEYWORDS	atp-binding	62	13.6264	5.82514e-08	NM_012145, NM_002156, NM_006444, NM_003579, NM_004635, NM_005916, NM_017662, NM_002875, NM_018492, NM_002388, NM_003582, NM_172115, NM_006389, NM_001211, NM_005914, NM_018188, NM_002314, NM_005721, NM_014397, NM_004153, NM_012310, NM_002497, NM_170665, NM_004526, NM_001786, NM_005347, NM_004523, NM_003299, NM_058216, NM_001813, NM_014501, NM_003594, NM_001274, NM_003645, NM_000819, NM_004217, NM_…	431	1326	19235	2.08671	2.43488e-05	3.04363e-06	8.17697e-05
GOTERM_MF_FAT	GO:0017076~purine nucleotide binding	83	18.2418	7.86823e-07	NM_012145, NM_021203, NM_018397, NM_002156, NM_006444, NM_003579, NM_004635, NM_013334, NM_002094, NM_017662, NM_005916, NM_002875, NM_018492, NM_021158, NM_002388, NM_003582, NM_172115, NM_032828, NM_004159, NM_006389, NM_001211, NM_005914, NM_018188, NM_002314, NM_005721, NM_014397, NM_004153, NM_012310, NM_002497, NM_170665, NM_001070, NM_004526, NM_002561, NM_001786, NM_005347, NM_003299, NM_…	331	1918	12983	1.69737	0.000495576	0.000495576	0.00116983
GOTERM_MF_FAT	GO:0032555~purine ribonucleotide binding	80	17.5824	1.04314e-06	NM_012145, NM_021203, NM_002156, NM_006444, NM_003579, NM_004635, NM_013334, NM_002094, NM_017662, NM_005916, NM_002875, NM_018492, NM_021158, NM_002388, NM_003582, NM_172115, NM_032828, NM_004159, NM_006389, NM_001211, NM_005914, NM_018188, NM_002314, NM_005721, NM_014397, NM_004153, NM_012310, NM_002497, NM_170665, NM_001070, NM_004526, NM_002561, NM_001786, NM_005347, NM_003299, NM_004523, NM_…	331	1836	12983	1.70909	0.000656961	0.000328534	0.00155091
GOTERM_MF_FAT	GO:0032553~ribonucleotide binding	80	17.5824	1.04314e-06	NM_012145, NM_021203, NM_002156, NM_006444, NM_003579, NM_004635, NM_013334, NM_002094, NM_017662, NM_005916, NM_002875, NM_018492, NM_021158, NM_002388, NM_003582, NM_172115, NM_032828, NM_004159, NM_006389, NM_001211, NM_005914, NM_018188, NM_002314, NM_005721, NM_014397, NM_004153, NM_012310, NM_002497, NM_170665, NM_001070, NM_004526, NM_002561, NM_001786, NM_005347, NM_003299, NM_004523, NM_…	331	1836	12983	1.70909	0.000656961	0.000328534	0.00155091
GOTERM_MF_FAT	GO:0030554~adenyl nucleotide binding	71	15.6044	1.70877e-06	NM_012145, NM_018397, NM_002156, NM_006444, NM_003579, NM_004635, NM_005916, NM_017662, NM_002875, NM_018492, NM_021158, NM_002388, NM_003582, NM_172115, NM_032828, NM_004159, NM_006389, NM_001211, NM_005914, NM_018188, NM_002314, NM_005721, NM_014397, NM_004153, NM_012310, NM_002497, NM_170665, NM_004526, NM_001786, NM_002561, NM_005347, NM_004523, NM_003299, NM_058216, NM_001813, NM_012449, NM_…	331	1577	12983	1.76593	0.00107595	0.000358778	0.00254054
GOTERM_MF_FAT	GO:0032559~adenyl ribonucleotide binding	68	14.9451	2.27601e-06	NM_012145, NM_002156, NM_006444, NM_003579, NM_004635, NM_005916, NM_017662, NM_002875, NM_018492, NM_021158, NM_002388, NM_003582, NM_172115, NM_032828, NM_004159, NM_006389, NM_001211, NM_005914, NM_018188, NM_002314, NM_005721, NM_014397, NM_004153, NM_012310, NM_002497, NM_170665, NM_004526, NM_001786, NM_002561, NM_005347, NM_004523, NM_003299, NM_058216, NM_001813, NM_014501, NM_003594, NM_…	331	1497	12983	1.7817	0.00143286	0.000358408	0.00338388
GOTERM_MF_FAT	GO:0005524~ATP binding	67	14.7253	2.93318e-06	NM_012145, NM_002156, NM_006444, NM_003579, NM_004635, NM_005916, NM_017662, NM_002875, NM_018492, NM_021158, NM_002388, NM_003582, NM_172115, NM_032828, NM_004159, NM_006389, NM_001211, NM_005914, NM_018188, NM_002314, NM_005721, NM_014397, NM_004153, NM_012310, NM_002497, NM_170665, NM_004526, NM_001786, NM_002561, NM_005347, NM_004523, NM_003299, NM_058216, NM_001813, NM_014501, NM_003594, NM_…	331	1477	12983	1.77927	0.0018462	0.000307937	0.00436092
GOTERM_MF_FAT	GO:0001883~purine nucleoside binding	71	15.6044	2.94334e-06	NM_012145, NM_018397, NM_002156, NM_006444, NM_003579, NM_004635, NM_005916, NM_017662, NM_002875, NM_018492, NM_021158, NM_002388, NM_003582, NM_172115, NM_032828, NM_004159, NM_006389, NM_001211, NM_005914, NM_018188, NM_002314, NM_005721, NM_014397, NM_004153, NM_012310, NM_002497, NM_170665, NM_004526, NM_001786, NM_002561, NM_005347, NM_004523, NM_003299, NM_058216, NM_001813, NM_012449, NM_…	331	1601	12983	1.73946	0.00185259	0.000264866	0.00437602
GOTERM_MF_FAT	GO:0001882~nucleoside binding	71	15.6044	3.75452e-06	NM_012145, NM_018397, NM_002156, NM_006444, NM_003579, NM_004635, NM_005916, NM_017662, NM_002875, NM_018492, NM_021158, NM_002388, NM_003582, NM_172115, NM_032828, NM_004159, NM_006389, NM_001211, NM_005914, NM_018188, NM_002314, NM_005721, NM_014397, NM_004153, NM_012310, NM_002497, NM_170665, NM_004526, NM_001786, NM_002561, NM_005347, NM_004523, NM_003299, NM_058216, NM_001813, NM_012449, NM_…	331	1612	12983	1.72759	0.00236256	0.000295626	0.00558202
UP_SEQ_FEATURE	nucleotide phosphate-binding region:ATP	45	9.89011	6.39291e-06	NM_012145, NM_006444, NM_138555, NM_004635, NM_003579, NM_031217, NM_004612, NM_014791, NM_005916, NM_017662, NM_002875, NM_012474, NM_018492, NM_005030, NM_003582, NM_002388, NM_172115, NM_003942, NM_018063, NM_001211, NM_005914, NM_018188, NM_002314, NM_004153, NM_014397, NM_002497, NM_012310, NM_006845, NM_002648, NM_004526, NM_001004105, NM_003258, NM_001786, NM_001416, NM_015440, NM_004523, …	431	962	19113	2.07438	0.0080481	0.00268993	0.0104015
GOTERM_MF_FAT	GO:0000166~nucleotide binding	88	19.3407	1.88986e-05	NM_012145, NM_021203, NM_018397, NM_002156, NM_006444, NM_004635, NM_003579, NM_013334, NM_002094, NM_017662, NM_005916, NM_002875, NM_018492, NM_021158, NM_002388, NM_003582, NM_172115, NM_032828, NM_004159, NM_006389, NM_001211, NM_005914, NM_018188, NM_002314, NM_014397, NM_005721, NM_004153, NM_012310, NM_002497, NM_021029, NM_170665, NM_001070, NM_004526, NM_002561, NM_001786, NM_024096, NM_…	331	2245	12983	1.53749	0.0118357	0.00132204	0.0280945
Annotation Cluster 8	Enrichment Score: 5.875868922928104
Category	Term	Count	%	PValue	Genes	List Total	Pop Hits	Pop Total	Fold Enrichment	Bonferroni	Benjamini	FDR
GOTERM_CC_FAT	GO:0031974~membrane-enclosed lumen	87	19.1209	5.54175e-08	NM_018518, NM_001255, NM_000942, NM_057749, NM_033334, NM_002156, NM_018410, NM_018101, NM_003246, NM_002592, NM_003254, NM_005916, NM_176805, NM_014297, NM_002875, NM_014321, NM_021158, NM_002388, NM_015895, NM_003539, NM_012456, NM_144653, NM_007280, NM_006389, NM_006638, NM_005914, NM_018509, NM_004153, NM_012310, NM_002497, NM_004053, NM_021029, NM_002105, NM_001789, NM_004526, NM_005729, NM_…	338	1856	12782	1.77265	1.9008e-05	2.11202e-06	7.55656e-05
GOTERM_CC_FAT	GO:0043233~organelle lumen	85	18.6813	1.00169e-07	NM_018518, NM_001255, NM_000942, NM_057749, NM_033334, NM_002156, NM_018410, NM_018101, NM_003246, NM_002592, NM_003254, NM_005916, NM_176805, NM_014297, NM_002875, NM_014321, NM_021158, NM_002388, NM_015895, NM_003539, NM_144653, NM_007280, NM_006389, NM_006638, NM_005914, NM_018509, NM_004153, NM_012310, NM_002497, NM_004053, NM_021029, NM_002105, NM_001789, NM_004526, NM_005729, NM_000618, NM_…	338	1820	12782	1.76616	3.43574e-05	3.43579e-06	0.000136587
GOTERM_CC_FAT	GO:0070013~intracellular organelle lumen	82	18.022	3.27963e-07	NM_018518, NM_001255, NM_000942, NM_057749, NM_033334, NM_002156, NM_018410, NM_018101, NM_002592, NM_005916, NM_176805, NM_014297, NM_002875, NM_014321, NM_021158, NM_002388, NM_015895, NM_003539, NM_144653, NM_007280, NM_006389, NM_006638, NM_005914, NM_018509, NM_004153, NM_012310, NM_002497, NM_004053, NM_021029, NM_002105, NM_001789, NM_004526, NM_005729, NM_001786, NM_016343, NM_005347, NM_…	338	1779	12782	1.74309	0.000112485	1.02264e-05	0.0004472
GOTERM_CC_FAT	GO:0005654~nucleoplasm	45	9.89011	3.09221e-05	NM_018518, NM_001255, NM_033334, NM_002467, NM_057749, NM_080743, NM_000389, NM_138555, NM_002592, NM_005916, NM_002875, NM_014321, NM_005030, NM_002388, NM_015895, NM_024680, NM_003539, NM_203394, NM_001238, NM_005461, NM_001949, NM_144653, NM_007280, NM_005914, NM_001237, NM_004153, NM_181803, NM_012177, NM_033084, NM_021029, NM_004526, NM_001789, NM_002105, NM_181054, NM_001786, NM_030928, NM_…	338	882	12782	1.92942	0.0105504	0.000558079	0.0421563
GOTERM_CC_FAT	GO:0031981~nuclear lumen	63	13.8462	7.41619e-05	NM_018518, NM_001255, NM_033334, NM_057749, NM_018410, NM_018101, NM_002592, NM_005916, NM_002875, NM_014321, NM_021158, NM_002388, NM_015895, NM_003539, NM_144653, NM_007280, NM_006638, NM_005914, NM_004153, NM_012310, NM_002497, NM_004053, NM_021029, NM_002105, NM_001789, NM_004526, NM_001786, NM_016343, NM_030928, NM_024094, NM_003542, NM_032737, NM_003594, NM_001274, NM_012112, NM_012117, NM_…	338	1450	12782	1.64306	0.0251176	0.00121062	0.101078
Annotation Cluster 9	Enrichment Score: 4.303770695224954
Category	Term	Count	%	PValue	Genes	List Total	Pop Hits	Pop Total	Fold Enrichment	Bonferroni	Benjamini	FDR
SP_PIR_KEYWORDS	chromosomal protein	19	4.17582	4.21834e-09	NM_024322, NM_021018, NM_033084, NM_006845, NM_002105, NM_005321, NM_016343, NM_005322, NM_018410, NM_018101, NM_003542, NM_003509, NM_003531, NM_138720, NM_003547, NM_003511, NM_003537, NM_003523, NM_018193, NM_001809, NM_003539, NM_004217, NM_080593	431	145	19235	5.84791	1.76327e-06	3.52653e-07	5.92145e-06
GOTERM_BP_FAT	GO:0065004~protein-DNA complex assembly	16	3.51648	1.0253e-08	NM_021018, NM_004526, NM_002105, NM_005321, NM_016343, NM_005322, NM_018410, NM_003542, NM_001813, NM_003509, NM_138720, NM_003531, NM_003547, NM_003511, NM_003537, NM_003523, NM_001809, NM_018063, NM_003539, NM_080593	350	91	13528	6.79586	2.43198e-05	1.35112e-06	1.79792e-05
GOTERM_BP_FAT	GO:0006323~DNA packaging	17	3.73626	5.16691e-08	NM_021018, NM_004526, NM_002105, NM_005321, NM_015341, NM_005322, NM_018410, NM_006444, NM_003542, NM_003509, NM_138720, NM_003531, NM_003547, NM_080668, NM_003511, NM_003537, NM_003523, NM_001809, NM_018063, NM_003539, NM_080593	350	117	13528	5.61602	0.000122552	5.57085e-06	9.06047e-05
GOTERM_BP_FAT	GO:0031497~chromatin assembly	14	3.07692	3.28127e-07	NM_021018, NM_004526, NM_002105, NM_005321, NM_005322, NM_018410, NM_003542, NM_003509, NM_138720, NM_003531, NM_003547, NM_003511, NM_003537, NM_003523, NM_001809, NM_018063, NM_003539, NM_080593	350	87	13528	6.21977	0.000778015	3.11322e-05	0.000575389
GOTERM_BP_FAT	GO:0051276~chromosome organization	34	7.47253	3.68181e-07	NM_021018, NM_012291, NM_006444, NM_018410, NM_018101, NM_003579, NM_032997, NM_031217, U65410, NM_003531, NM_003511, NM_003537, NM_080668, NM_001809, NM_018063, NM_003539, NM_080593, NM_002497, NM_033084, NM_006101, NM_004526, NM_005321, NM_002105, NM_016343, NM_015341, NM_005322, NM_017785, NM_024094, NM_058216, NM_003542, NM_001813, NM_003509, NM_138720, NM_003547, NM_003523, NM_031965, NM_012…	350	485	13528	2.70958	0.000872943	3.23448e-05	0.000645624
GOTERM_CC_FAT	GO:0000785~chromatin	20	4.3956	1.42049e-06	NM_021018, NM_004526, NM_002105, NM_005321, NM_016343, NM_005322, NM_024094, NM_003542, NM_005916, NM_003509, NM_138720, NM_003531, NM_003547, NM_003511, NM_003537, NM_003523, NM_017858, NM_001809, NM_018063, NM_003539, NM_007280, NM_012117, NM_080593, NM_003920	338	200	12782	3.78166	0.00048711	3.48014e-05	0.00193692
GOTERM_BP_FAT	GO:0006334~nucleosome assembly	13	2.85714	1.53217e-06	NM_021018, NM_004526, NM_002105, NM_005321, NM_005322, NM_018410, NM_003542, NM_003509, NM_138720, NM_003531, NM_003547, NM_003511, NM_003537, NM_003523, NM_001809, NM_003539, NM_080593	350	84	13528	5.98177	0.0036277	0.000121136	0.00268671
GOTERM_BP_FAT	GO:0034728~nucleosome organization	13	2.85714	4.58747e-06	NM_021018, NM_004526, NM_002105, NM_005321, NM_005322, NM_018410, NM_003542, NM_003509, NM_138720, NM_003531, NM_003547, NM_003511, NM_003537, NM_003523, NM_001809, NM_003539, NM_080593	350	93	13528	5.40289	0.0108225	0.000319993	0.0080441
GOTERM_BP_FAT	GO:0006333~chromatin assembly or disassembly	15	3.2967	4.9534e-06	NM_021018, NM_004526, NM_002105, NM_005321, NM_005322, NM_018410, NM_003542, NM_003509, NM_138720, NM_003531, NM_003547, NM_003511, NM_003537, NM_003523, NM_001809, NM_018063, NM_003539, NM_012117, NM_080593	350	127	13528	4.56513	0.0116807	0.000335644	0.00868572
GOTERM_CC_FAT	GO:0000786~nucleosome	11	2.41758	5.24524e-06	NM_021018, NM_005321, NM_002105, NM_005322, NM_003542, NM_003509, NM_003531, NM_138720, NM_003547, NM_003511, NM_003537, NM_003523, NM_001809, NM_003539, NM_080593	338	63	12782	6.60289	0.0017975	0.000105825	0.00715201
INTERPRO	IPR007125:Histone core	9	1.97802	7.86665e-06	NM_021018, NM_002105, NM_003542, NM_003531, NM_138720, NM_003509, NM_003547, NM_003537, NM_003511, NM_003523, NM_001809, NM_003539, NM_080593	387	45	16659	8.6093	0.00612505	0.00612505	0.0120365
SP_PIR_KEYWORDS	nucleosome core	9	1.97802	1.00719e-05	NM_021018, NM_002105, NM_003542, NM_003531, NM_138720, NM_003509, NM_003547, NM_003537, NM_003511, NM_003523, NM_001809, NM_003539, NM_080593	431	48	19235	8.36789	0.00420121	0.000300674	0.0141373
GOTERM_CC_FAT	GO:0032993~protein-DNA complex	12	2.63736	1.52085e-05	NM_021018, NM_005321, NM_002105, NM_005322, NM_003542, NM_003509, NM_138720, NM_003531, NM_003547, NM_003511, NM_003537, NM_002388, NM_003523, NM_001809, NM_003539, NM_080593	338	86	12782	5.27673	0.00520298	0.000289767	0.0207359
GOTERM_BP_FAT	GO:0034621~cellular macromolecular complex subunit organization	25	5.49451	1.86247e-05	NM_021018, NM_002156, NM_018410, NM_080743, NM_031217, NM_018087, NM_003531, NM_003511, NM_003537, NM_001809, NM_003539, NM_018063, NM_018685, NM_080593, NM_012177, NM_006845, NM_001070, NM_004526, NM_005321, NM_002105, NM_016343, NM_005322, NM_003542, NM_001813, NM_003509, NM_138720, NM_003547, NM_003523, NM_003594	350	357	13528	2.70668	0.0432165	0.00102687	0.0326544
GOTERM_BP_FAT	GO:0034622~cellular macromolecular complex assembly	22	4.83516	8.0229e-05	NM_021018, NM_002156, NM_018410, NM_080743, NM_018087, NM_003531, NM_003511, NM_003537, NM_001809, NM_003539, NM_018063, NM_018685, NM_080593, NM_012177, NM_001070, NM_002105, NM_005321, NM_004526, NM_005322, NM_016343, NM_003542, NM_001813, NM_138720, NM_003509, NM_003547, NM_003523	350	318	13528	2.674	0.173298	0.00333322	0.140593
KEGG_PATHWAY	hsa05322:Systemic lupus erythematosus	13	2.85714	0.000102827	NM_001250, NM_021018, NM_002105, NM_000619, NM_001734, NM_000572, NM_003542, NM_003509, NM_138720, NM_003531, NM_003547, NM_003511, NM_003537, NM_003523, NM_003539, NM_005191, NM_080593	172	99	5085	3.88214	0.0139892	0.0035158	0.120797
GOTERM_BP_FAT	GO:0043933~macromolecular complex subunit organization	36	7.91209	0.000178013	NM_021018, NM_002467, NM_002156, NM_003701, NM_080743, NM_018410, NM_031217, NM_001034, NM_018087, NM_002875, NM_003531, NM_134470, NM_003511, NM_003537, NM_001809, NM_002182, NM_018063, NM_003539, NM_001949, NM_018685, NM_144653, NM_003826, NM_080593, NM_012177, NM_001250, NM_006845, NM_001070, NM_004526, NM_002105, NM_005321, NM_000636, NM_016343, NM_005322, NM_024096, NM_003542, NM_001813, NM_…	350	710	13528	1.95979	0.344452	0.00657647	0.311697
INTERPRO	IPR009072:Histone-fold	8	1.75824	0.000235353	NM_003542, NM_003509, NM_138720, NM_003531, NM_003547, NM_003511, NM_003537, NM_021018, NM_003523, NM_001809, NM_003539, NM_080593	387	54	16659	6.37726	0.167925	0.0878183	0.359521
GOTERM_BP_FAT	GO:0065003~macromolecular complex assembly	33	7.25275	0.00051986	NM_021018, NM_002467, NM_002156, NM_003701, NM_080743, NM_018410, NM_001034, NM_018087, NM_002875, NM_003531, NM_134470, NM_003511, NM_003537, NM_001809, NM_002182, NM_018063, NM_003539, NM_001949, NM_018685, NM_144653, NM_003826, NM_080593, NM_012177, NM_001250, NM_001070, NM_004526, NM_005321, NM_002105, NM_000636, NM_016343, NM_005322, NM_024096, NM_003542, NM_001813, NM_003509, NM_138720, NM_…	350	665	13528	1.91804	0.708708	0.0144062	0.907698
GOTERM_BP_FAT	GO:0006325~chromatin organization	16	3.51648	0.0660257	NM_021018, NM_004526, NM_002105, NM_005321, NM_005322, NM_018410, NM_003542, NM_003509, NM_138720, NM_003531, NM_003547, NM_003511, NM_003537, NM_003523, NM_001809, NM_018063, NM_003539, NM_031965, NM_012117, NM_080593	350	378	13528	1.63604	1	0.475604	69.814
SP_PIR_KEYWORDS	methylation	10	2.1978	0.0942309	NM_021018, NM_021029, NM_005321, NM_003542, NM_003531, NM_138720, NM_003509, NM_003537, NM_003511, NM_003523, NM_003539, NM_080593, NM_002524, NM_004120	431	242	19235	1.84416	1	0.470837	75.0748
GOTERM_BP_FAT	GO:0006461~protein complex assembly	18	3.95604	0.161312	NM_012177, NM_001250, NM_002467, NM_002156, NM_001070, NM_000636, NM_003701, NM_016343, NM_024096, NM_018087, NM_001034, NM_001813, NM_002875, NM_134470, NM_002182, NM_001949, NM_018685, NM_144653, NM_003826	350	505	13528	1.37767	1	0.727447	95.4261
GOTERM_BP_FAT	GO:0070271~protein complex biogenesis	18	3.95604	0.161312	NM_012177, NM_001250, NM_002467, NM_002156, NM_001070, NM_000636, NM_003701, NM_016343, NM_024096, NM_018087, NM_001034, NM_001813, NM_002875, NM_134470, NM_002182, NM_001949, NM_018685, NM_144653, NM_003826	350	505	13528	1.37767	1	0.727447	95.4261
SP_PIR_KEYWORDS	DNA binding	11	2.41758	0.231103	NM_021018, NM_002466, NM_005321, NM_177435, NM_002105, NM_005322, NM_003542, NM_003509, NM_003531, NM_003511, NM_003537, NM_003523, NM_005438, NM_003539, NM_080593	431	340	19235	1.44387	1	0.746685	97.5003
GOTERM_BP_FAT	GO:0043623~cellular protein complex assembly	7	1.53846	0.240882	NM_018087, NM_001813, NM_012177, NM_001070, NM_002156, NM_016343, NM_018685	350	162	13528	1.67012	1	0.829122	99.2036
Annotation Cluster 10	Enrichment Score: 4.064732998787381
Category	Term	Count	%	PValue	Genes	List Total	Pop Hits	Pop Total	Fold Enrichment	Bonferroni	Benjamini	FDR
GOTERM_CC_FAT	GO:0043232~intracellular non-membrane-bounded organelle	99	21.7582	6.44618e-05	NM_213636, NM_001255, NM_018101, NM_002592, NM_005916, NM_002875, NM_176805, NM_003531, NM_005797, NM_021158, NM_003537, NM_080668, NM_002388, NM_003539, NM_145060, NM_145061, NM_005914, NM_005721, NM_004153, NM_018509, NM_002497, NM_001070, NM_002105, NM_016343, NM_017975, NM_017785, NM_024094, NM_003542, NM_003547, NM_032737, NM_001274, NM_004217, NM_024322, NM_002467, NM_025000, NM_016640, NM_…	338	2596	12782	1.44216	0.0218684	0.00110494	0.0878624
GOTERM_CC_FAT	GO:0043228~non-membrane-bounded organelle	99	21.7582	6.44618e-05	NM_213636, NM_001255, NM_018101, NM_002592, NM_005916, NM_002875, NM_176805, NM_003531, NM_005797, NM_021158, NM_003537, NM_080668, NM_002388, NM_003539, NM_145060, NM_145061, NM_005914, NM_005721, NM_004153, NM_018509, NM_002497, NM_001070, NM_002105, NM_016343, NM_017975, NM_017785, NM_024094, NM_003542, NM_003547, NM_032737, NM_001274, NM_004217, NM_024322, NM_002467, NM_025000, NM_016640, NM_…	338	2596	12782	1.44216	0.0218684	0.00110494	0.0878624
SP_PIR_KEYWORDS	nucleus	129	28.3516	0.000153885	NM_006527, NM_002306, NM_018518, NM_152308, NM_057749, NM_018101, NM_002592, NM_005916, NM_018087, NM_002875, NM_014297, NM_003531, NM_021158, NM_003537, NM_002388, NM_080668, NM_032828, NM_003539, NM_004159, NM_012154, NM_005914, NM_004153, NM_002497, NM_002105, NM_016343, NM_017785, NM_024094, NM_003542, NM_058216, NM_003547, NM_032737, NM_001274, NM_004214, NM_004217, NM_004219, NM_024322, NM_…	431	4283	19235	1.34418	0.0623035	0.0037769	0.215798
Annotation Cluster 11	Enrichment Score: 4.041112838157246
Category	Term	Count	%	PValue	Genes	List Total	Pop Hits	Pop Total	Fold Enrichment	Bonferroni	Benjamini	FDR
GOTERM_BP_FAT	GO:0051726~regulation of cell cycle	39	8.57143	8.20133e-15	NM_020530, NM_002467, NM_012291, NM_057749, NM_001719, NM_000389, NM_002309, NM_032997, U65410, NM_000575, NM_001827, NM_172115, NM_015895, NM_005192, NM_018685, NM_001211, NM_001237, NM_003920, NM_001432, NM_014397, NM_002497, NM_181803, NM_012177, NM_002648, NM_001789, NM_002105, NM_000618, NM_016343, NM_001786, NM_017975, NM_030928, NM_001813, NM_005023, NM_017858, NM_001274, NM_005438, NM_004…	350	331	13528	4.5541	1.94875e-11	1.94877e-12	1.44107e-11
GOTERM_BP_FAT	GO:0007346~regulation of mitotic cell cycle	22	4.83516	3.38242e-10	NM_014397, NM_001432, NM_181803, NM_002497, NM_012177, NM_012291, NM_002467, NM_000618, NM_016343, NM_017975, NM_001786, NM_032997, NM_030928, U65410, NM_000575, NM_001813, NM_172115, NM_004507, NM_003318, NM_018685, NM_001211, NM_001237	350	152	13528	5.59429	8.02309e-07	6.17161e-08	5.93127e-07
GOTERM_BP_FAT	GO:0010564~regulation of cell cycle process	19	4.17582	6.97544e-10	NM_014397, NM_001432, NM_181803, NM_002497, NM_012177, NM_020530, NM_012291, NM_000618, NM_016343, NM_002309, NM_030928, U65410, NM_000575, NM_001813, NM_172115, NM_017858, NM_003318, NM_018685, NM_003920	350	114	13528	6.4419	1.65457e-06	1.18184e-07	1.22318e-06
GOTERM_BP_FAT	GO:0000075~cell cycle checkpoint	15	3.2967	7.90105e-08	NM_057749, NM_002105, NM_017975, NM_001786, NM_016343, NM_032997, NM_030928, U65410, NM_001813, NM_017858, NM_001274, NM_003318, NM_004507, NM_001211, NM_001237	350	91	13528	6.37111	0.000187395	8.14836e-06	0.000138549
GOTERM_BP_FAT	GO:0007093~mitotic cell cycle checkpoint	10	2.1978	1.18704e-06	U65410, NM_001813, NM_004507, NM_003318, NM_001786, NM_016343, NM_017975, NM_032997, NM_001211, NM_001237	350	43	13528	8.9887	0.0028117	0.000100554	0.00208152
GOTERM_BP_FAT	GO:0051783~regulation of nuclear division	10	2.1978	1.18684e-05	U65410, NM_014397, NM_001813, NM_001432, NM_000575, NM_002497, NM_012291, NM_000618, NM_003318, NM_016343	350	56	13528	6.90204	0.0277594	0.000703551	0.0208098
GOTERM_BP_FAT	GO:0007088~regulation of mitosis	10	2.1978	1.18684e-05	U65410, NM_014397, NM_001813, NM_001432, NM_000575, NM_002497, NM_012291, NM_000618, NM_003318, NM_016343	350	56	13528	6.90204	0.0277594	0.000703551	0.0208098
GOTERM_BP_FAT	GO:0010948~negative regulation of cell cycle process	7	1.53846	3.30199e-05	U65410, NM_001813, NM_020530, NM_012291, NM_003318, NM_016343, NM_002309	350	25	13528	10.8224	0.0753356	0.00170126	0.0578865
GOTERM_BP_FAT	GO:0030071~regulation of mitotic metaphase/anaphase transition	6	1.31868	0.000203628	U65410, NM_014397, NM_001813, NM_012291, NM_003318, NM_016343	350	22	13528	10.5413	0.383104	0.00697635	0.356473
GOTERM_BP_FAT	GO:0045787~positive regulation of cell cycle	8	1.75824	0.000624609	NM_005023, NM_001813, NM_001432, NM_000575, NM_012291, NM_002648, NM_005438, NM_000618	350	57	13528	5.42476	0.772825	0.0167003	1.08965
GOTERM_BP_FAT	GO:0045841~negative regulation of mitotic metaphase/anaphase transition	4	0.879121	0.00240771	U65410, NM_001813, NM_003318, NM_016343	350	11	13528	14.0551	0.996714	0.0454235	4.13905
GOTERM_BP_FAT	GO:0007094~mitotic cell cycle spindle assembly checkpoint	4	0.879121	0.00240771	U65410, NM_001813, NM_003318, NM_016343	350	11	13528	14.0551	0.996714	0.0454235	4.13905
GOTERM_BP_FAT	GO:0051784~negative regulation of nuclear division	4	0.879121	0.0031493	U65410, NM_001813, NM_003318, NM_016343	350	12	13528	12.8838	0.999437	0.0543052	5.38101
GOTERM_BP_FAT	GO:0031577~spindle checkpoint	4	0.879121	0.0031493	U65410, NM_001813, NM_003318, NM_016343	350	12	13528	12.8838	0.999437	0.0543052	5.38101
GOTERM_BP_FAT	GO:0045839~negative regulation of mitosis	4	0.879121	0.0031493	U65410, NM_001813, NM_003318, NM_016343	350	12	13528	12.8838	0.999437	0.0543052	5.38101
GOTERM_BP_FAT	GO:0051785~positive regulation of nuclear division	5	1.0989	0.00358666	NM_001813, NM_001432, NM_000575, NM_012291, NM_000618	350	25	13528	7.73029	0.999801	0.0598913	6.10633
GOTERM_BP_FAT	GO:0045840~positive regulation of mitosis	5	1.0989	0.00358666	NM_001813, NM_001432, NM_000575, NM_012291, NM_000618	350	25	13528	7.73029	0.999801	0.0598913	6.10633
GOTERM_BP_FAT	GO:0033043~regulation of organelle organization	14	3.07692	0.00420996	NM_014397, NM_005721, NM_001432, NM_002497, NM_002467, NM_012291, NM_000618, NM_016343, U65410, NM_000575, NM_001813, NM_003318, NM_145060, NM_145061	350	217	13528	2.49364	0.999955	0.0666869	7.13097
GOTERM_BP_FAT	GO:0045786~negative regulation of cell cycle	7	1.53846	0.0181402	U65410, NM_001813, NM_015895, NM_001719, NM_003318, NM_000389, NM_016343	350	81	13528	3.34025	1	0.201478	27.4591
GOTERM_BP_FAT	GO:0051130~positive regulation of cellular component organization	11	2.41758	0.0190912	NM_002314, NM_016639, NM_001813, NM_005721, NM_001432, NM_000575, NM_012291, NM_002852, NM_002203, NM_000618, NM_004612	350	181	13528	2.34898	1	0.207127	28.6813
GOTERM_BP_FAT	GO:0010638~positive regulation of organelle organization	6	1.31868	0.0632063	NM_001813, NM_005721, NM_001432, NM_000575, NM_012291, NM_000618	350	83	13528	2.79408	1	0.465817	68.1756
GOTERM_BP_FAT	GO:0010639~negative regulation of organelle organization	5	1.0989	0.161535	U65410, NM_001813, NM_012291, NM_003318, NM_016343	350	82	13528	2.35679	1	0.725779	95.4473
GOTERM_BP_FAT	GO:0051129~negative regulation of cellular component organization	6	1.31868	0.304479	U65410, NM_001813, NM_012291, NM_003318, NM_016343, NM_003246	350	142	13528	1.63316	1	0.883257	99.8283
Annotation Cluster 12	Enrichment Score: 3.7483972798703733
Category	Term	Count	%	PValue	Genes	List Total	Pop Hits	Pop Total	Fold Enrichment	Bonferroni	Benjamini	FDR
GOTERM_BP_FAT	GO:0051321~meiotic cell cycle	14	3.07692	1.68586e-06	NM_001432, NM_002497, NM_012177, NM_033084, NM_012291, NM_001070, NM_002105, NM_003579, NM_058216, NM_002875, NM_005030, NM_001827, NM_001274, NM_004237	350	100	13528	5.4112	0.00399087	0.000124956	0.00295621
GOTERM_BP_FAT	GO:0051327~M phase of meiotic cell cycle	13	2.85714	7.96957e-06	NM_001432, NM_002497, NM_012177, NM_033084, NM_012291, NM_002105, NM_003579, NM_058216, NM_002875, NM_005030, NM_001827, NM_001274, NM_004237	350	98	13528	5.12723	0.0187263	0.000510786	0.0139742
GOTERM_BP_FAT	GO:0007126~meiosis	13	2.85714	7.96957e-06	NM_001432, NM_002497, NM_012177, NM_033084, NM_012291, NM_002105, NM_003579, NM_058216, NM_002875, NM_005030, NM_001827, NM_001274, NM_004237	350	98	13528	5.12723	0.0187263	0.000510786	0.0139742
GOTERM_BP_FAT	GO:0007143~female meiosis	5	1.0989	0.000182912	NM_058216, NM_001432, NM_005030, NM_012177, NM_004237	350	12	13528	16.1048	0.352027	0.00636066	0.320262
GOTERM_BP_FAT	GO:0007127~meiosis I	7	1.53846	0.000676029	NM_058216, NM_002875, NM_001827, NM_033084, NM_012291, NM_001274, NM_004237	350	42	13528	6.4419	0.798926	0.017862	1.17885
GOTERM_BP_FAT	GO:0006310~DNA recombination	8	1.75824	0.0188964	NM_058216, NM_002875, NM_002156, NM_001274, NM_002105, NM_004507, NM_003579, NM_004237	350	105	13528	2.94487	1	0.207099	28.4326
GOTERM_BP_FAT	GO:0007131~reciprocal meiotic recombination	4	0.879121	0.0230644	NM_058216, NM_002875, NM_001274, NM_004237	350	24	13528	6.4419	1	0.234625	33.5809
Annotation Cluster 13	Enrichment Score: 3.414609117454667
Category	Term	Count	%	PValue	Genes	List Total	Pop Hits	Pop Total	Fold Enrichment	Bonferroni	Benjamini	FDR
GOTERM_BP_FAT	GO:0000075~cell cycle checkpoint	15	3.2967	7.90105e-08	NM_057749, NM_002105, NM_017975, NM_001786, NM_016343, NM_032997, NM_030928, U65410, NM_001813, NM_017858, NM_001274, NM_003318, NM_004507, NM_001211, NM_001237	350	91	13528	6.37111	0.000187395	8.14836e-06	0.000138549
GOTERM_BP_FAT	GO:0031570~DNA integrity checkpoint	7	1.53846	0.00211426	NM_017858, NM_001274, NM_002105, NM_004507, NM_001786, NM_030928, NM_001237	350	52	13528	5.20308	0.993398	0.0413102	3.64338
GOTERM_BP_FAT	GO:0000077~DNA damage checkpoint	6	1.31868	0.0076612	NM_017858, NM_001274, NM_002105, NM_004507, NM_001786, NM_001237	350	48	13528	4.83143	1	0.11036	12.6163
GOTERM_BP_FAT	GO:0042770~DNA damage response, signal transduction	7	1.53846	0.0171563	NM_002133, NM_017858, NM_001274, NM_002105, NM_004507, NM_001786, NM_001237	350	80	13528	3.382	1	0.193386	26.1737
Annotation Cluster 14	Enrichment Score: 3.1809558976932095
Category	Term	Count	%	PValue	Genes	List Total	Pop Hits	Pop Total	Fold Enrichment	Bonferroni	Benjamini	FDR
GOTERM_BP_FAT	GO:0051329~interphase of mitotic cell cycle	11	2.41758	0.000322585	NM_080668, NM_172115, NM_002648, NM_001274, NM_001789, NM_005192, NM_000389, NM_016343, NM_001238, NM_031966, NM_002094	350	103	13528	4.12782	0.534804	0.0100192	0.564166
GOTERM_BP_FAT	GO:0051325~interphase	11	2.41758	0.000406884	NM_080668, NM_172115, NM_002648, NM_001274, NM_001789, NM_005192, NM_000389, NM_016343, NM_001238, NM_031966, NM_002094	350	106	13528	4.011	0.619141	0.012145	0.7111
GOTERM_BP_FAT	GO:0000082~G1/S transition of mitotic cell cycle	8	1.75824	0.000560096	NM_080668, NM_172115, NM_002648, NM_001789, NM_005192, NM_000389, NM_001238, NM_002094	350	56	13528	5.52163	0.735237	0.0153338	0.977627
GOTERM_BP_FAT	GO:0000079~regulation of cyclin-dependent protein kinase activity	7	1.53846	0.0025692	NM_001827, NM_057749, NM_002648, NM_001274, NM_001789, NM_005192, NM_000389	350	54	13528	5.01037	0.997762	0.0469112	4.41081
Annotation Cluster 15	Enrichment Score: 3.167737809070313
Category	Term	Count	%	PValue	Genes	List Total	Pop Hits	Pop Total	Fold Enrichment	Bonferroni	Benjamini	FDR
GOTERM_CC_FAT	GO:0015630~microtubule cytoskeleton	36	7.91209	1.19864e-06	NM_001255, NM_012291, NM_002467, NM_006461, NM_000224, NM_018101, NM_138555, NM_031217, U65410, NM_005030, NM_002388, NM_030919, NM_001238, NM_145060, NM_001211, NM_145061, NM_013277, NM_012310, NM_002497, NM_012177, NM_006845, NM_003981, NM_001070, NM_016343, NM_001786, NM_017785, NM_004523, NM_001813, NM_018136, NM_018131, NM_001274, NM_003318, NM_012112, NM_031966, NM_004217, NM_018204	338	549	12782	2.47977	0.00041105	3.16253e-05	0.00163442
GOTERM_CC_FAT	GO:0005813~centrosome	13	2.85714	0.0156095	NM_002497, NM_012291, NM_001070, NM_000224, NM_017785, NM_031217, NM_005030, NM_002388, NM_018131, NM_001274, NM_001238, NM_031966, NM_001211	338	224	12782	2.19471	0.995467	0.17529	19.3075
GOTERM_CC_FAT	GO:0005815~microtubule organizing center	14	3.07692	0.0167768	NM_002497, NM_012291, NM_001070, NM_000224, NM_017785, NM_031217, U65410, NM_005030, NM_002388, NM_018131, NM_001274, NM_001238, NM_031966, NM_001211	338	253	12782	2.09262	0.996982	0.181361	20.6026
Annotation Cluster 16	Enrichment Score: 3.143624594939184
Category	Term	Count	%	PValue	Genes	List Total	Pop Hits	Pop Total	Fold Enrichment	Bonferroni	Benjamini	FDR
SP_PIR_KEYWORDS	cytokine	18	3.95604	6.89302e-07	NM_005623, NM_002090, NM_001001437, NM_000600, NM_020530, NM_001719, NM_000619, NM_003701, NM_002309, NM_005408, NM_000572, NM_000575, NM_000588, NM_001657, NM_002986, NM_000880, NM_002982, NM_002984	431	181	19235	4.43822	0.000288087	2.21635e-05	0.000967596
KEGG_PATHWAY	hsa04060:Cytokine-cytokine receptor interaction	26	5.71429	1.58712e-06	NM_005623, NM_002090, NM_000600, NM_001001437, NM_020530, NM_001719, NM_021798, NM_003701, NM_002309, NM_004612, NM_005408, NM_000572, NM_016639, NM_000575, NM_000418, NM_134470, NM_000579, NM_002182, NM_000880, NM_001250, NM_000619, NM_000588, NM_014452, NM_002986, NM_002982, NM_001295, NM_002984	172	262	5085	2.93383	0.000217412	0.000108712	0.00186551
GOTERM_MF_FAT	GO:0005125~cytokine activity	19	4.17582	2.41632e-06	NM_005623, NM_002090, NM_001001437, NM_000600, NM_020530, NM_001719, NM_000619, NM_003701, NM_002309, NM_005408, NM_000572, NM_000575, NM_000588, NM_001657, NM_000577, NM_002986, NM_000880, NM_002982, NM_002984	331	195	12983	3.82178	0.00152113	0.000304411	0.00359249
GOTERM_BP_FAT	GO:0006954~inflammatory response	23	5.05495	3.75115e-05	NM_005623, NM_002090, NM_000600, NM_001001437, NM_001250, NM_181054, NM_001734, NM_015364, NM_003246, NM_005408, NM_000572, NM_000575, NM_000577, NM_000888, NM_003264, NM_134470, NM_002133, NM_002852, NM_000579, NM_002986, NM_002182, NM_002982, NM_002984, NM_001295	350	325	13528	2.73533	0.0851351	0.00189138	0.0657582
GOTERM_BP_FAT	GO:0009611~response to wounding	31	6.81319	4.63166e-05	NM_005623, NM_002090, NM_000600, NM_001001437, NM_002658, NM_002203, CR601067, NM_001734, NM_003246, NM_005408, NM_000572, NM_000575, NM_000577, NM_000888, NM_134470, NM_000579, NM_002182, NM_001432, NM_001250, NM_177435, NM_181054, NM_000636, NM_000618, NM_015364, NM_003264, NM_002133, NM_002852, NM_002986, NM_031966, NM_002982, NM_001295, NM_002984	350	530	13528	2.26074	0.104045	0.00207079	0.0811878
GOTERM_BP_FAT	GO:0006935~chemotaxis	15	3.2967	6.83976e-05	NM_005623, NM_002090, NM_001001437, NM_000600, NM_002658, NM_000619, CR601067, NM_005408, NM_000572, NM_000579, NM_005438, NM_002986, NM_002982, NM_002984, NM_001295	350	160	13528	3.62357	0.149767	0.00294556	0.119871
GOTERM_BP_FAT	GO:0042330~taxis	15	3.2967	6.83976e-05	NM_005623, NM_002090, NM_001001437, NM_000600, NM_002658, NM_000619, CR601067, NM_005408, NM_000572, NM_000579, NM_005438, NM_002986, NM_002982, NM_002984, NM_001295	350	160	13528	3.62357	0.149767	0.00294556	0.119871
GOTERM_CC_FAT	GO:0005615~extracellular space	36	7.91209	0.000134298	NM_005623, NM_002090, NM_001001437, NM_000600, NM_020530, NM_002156, NM_005099, NM_004631, NM_001719, NM_006406, NM_003701, NM_002309, NM_003246, NM_015715, NM_005408, NM_000572, NM_000575, NM_000577, NM_002445, NM_000880, NM_003155, NM_002423, NM_000358, NM_001432, NM_000619, NM_000618, NM_024122, NM_002318, NM_015364, NM_000588, NM_001657, NM_002133, NM_002986, NM_002982, NM_004750, NM_002984	338	685	12782	1.98744	0.0450224	0.00200093	0.18297
PIR_SUPERFAMILY	PIRSF500572:small inducible cytokine, A2 type	4	0.879121	0.000187159	NM_005408, NM_005623, NM_002986, NM_002982	201	5	7396	29.4368	0.0407016	0.0407016	0.238327
SMART	SM00199:SCY	7	1.53846	0.000195182	NM_005408, NM_005623, NM_002090, NM_001001437, NM_002986, NM_002982, NM_002984	192	41	9079	8.0733	0.0279073	0.0279073	0.231466
GOTERM_BP_FAT	GO:0006955~immune response	35	7.69231	0.000223331	NM_005623, NM_002090, NM_000600, NM_001001437, NM_020530, NM_002156, NM_016184, NM_003701, NM_002309, NM_001734, NM_003246, NM_005408, NM_000572, NM_000575, NM_000577, NM_000418, NM_134470, NM_000579, NM_002801, NM_002182, NM_004159, NM_000880, NM_012092, NM_198282, NM_000619, NM_015364, NM_000588, NM_003264, NM_005214, NM_002852, NM_014143, NM_002986, NM_002982, NM_001295, NM_002984, NM_004120	350	690	13528	1.96058	0.411277	0.00754	0.390901
INTERPRO	IPR000827:Small chemokine, C-C group, conserved site	6	1.31868	0.000235851	NM_005408, NM_005623, NM_001001437, NM_002986, NM_002982, NM_002984	387	25	16659	10.3312	0.168248	0.0595596	0.36028
PIR_SUPERFAMILY	PIRSF001950:small inducible chemokine, C/CC types	6	1.31868	0.000311077	NM_005408, NM_005623, NM_001001437, NM_002986, NM_002982, NM_002984	201	23	7396	9.59896	0.0667386	0.0339454	0.395835
SP_PIR_KEYWORDS	inflammatory response	9	1.97802	0.000319432	NM_005408, NM_005623, NM_002090, NM_000575, NM_003264, NM_002986, NM_002982, NM_015364, NM_002984	431	77	19235	5.21635	0.125011	0.00700398	0.447466
INTERPRO	IPR001811:Small chemokine, interleukin-8-like	7	1.53846	0.000337015	NM_005408, NM_005623, NM_002090, NM_001001437, NM_002986, NM_002982, NM_002984	387	41	16659	7.3494	0.231452	0.0512885	0.514444
GOTERM_BP_FAT	GO:0007626~locomotory behavior	18	3.95604	0.000772265	NM_004181, NM_005623, NM_002090, NM_001001437, NM_000600, NM_002658, NM_207108, NM_000619, NM_000636, CR601067, NM_005408, NM_000572, NM_000579, NM_005438, NM_002986, NM_002982, NM_002984, NM_001295	350	274	13528	2.53914	0.83999	0.0201554	1.3456
GOTERM_MF_FAT	GO:0008009~chemokine activity	7	1.53846	0.00102411	NM_005408, NM_005623, NM_002090, NM_001001437, NM_002986, NM_002982, NM_002984	331	46	12983	5.9688	0.47561	0.0625127	1.51187
GOTERM_BP_FAT	GO:0006952~defense response	30	6.59341	0.0012815	NM_005623, NM_002090, NM_000600, NM_001001437, NM_001734, NM_003246, NM_005408, NM_000572, NM_000575, NM_000577, NM_000888, NM_134470, NM_000579, NM_002182, NM_080593, NM_005615, NM_001250, NM_198282, NM_000619, NM_181054, NM_015364, NM_000676, NM_003264, NM_002133, NM_003523, NM_002852, NM_005438, NM_002986, NM_002982, NM_001295, NM_002984	350	615	13528	1.88544	0.952245	0.0282872	2.22353
GOTERM_MF_FAT	GO:0042379~chemokine receptor binding	7	1.53846	0.00143449	NM_005408, NM_005623, NM_002090, NM_001001437, NM_002986, NM_002982, NM_002984	331	49	12983	5.60337	0.595207	0.0789273	2.1117
GOTERM_CC_FAT	GO:0044421~extracellular region part	41	9.01099	0.00257758	NM_005623, NM_002306, NM_002090, NM_001001437, NM_000600, NM_020530, NM_002156, NM_005099, NM_004631, NM_001719, NM_006406, NM_003701, NM_002309, NM_003246, NM_015715, NM_005408, NM_003254, NM_000572, NM_000575, NM_000577, NM_002445, NM_000880, NM_002423, NM_003155, NM_002421, NM_005559, NM_000358, NM_001432, NM_005558, NM_000619, NM_000618, NM_024122, NM_002318, NM_015364, NM_000588, NM_001657, …	338	960	12782	1.61508	0.58739	0.0347905	3.45805
SP_PIR_KEYWORDS	Secreted	56	12.3077	0.00299831	NM_006010, NM_002090, NM_000600, NM_020530, NM_005099, NM_001719, NM_004631, CR601067, NM_002309, NM_015715, NM_005408, NM_000572, NM_003254, NM_000575, NM_000577, NM_000418, NM_134470, NM_024821, NM_015900, NM_000880, NM_003155, NM_012092, NM_001432, NM_000619, NM_000618, NM_024122, NM_002318, NM_024590, NM_015364, NM_002852, NM_016647, NM_003064, NM_015419, NM_024324, NM_005623, NM_001001437, N…	431	1689	19235	1.4797	0.714974	0.0438378	4.12756
SP_PIR_KEYWORDS	chemotaxis	7	1.53846	0.00543562	NM_005408, NM_005623, NM_002090, NM_001001437, NM_002986, NM_002982, NM_002984	431	72	19235	4.33891	0.89754	0.0755549	7.36563
GOTERM_BP_FAT	GO:0007610~behavior	22	4.83516	0.0102955	NM_004181, NM_005623, NM_002090, NM_000600, NM_001001437, NM_020530, NM_002658, NM_207108, NM_000619, NM_000636, CR601067, NM_000399, NM_005408, NM_000572, NM_000485, NM_000579, NM_005438, NM_002986, NM_002982, NM_002524, NM_002984, NM_001295	350	469	13528	1.81307	1	0.139806	16.5959
KEGG_PATHWAY	hsa04621:NOD-like receptor signaling pathway	6	1.31868	0.0562973	NM_005408, NM_005623, NM_000600, NM_002986, NM_002982, NM_003299	172	62	5085	2.86103	0.999643	0.547892	49.3932
SP_PIR_KEYWORDS	Pyrrolidone carboxylic acid	5	1.0989	0.062903	NM_005408, NM_005623, NM_002909, NM_000619, NM_002982	431	67	19235	3.33051	1	0.395228	59.8275
GOTERM_CC_FAT	GO:0005576~extracellular region	64	14.0659	0.0769719	NM_006010, NM_002306, NM_002090, NM_000600, NM_020530, NM_002156, NM_005099, NM_001719, NM_004631, CR601067, NM_002309, NM_003246, NM_015715, NM_005408, NM_003254, NM_000572, NM_000575, NM_000577, NM_000418, NM_134470, NM_002445, NM_000880, NM_024821, NM_015900, NM_003155, NM_012092, NM_001432, NM_001912, NM_000619, NM_000618, NM_024122, NM_002318, NM_024590, NM_015364, NM_002852, NM_016647, NM_0…	338	2010	12782	1.20411	1	0.464408	66.4509
KEGG_PATHWAY	hsa04062:Chemokine signaling pathway	11	2.41758	0.0975403	NM_005408, NM_005623, NM_002090, NM_001001437, NM_000579, NM_002986, NM_001004105, NM_002982, NM_002524, NM_001295, NM_002984	172	187	5085	1.73906	0.999999	0.562679	70.0711
BBID	109.Chemokine_families	5	1.0989	0.14569	NM_005408, NM_005623, NM_002986, NM_002982, NM_002984	31	25	358	2.30968	0.999892	0.564059	79.1253
GOTERM_BP_FAT	GO:0009615~response to virus	6	1.31868	0.150976	NM_005623, NM_000600, NM_005438, NM_002986, NM_000619, NM_002984	350	109	13528	2.1276	1	0.705012	94.3302
Annotation Cluster 17	Enrichment Score: 3.12444697152266
Category	Term	Count	%	PValue	Genes	List Total	Pop Hits	Pop Total	Fold Enrichment	Bonferroni	Benjamini	FDR
GOTERM_BP_FAT	GO:0051310~metaphase plate congression	5	1.0989	0.000124467	NM_001813, NM_080668, NM_016343, NM_017785, NM_031217	350	11	13528	17.5688	0.255657	0.00475083	0.218035
GOTERM_BP_FAT	GO:0051303~establishment of chromosome localization	5	1.0989	0.000474357	NM_001813, NM_080668, NM_016343, NM_017785, NM_031217	350	15	13528	12.8838	0.675491	0.013468	0.828559
GOTERM_BP_FAT	GO:0050000~chromosome localization	5	1.0989	0.000474357	NM_001813, NM_080668, NM_016343, NM_017785, NM_031217	350	15	13528	12.8838	0.675491	0.013468	0.828559
GOTERM_BP_FAT	GO:0007080~mitotic metaphase plate congression	4	0.879121	0.00127376	NM_001813, NM_080668, NM_017785, NM_031217	350	9	13528	17.1784	0.951359	0.0283826	2.21024
GOTERM_BP_FAT	GO:0051656~establishment of organelle localization	8	1.75824	0.00195851	NM_001813, NM_080668, NM_012291, NM_006101, NM_001809, NM_016343, NM_017785, NM_031217	350	69	13528	4.48133	0.99044	0.0386416	3.37931
GOTERM_BP_FAT	GO:0051640~organelle localization	9	1.97802	0.00256473	NM_001813, NM_018136, NM_080668, NM_012291, NM_006101, NM_001809, NM_016343, NM_017785, NM_031217	350	92	13528	3.78112	0.997738	0.0471941	4.40329
Annotation Cluster 18	Enrichment Score: 2.6248763148024334
Category	Term	Count	%	PValue	Genes	List Total	Pop Hits	Pop Total	Fold Enrichment	Bonferroni	Benjamini	FDR
SP_PIR_KEYWORDS	atp-binding	62	13.6264	5.82514e-08	NM_012145, NM_002156, NM_006444, NM_003579, NM_004635, NM_005916, NM_017662, NM_002875, NM_018492, NM_002388, NM_003582, NM_172115, NM_006389, NM_001211, NM_005914, NM_018188, NM_002314, NM_005721, NM_014397, NM_004153, NM_012310, NM_002497, NM_170665, NM_004526, NM_001786, NM_005347, NM_004523, NM_003299, NM_058216, NM_001813, NM_014501, NM_003594, NM_001274, NM_003645, NM_000819, NM_004217, NM_…	431	1326	19235	2.08671	2.43488e-05	3.04363e-06	8.17697e-05
GOTERM_MF_FAT	GO:0005524~ATP binding	67	14.7253	2.93318e-06	NM_012145, NM_002156, NM_006444, NM_003579, NM_004635, NM_005916, NM_017662, NM_002875, NM_018492, NM_021158, NM_002388, NM_003582, NM_172115, NM_032828, NM_004159, NM_006389, NM_001211, NM_005914, NM_018188, NM_002314, NM_005721, NM_014397, NM_004153, NM_012310, NM_002497, NM_170665, NM_004526, NM_001786, NM_002561, NM_005347, NM_004523, NM_003299, NM_058216, NM_001813, NM_014501, NM_003594, NM_…	331	1477	12983	1.77927	0.0018462	0.000307937	0.00436092
UP_SEQ_FEATURE	nucleotide phosphate-binding region:ATP	45	9.89011	6.39291e-06	NM_012145, NM_006444, NM_138555, NM_004635, NM_003579, NM_031217, NM_004612, NM_014791, NM_005916, NM_017662, NM_002875, NM_012474, NM_018492, NM_005030, NM_003582, NM_002388, NM_172115, NM_003942, NM_018063, NM_001211, NM_005914, NM_018188, NM_002314, NM_004153, NM_014397, NM_002497, NM_012310, NM_006845, NM_002648, NM_004526, NM_001004105, NM_003258, NM_001786, NM_001416, NM_015440, NM_004523, …	431	962	19113	2.07438	0.0080481	0.00268993	0.0104015
SP_PIR_KEYWORDS	kinase	31	6.81319	0.000409446	NM_012145, NM_002658, NM_000189, CR601067, NM_000389, NM_152259, NM_004635, NM_004612, NM_017662, NM_014791, NM_012474, NM_018492, NM_005030, NM_003582, NM_001827, NM_172115, NM_005192, NM_003942, NM_001211, NM_002314, NM_014397, NM_002497, NM_002648, NM_003258, NM_001004105, NM_001786, NM_032471, NM_001274, NM_003318, NM_031965, NM_004217	431	688	19235	2.01089	0.157333	0.00811847	0.573224
SP_PIR_KEYWORDS	serine/threonine-protein kinase	20	4.3956	0.00100742	NM_002314, NM_014397, NM_002497, NM_002648, NM_001004105, NM_001786, NM_004635, NM_004612, NM_017662, NM_014791, NM_018492, NM_005030, NM_003582, NM_172115, NM_001274, NM_003318, NM_003942, NM_031965, NM_004217, NM_001211	431	381	19235	2.34272	0.343816	0.0174016	1.4049
UP_SEQ_FEATURE	binding site:ATP	25	5.49451	0.0013395	NM_000189, NM_004635, NM_004612, NM_017662, NM_014791, NM_012474, NM_018492, NM_005030, NM_003582, NM_172115, NM_003942, NM_001211, NM_002314, NM_014397, NM_002497, NM_006845, NM_002648, NM_001004105, NM_001786, NM_015340, NM_003299, NM_001274, NM_003318, NM_031965, NM_004217	431	542	19113	2.04547	0.816265	0.287412	2.15737
INTERPRO	IPR008271:Serine/threonine protein kinase, active site	19	4.17582	0.00160095	NM_002314, NM_014397, NM_002497, NM_002648, NM_001004105, NM_001786, NM_004635, NM_004612, NM_014791, NM_018492, NM_005030, NM_003582, NM_172115, NM_001274, NM_003318, NM_003942, NM_031965, NM_004217, NM_001211	387	354	16659	2.31041	0.713879	0.144798	2.42185
SMART	SM00220:S_TKc	14	3.07692	0.00320544	NM_014397, NM_002497, NM_002648, NM_001004105, NM_001786, NM_004635, NM_014791, NM_005030, NM_003582, NM_172115, NM_001274, NM_003318, NM_003942, NM_004217	192	259	9079	2.55602	0.372201	0.109866	3.73976
INTERPRO	IPR017442:Serine/threonine protein kinase-related	18	3.95604	0.00441721	NM_002314, NM_014397, NM_002497, NM_002648, NM_001004105, NM_001786, NM_004635, NM_004612, NM_014791, NM_018492, NM_021158, NM_005030, NM_003582, NM_172115, NM_001274, NM_003318, NM_003942, NM_004217	387	359	16659	2.15832	0.968491	0.269712	6.54965
GOTERM_MF_FAT	GO:0004674~protein serine/threonine kinase activity	21	4.61538	0.00693391	NM_002314, NM_014397, NM_002497, NM_002648, NM_001004105, NM_001786, NM_004635, NM_004612, NM_017662, NM_014791, NM_018492, NM_005030, NM_003582, NM_172115, NM_001274, NM_004507, NM_003318, NM_003942, NM_031965, NM_004217, NM_001211	331	430	12983	1.91557	0.987519	0.286233	9.82801
INTERPRO	IPR002290:Serine/threonine protein kinase	14	3.07692	0.00758656	NM_014397, NM_002497, NM_002648, NM_001004105, NM_001786, NM_004635, NM_014791, NM_005030, NM_003582, NM_172115, NM_001274, NM_003318, NM_003942, NM_004217	387	259	16659	2.32684	0.997388	0.367146	10.9995
GOTERM_BP_FAT	GO:0006468~protein amino acid phosphorylation	29	6.37363	0.00770048	NM_020530, NM_001719, NM_006406, NM_004635, NM_003246, NM_004612, NM_017662, NM_014791, NM_018492, NM_005030, NM_021158, NM_003582, NM_172115, NM_003942, NM_002314, NM_014397, NM_002497, NM_002648, NM_000619, NM_001004105, NM_001786, NM_000676, NM_001274, NM_002986, NM_004507, NM_003318, NM_031965, NM_002982, NM_004217	350	667	13528	1.6805	1	0.110229	12.6769
INTERPRO	IPR017441:Protein kinase, ATP binding site	20	4.3956	0.0100345	NM_002314, NM_014397, NM_002497, NM_002648, NM_001004105, NM_001786, NM_004635, NM_004612, NM_014791, NM_018492, NM_005030, NM_003582, NM_172115, NM_001274, NM_003318, NM_003942, NM_031965, NM_004217, NM_003155, NM_001211	387	455	16659	1.89215	0.99962	0.430279	14.3001
UP_SEQ_FEATURE	active site:Proton acceptor	25	5.49451	0.0141045	NM_005566, NM_004635, NM_001428, NM_004612, NM_017662, NM_014791, NM_018492, NM_005030, NM_003582, NM_172115, NM_173567, NM_002225, NM_003942, NM_001211, NM_014397, NM_002497, NM_005615, NM_181755, NM_002648, NM_001004105, NM_001786, NM_001274, NM_003318, NM_031965, NM_004217	431	658	19113	1.68487	1	0.894006	20.6364
UP_SEQ_FEATURE	domain:Protein kinase	19	4.17582	0.0201116	NM_002314, NM_014397, NM_002497, NM_002648, NM_001004105, NM_001786, NM_004635, NM_004612, NM_014791, NM_018492, NM_021158, NM_005030, NM_003582, NM_172115, NM_001274, NM_003318, NM_031965, NM_004217, NM_001211	431	469	19113	1.79652	1	0.903147	28.149
GOTERM_BP_FAT	GO:0016310~phosphorylation	31	6.81319	0.0251645	NM_020530, NM_000189, NM_001719, NM_006406, NM_004635, NM_003246, NM_004612, NM_017662, NM_014791, NM_018492, NM_005030, NM_021158, NM_003582, NM_172115, NM_002491, NM_003942, NM_002314, NM_014397, NM_002497, NM_002648, NM_000619, NM_001004105, NM_001786, NM_000676, NM_001274, NM_002986, NM_004507, NM_003318, NM_031965, NM_004217, NM_002982	350	800	13528	1.49774	1	0.250145	36.0405
INTERPRO	IPR000719:Protein kinase, core	19	4.17582	0.0292167	NM_002314, NM_014397, NM_002497, NM_002648, NM_001004105, NM_001786, NM_004635, NM_004612, NM_014791, NM_018492, NM_021158, NM_005030, NM_003582, NM_172115, NM_001274, NM_003318, NM_003942, NM_031965, NM_004217	387	476	16659	1.71824	1	0.66805	36.474
GOTERM_MF_FAT	GO:0004672~protein kinase activity	24	5.27473	0.0360758	NM_002314, NM_014397, NM_002497, NM_002648, NM_001004105, NM_001786, NM_004635, NM_004612, NM_017662, NM_014791, NM_018492, NM_005030, NM_021158, NM_003582, NM_172115, NM_001274, NM_004507, NM_003318, NM_003942, NM_031965, NM_004217, NM_002982, NM_001211, NM_002984	331	606	12983	1.55341	1	0.667886	42.0902
SP_PIR_KEYWORDS	transferase	42	9.23077	0.0436534	NM_007076, NM_012145, NM_020367, NM_000189, NM_018946, NM_032331, NM_004635, NM_013334, NM_004612, NM_014791, NM_017662, NM_020120, NM_005328, NM_182916, NM_012474, NM_018492, NM_005030, NM_003582, NM_172115, NM_003942, NM_001211, NM_002314, NM_014397, NM_002497, NM_002648, NM_001004105, NM_003258, NM_001786, NM_024615, NM_003360, NM_005023, NM_000485, NM_152637, NM_002692, NM_002056, NM_001274, …	431	1394	19235	1.34463	1	0.33342	46.5571
GOTERM_BP_FAT	GO:0006793~phosphorus metabolic process	34	7.47253	0.0642688	NM_020530, NM_000189, NM_001719, NM_006406, NM_004635, NM_003246, NM_004612, NM_017662, NM_014791, NM_018492, NM_005030, NM_021158, NM_003582, NM_172115, NM_002491, NM_005192, NM_003942, NM_021129, NM_002314, NM_014397, NM_002497, NM_002648, NM_001789, NM_000619, NM_001004105, NM_001786, NM_000676, NM_001274, NM_002986, NM_004507, NM_003318, NM_031965, NM_004217, NM_002982	350	973	13528	1.35062	1	0.470246	68.8027
GOTERM_BP_FAT	GO:0006796~phosphate metabolic process	34	7.47253	0.0642688	NM_020530, NM_000189, NM_001719, NM_006406, NM_004635, NM_003246, NM_004612, NM_017662, NM_014791, NM_018492, NM_005030, NM_021158, NM_003582, NM_172115, NM_002491, NM_005192, NM_003942, NM_021129, NM_002314, NM_014397, NM_002497, NM_002648, NM_001789, NM_000619, NM_001004105, NM_001786, NM_000676, NM_001274, NM_002986, NM_004507, NM_003318, NM_031965, NM_004217, NM_002982	350	973	13528	1.35062	1	0.470246	68.8027
Annotation Cluster 19	Enrichment Score: 2.619864629714477
Category	Term	Count	%	PValue	Genes	List Total	Pop Hits	Pop Total	Fold Enrichment	Bonferroni	Benjamini	FDR
GOTERM_BP_FAT	GO:0042127~regulation of cell proliferation	49	10.7692	2.16969e-08	NM_000600, NM_020530, NM_001719, NM_002203, NM_014060, NM_002309, NM_003246, NM_000572, NM_003254, NM_000575, NM_002909, NM_172115, NM_005192, NM_005191, NM_000880, NM_144653, NM_003920, NM_001432, NM_000619, NM_000618, NM_001274, NM_005438, NM_031942, NM_001001437, NM_002658, NM_002467, NM_000389, NM_004612, NM_004184, NM_016307, NM_203394, NM_001949, NM_002423, NM_002524, NM_001237, NM_005559, …	350	787	13528	2.40651	5.14638e-05	2.70869e-06	3.80468e-05
GOTERM_BP_FAT	GO:0008284~positive regulation of cell proliferation	31	6.81319	3.40005e-07	NM_000600, NM_020530, NM_002467, NM_002203, NM_014060, NM_000389, NM_002309, NM_004612, NM_003254, NM_002909, NM_016307, NM_172115, NM_005191, NM_000880, NM_001949, NM_144653, NM_002524, NM_001237, NM_005559, NM_001432, NM_001250, NM_177435, NM_000619, NM_181054, NM_000618, NM_005023, NM_000588, NM_017858, NM_005438, NM_003318, NM_002982	350	414	13528	2.89419	0.000806167	3.10184e-05	0.000596217
GOTERM_BP_FAT	GO:0031401~positive regulation of protein modification process	19	4.17582	1.6492e-06	NM_000600, NM_181803, NM_012177, NM_001255, NM_020530, NM_001719, NM_000619, NM_000618, NM_005805, NM_001786, NM_002309, NM_004612, NM_000588, NM_005030, NM_002801, NM_003318, NM_005191, NM_004159, NM_031966	350	187	13528	3.92715	0.00390426	0.000126183	0.00289193
GOTERM_BP_FAT	GO:0032270~positive regulation of cellular protein metabolic process	21	4.61538	2.63789e-06	NM_000600, NM_181803, NM_020530, NM_012177, NM_001255, NM_001719, NM_002203, NM_000619, NM_000618, NM_005805, NM_001786, NM_002309, NM_003246, NM_004612, NM_000588, NM_005030, NM_002801, NM_003318, NM_005191, NM_004159, NM_031966	350	233	13528	3.48361	0.00623754	0.00018959	0.00462559
GOTERM_BP_FAT	GO:0051247~positive regulation of protein metabolic process	21	4.61538	5.00445e-06	NM_000600, NM_181803, NM_020530, NM_012177, NM_001255, NM_001719, NM_002203, NM_000619, NM_000618, NM_005805, NM_001786, NM_002309, NM_003246, NM_004612, NM_000588, NM_005030, NM_002801, NM_003318, NM_005191, NM_004159, NM_031966	350	243	13528	3.34025	0.0118004	0.000329684	0.00877523
GOTERM_BP_FAT	GO:0051439~regulation of ubiquitin-protein ligase activity during mitotic cell cycle	11	2.41758	1.30892e-05	U65410, NM_181803, NM_001255, NM_005030, NM_012177, NM_002801, NM_005805, NM_001786, NM_004159, NM_031966, NM_001211	350	71	13528	5.98825	0.0305707	0.000756975	0.0229502
GOTERM_BP_FAT	GO:0031399~regulation of protein modification process	22	4.83516	2.69865e-05	NM_000600, NM_181803, NM_020530, NM_012177, NM_001255, NM_001719, NM_000619, NM_000618, NM_005805, NM_001786, NM_002309, NM_003745, NM_004612, U65410, NM_000588, NM_005030, NM_002801, NM_003318, NM_005191, NM_004159, NM_031966, NM_001211	350	295	13528	2.88248	0.062007	0.00145378	0.0473118
GOTERM_BP_FAT	GO:0051438~regulation of ubiquitin-protein ligase activity	11	2.41758	3.04005e-05	U65410, NM_181803, NM_001255, NM_005030, NM_012177, NM_002801, NM_005805, NM_001786, NM_004159, NM_031966, NM_001211	350	78	13528	5.45084	0.0695724	0.00160118	0.0532956
GOTERM_BP_FAT	GO:0042327~positive regulation of phosphorylation	12	2.63736	3.94408e-05	NM_000588, NM_001432, NM_000600, NM_020530, NM_001719, NM_000619, NM_000618, NM_003318, NM_005191, NM_002309, NM_004612, NM_003246	350	97	13528	4.78162	0.0893124	0.00190747	0.0691392
GOTERM_BP_FAT	GO:0051340~regulation of ligase activity	11	2.41758	4.2379e-05	U65410, NM_181803, NM_001255, NM_005030, NM_012177, NM_002801, NM_005805, NM_001786, NM_004159, NM_031966, NM_001211	350	81	13528	5.24896	0.0956375	0.00196914	0.074288
GOTERM_BP_FAT	GO:0010647~positive regulation of cell communication	23	5.05495	4.51019e-05	NM_018098, NM_014397, NM_001432, NM_000600, NM_020530, NM_001250, NM_001719, NM_177435, NM_002203, NM_000619, NM_000618, NM_181054, NM_002561, NM_002309, NM_004612, NM_003246, NM_000588, NM_016307, NM_002133, NM_003318, NM_005191, NM_002982, NM_002524	350	329	13528	2.70208	0.10146	0.00205527	0.0790593
GOTERM_BP_FAT	GO:0045937~positive regulation of phosphate metabolic process	12	2.63736	5.24239e-05	NM_000588, NM_001432, NM_000600, NM_020530, NM_001719, NM_000619, NM_000618, NM_003318, NM_005191, NM_002309, NM_004612, NM_003246	350	100	13528	4.63817	0.116932	0.00230018	0.0918885
GOTERM_BP_FAT	GO:0010562~positive regulation of phosphorus metabolic process	12	2.63736	5.24239e-05	NM_000588, NM_001432, NM_000600, NM_020530, NM_001719, NM_000619, NM_000618, NM_003318, NM_005191, NM_002309, NM_004612, NM_003246	350	100	13528	4.63817	0.116932	0.00230018	0.0918885
GOTERM_BP_FAT	GO:0009967~positive regulation of signal transduction	21	4.61538	8.27827e-05	NM_018098, NM_014397, NM_001432, NM_000600, NM_020530, NM_001250, NM_001719, NM_177435, NM_000619, NM_000618, NM_181054, NM_002561, NM_002309, NM_004612, NM_003246, NM_000588, NM_016307, NM_002133, NM_003318, NM_005191, NM_002524	350	295	13528	2.75146	0.178291	0.00337994	0.145065
GOTERM_BP_FAT	GO:0032268~regulation of cellular protein metabolic process	27	5.93407	0.000251741	NM_000600, NM_001255, NM_020530, NM_001719, NM_002203, NM_002309, NM_003246, NM_004612, U65410, NM_000572, NM_003254, NM_005030, NM_002801, NM_004159, NM_005191, NM_012154, NM_001211, NM_181803, NM_012177, NM_000619, NM_005805, NM_000618, NM_001786, NM_003745, NM_000588, NM_003318, NM_031966	350	474	13528	2.20166	0.449652	0.00837605	0.440525
GOTERM_BP_FAT	GO:0031396~regulation of protein ubiquitination	11	2.41758	0.000253394	U65410, NM_181803, NM_001255, NM_005030, NM_012177, NM_002801, NM_005805, NM_001786, NM_004159, NM_031966, NM_001211	350	100	13528	4.25166	0.451807	0.00831423	0.443412
GOTERM_BP_FAT	GO:0031145~anaphase-promoting complex-dependent proteasomal ubiquitin-dependent protein catabolic process	9	1.97802	0.000253602	U65410, NM_181803, NM_001255, NM_002801, NM_005805, NM_001786, NM_004159, NM_031966, NM_001211	350	65	13528	5.35174	0.452077	0.00820751	0.443775
GOTERM_BP_FAT	GO:0051437~positive regulation of ubiquitin-protein ligase activity during mitotic cell cycle	9	1.97802	0.000347336	NM_181803, NM_001255, NM_005030, NM_012177, NM_002801, NM_005805, NM_001786, NM_004159, NM_031966	350	68	13528	5.11563	0.561337	0.0106446	0.607328
GOTERM_BP_FAT	GO:0051174~regulation of phosphorus metabolic process	27	5.93407	0.000353482	NM_000600, NM_020530, NM_057749, NM_001719, NM_004631, NM_002203, NM_000389, NM_002309, NM_003246, NM_004612, NM_005916, NM_021158, NM_001827, NM_005192, NM_005191, NM_001432, NM_002648, NM_001789, NM_000619, NM_000618, NM_003745, NM_000676, NM_032471, NM_001813, NM_000588, NM_001274, NM_003318	350	485	13528	2.15173	0.567688	0.0106938	0.618043
GOTERM_BP_FAT	GO:0019220~regulation of phosphate metabolic process	27	5.93407	0.000353482	NM_000600, NM_020530, NM_057749, NM_001719, NM_004631, NM_002203, NM_000389, NM_002309, NM_003246, NM_004612, NM_005916, NM_021158, NM_001827, NM_005192, NM_005191, NM_001432, NM_002648, NM_001789, NM_000619, NM_000618, NM_003745, NM_000676, NM_032471, NM_001813, NM_000588, NM_001274, NM_003318	350	485	13528	2.15173	0.567688	0.0106938	0.618043
GOTERM_BP_FAT	GO:0051443~positive regulation of ubiquitin-protein ligase activity	9	1.97802	0.000424219	NM_181803, NM_001255, NM_005030, NM_012177, NM_002801, NM_005805, NM_001786, NM_004159, NM_031966	350	70	13528	4.96947	0.63449	0.012502	0.74129
GOTERM_BP_FAT	GO:0042325~regulation of phosphorylation	26	5.71429	0.000453948	NM_000600, NM_020530, NM_057749, NM_001719, NM_004631, NM_000389, NM_002309, NM_003246, NM_004612, NM_005916, NM_021158, NM_001827, NM_005192, NM_005191, NM_001432, NM_002648, NM_001789, NM_000619, NM_000618, NM_003745, NM_000676, NM_032471, NM_001813, NM_000588, NM_001274, NM_003318	350	466	13528	2.15652	0.659387	0.0132084	0.793043
GOTERM_BP_FAT	GO:0001934~positive regulation of protein amino acid phosphorylation	10	2.1978	0.000472237	NM_000588, NM_000600, NM_020530, NM_001719, NM_000619, NM_000618, NM_003318, NM_005191, NM_002309, NM_004612	350	89	13528	4.34286	0.673854	0.0135706	0.82487
GOTERM_BP_FAT	GO:0051351~positive regulation of ligase activity	9	1.97802	0.000564957	NM_181803, NM_001255, NM_005030, NM_012177, NM_002801, NM_005805, NM_001786, NM_004159, NM_031966	350	73	13528	4.76524	0.738274	0.0152895	0.986071
KEGG_PATHWAY	hsa04114:Oocyte meiosis	12	2.63736	0.0010675	U65410, NM_001255, NM_005030, NM_012177, NM_172115, NM_057749, NM_012291, NM_000618, NM_001786, NM_001238, NM_031966, NM_004219	172	110	5085	3.22516	0.136124	0.0240926	1.24758
GOTERM_BP_FAT	GO:0042509~regulation of tyrosine phosphorylation of STAT protein	6	1.31868	0.00108601	NM_000588, NM_000600, NM_000619, NM_000618, NM_002309, NM_003745	350	31	13528	7.48092	0.92403	0.0254449	1.88738
GOTERM_BP_FAT	GO:0050731~positive regulation of peptidyl-tyrosine phosphorylation	7	1.53846	0.00124203	NM_000588, NM_000600, NM_020530, NM_000619, NM_000618, NM_005191, NM_002309	350	47	13528	5.7566	0.947551	0.0284875	2.15575
GOTERM_BP_FAT	GO:0043161~proteasomal ubiquitin-dependent protein catabolic process	10	2.1978	0.00127046	U65410, NM_181803, NM_001255, NM_002801, NM_005805, NM_001786, NM_004159, NM_031966, NM_001211, NM_003299	350	102	13528	3.78936	0.950976	0.0285784	2.20458
GOTERM_BP_FAT	GO:0010498~proteasomal protein catabolic process	10	2.1978	0.00127046	U65410, NM_181803, NM_001255, NM_002801, NM_005805, NM_001786, NM_004159, NM_031966, NM_001211, NM_003299	350	102	13528	3.78936	0.950976	0.0285784	2.20458
GOTERM_BP_FAT	GO:0044093~positive regulation of molecular function	29	6.37363	0.0012827	NM_000600, NM_001255, NM_002467, NM_002156, NM_004631, NM_002203, NM_002071, NM_002094, NM_003246, NM_004612, NM_000572, NM_005030, NM_002801, NM_004159, NM_176798, NM_019859, NM_001432, NM_181803, NM_012177, NM_206831, NM_002648, NM_000619, NM_181054, NM_005805, NM_001786, NM_000676, NM_001813, NM_003264, NM_031966	350	586	13528	1.91278	0.952381	0.0280524	2.22559
GOTERM_BP_FAT	GO:0051436~negative regulation of ubiquitin-protein ligase activity during mitotic cell cycle	8	1.75824	0.0013796	U65410, NM_181803, NM_001255, NM_012177, NM_002801, NM_005805, NM_004159, NM_001211	350	65	13528	4.7571	0.962171	0.0295961	2.39182
GOTERM_BP_FAT	GO:0031398~positive regulation of protein ubiquitination	9	1.97802	0.00143445	NM_181803, NM_001255, NM_005030, NM_012177, NM_002801, NM_005805, NM_001786, NM_004159, NM_031966	350	84	13528	4.14122	0.966792	0.03048	2.48578
GOTERM_BP_FAT	GO:0010604~positive regulation of macromolecule metabolic process	38	8.35165	0.00144074	NM_000600, NM_020530, NM_001255, NM_002467, NM_001719, NM_002203, NM_002309, NM_004612, NM_003246, NM_000572, NM_002875, NM_000575, NM_005030, NM_002801, NM_004159, NM_005191, NM_001238, NM_001949, NM_005461, NM_001986, NM_001237, NM_001432, NM_181803, NM_012177, NM_001250, NM_002105, NM_000619, NM_000618, NM_181054, NM_005805, NM_001786, NM_000399, NM_000588, NM_001657, NM_002133, NM_005438, NM_…	350	857	13528	1.71383	0.967284	0.0303401	2.49655
GOTERM_BP_FAT	GO:0051352~negative regulation of ligase activity	8	1.75824	0.00164938	U65410, NM_181803, NM_001255, NM_012177, NM_002801, NM_005805, NM_004159, NM_001211	350	67	13528	4.6151	0.980071	0.0337639	2.85318
GOTERM_BP_FAT	GO:0051444~negative regulation of ubiquitin-protein ligase activity	8	1.75824	0.00164938	U65410, NM_181803, NM_001255, NM_012177, NM_002801, NM_005805, NM_004159, NM_001211	350	67	13528	4.6151	0.980071	0.0337639	2.85318
GOTERM_BP_FAT	GO:0033138~positive regulation of peptidyl-serine phosphorylation	4	0.879121	0.001785	NM_000600, NM_020530, NM_000619, NM_002309	350	10	13528	15.4606	0.985561	0.0358736	3.08434
GOTERM_BP_FAT	GO:0050730~regulation of peptidyl-tyrosine phosphorylation	8	1.75824	0.0017988	NM_000588, NM_000600, NM_020530, NM_000619, NM_000618, NM_005191, NM_002309, NM_003745	350	68	13528	4.54723	0.986027	0.0358427	3.10782
GOTERM_BP_FAT	GO:0046425~regulation of JAK-STAT cascade	6	1.31868	0.00216872	NM_000588, NM_000600, NM_000619, NM_000618, NM_002309, NM_003745	350	36	13528	6.4419	0.994199	0.0420071	3.73554
GOTERM_BP_FAT	GO:0032269~negative regulation of cellular protein metabolic process	13	2.85714	0.0024774	NM_181803, NM_012177, NM_001255, NM_005805, NM_003745, NM_003246, U65410, NM_000572, NM_003254, NM_002801, NM_004159, NM_012154, NM_001211	350	180	13528	2.79149	0.997215	0.0463409	4.25641
GOTERM_BP_FAT	GO:0042531~positive regulation of tyrosine phosphorylation of STAT protein	5	1.0989	0.00261457	NM_000588, NM_000600, NM_000619, NM_000618, NM_002309	350	23	13528	8.40248	0.997991	0.0473566	4.48702
GOTERM_MF_FAT	GO:0008083~growth factor activity	12	2.63736	0.00272709	NM_006010, NM_000572, NM_000588, NM_001432, NM_002909, NM_000600, NM_001657, NM_020530, NM_001719, NM_000618, NM_000880, NM_002309	331	161	12983	2.9235	0.821008	0.133565	3.97881
GOTERM_BP_FAT	GO:0031397~negative regulation of protein ubiquitination	8	1.75824	0.00292823	U65410, NM_181803, NM_001255, NM_012177, NM_002801, NM_005805, NM_004159, NM_001211	350	74	13528	4.17853	0.999047	0.0513321	5.01237
GOTERM_BP_FAT	GO:0051248~negative regulation of protein metabolic process	13	2.85714	0.00339003	NM_181803, NM_012177, NM_001255, NM_005805, NM_003745, NM_003246, U65410, NM_000572, NM_003254, NM_002801, NM_004159, NM_012154, NM_001211	350	187	13528	2.687	0.999682	0.0575067	5.78088
GOTERM_BP_FAT	GO:0010740~positive regulation of protein kinase cascade	12	2.63736	0.00405165	NM_018098, NM_014397, NM_000588, NM_000600, NM_020530, NM_001250, NM_002133, NM_177435, NM_000619, NM_000618, NM_002309, NM_004612	350	167	13528	2.77735	0.999934	0.0655688	6.87174
GOTERM_BP_FAT	GO:0046427~positive regulation of JAK-STAT cascade	5	1.0989	0.00415382	NM_000588, NM_000600, NM_000619, NM_000618, NM_002309	350	26	13528	7.43297	0.999948	0.0667149	7.03911
GOTERM_BP_FAT	GO:0043085~positive regulation of catalytic activity	25	5.49451	0.00433896	NM_001255, NM_002467, NM_002156, NM_004631, NM_002203, NM_002071, NM_002094, NM_003246, NM_004612, NM_005030, NM_002801, NM_004159, NM_176798, NM_019859, NM_001432, NM_181803, NM_012177, NM_002648, NM_000619, NM_181054, NM_005805, NM_001786, NM_000676, NM_001813, NM_031966	350	520	13528	1.85824	0.999967	0.0682088	7.3417
GOTERM_BP_FAT	GO:0033135~regulation of peptidyl-serine phosphorylation	4	0.879121	0.005015	NM_000600, NM_020530, NM_000619, NM_002309	350	14	13528	11.0433	0.999993	0.0769178	8.43877
SP_PIR_KEYWORDS	growth factor	9	1.97802	0.00929603	NM_006010, NM_000588, NM_001432, NM_000600, NM_001657, NM_001719, NM_000618, NM_000880, NM_002309	431	131	19235	3.0661	0.979837	0.108474	12.2872
GOTERM_BP_FAT	GO:0031400~negative regulation of protein modification process	9	1.97802	0.0119165	U65410, NM_181803, NM_001255, NM_012177, NM_002801, NM_005805, NM_004159, NM_003745, NM_001211	350	119	13528	2.92322	1	0.156566	18.9592
GOTERM_BP_FAT	GO:0043086~negative regulation of catalytic activity	15	3.2967	0.0129445	NM_007076, NM_181803, NM_012177, NM_001255, NM_005805, NM_000389, NM_002071, NM_005347, U65410, NM_032471, NM_021158, NM_002801, NM_004159, NM_000880, NM_001211	350	277	13528	2.09304	1	0.163594	20.4251
GOTERM_BP_FAT	GO:0044092~negative regulation of molecular function	17	3.73626	0.0131522	NM_007076, NM_181803, NM_012177, NM_001255, NM_002648, NM_005805, NM_000389, NM_002071, NM_005347, U65410, NM_032471, NM_021158, NM_002133, NM_002801, NM_004159, NM_000880, NM_001211	350	334	13528	1.96729	1	0.165133	20.7182
GOTERM_BP_FAT	GO:0001932~regulation of protein amino acid phosphorylation	11	2.41758	0.0143471	NM_000588, NM_000600, NM_020530, NM_001719, NM_000619, NM_000618, NM_003318, NM_005191, NM_002309, NM_003745, NM_004612	350	173	13528	2.45761	1	0.175165	22.3848
KEGG_PATHWAY	hsa04630:Jak-STAT signaling pathway	12	2.63736	0.0146974	NM_000572, NM_000588, NM_000600, NM_020530, NM_000418, NM_002467, NM_002648, NM_000619, NM_021798, NM_000880, NM_002309, NM_003745	172	155	5085	2.28882	0.868467	0.223968	15.9735
INTERPRO	IPR012351:Four-helical cytokine, core	5	1.0989	0.0215491	NM_000572, NM_000588, NM_000600, NM_020530, NM_000619	387	46	16659	4.67897	1	0.591582	28.3473
GOTERM_BP_FAT	GO:0010627~regulation of protein kinase cascade	13	2.85714	0.0283582	NM_018098, NM_014397, NM_000600, NM_020530, NM_001250, NM_177435, NM_000619, NM_000618, NM_002309, NM_003745, NM_004612, NM_000588, NM_002133	350	249	13528	2.01795	1	0.273029	39.6172
GOTERM_BP_FAT	GO:0006511~ubiquitin-dependent protein catabolic process	12	2.63736	0.0496258	U65410, NM_004181, NM_006002, NM_181803, NM_001255, NM_002801, NM_005805, NM_001786, NM_004159, NM_031966, NM_001211, NM_003299	350	242	13528	1.9166	1	0.405719	59.0391
GOTERM_BP_FAT	GO:0010557~positive regulation of macromolecule biosynthetic process	25	5.49451	0.0527026	NM_000600, NM_020530, NM_002467, NM_001719, NM_002203, NM_002309, NM_003246, NM_004612, NM_000572, NM_000575, NM_005191, NM_001949, NM_005461, NM_001238, NM_001986, NM_001237, NM_001432, NM_000619, NM_181054, NM_000618, NM_000399, NM_000588, NM_001657, NM_002133, NM_005438	350	654	13528	1.4775	1	0.419679	61.3033
GOTERM_BP_FAT	GO:0042516~regulation of tyrosine phosphorylation of Stat3 protein	3	0.659341	0.0699582	NM_000600, NM_002309, NM_003745	350	17	13528	6.82084	1	0.489312	71.9668
GOTERM_BP_FAT	GO:0006508~proteolysis	35	7.69231	0.103217	NM_004181, NM_152329, NM_001255, NM_002658, NM_012291, NM_005099, NM_004631, NM_032331, NM_001734, U65410, NM_004460, NM_002801, NM_005575, NM_004159, NM_002423, NM_001211, NM_002421, NM_020645, NM_021928, NM_006002, NM_181803, NM_012177, NM_001912, NM_005805, NM_014176, NM_033280, NM_001786, NM_003745, NM_003299, NM_014501, NM_001935, NM_013282, NM_031966, NM_031299, NM_052889	350	1054	13528	1.28349	1	0.596143	85.1971
BBID	12.IL-6_type_cytok-signal-transduct	4	0.879121	0.14115	NM_000600, NM_020530, NM_002309, NM_003745	31	16	358	2.8871	0.999853	0.586266	77.995
GOTERM_BP_FAT	GO:0044265~cellular macromolecule catabolic process	24	5.27473	0.182183	NM_004181, NM_152329, NM_181803, NM_006002, NM_012177, NM_001255, NM_005615, NM_006397, NM_002467, NM_005805, NM_001786, NM_014176, NM_003745, NM_002094, NM_003299, U65410, NM_014501, NM_002801, NM_013282, NM_004111, NM_004159, NM_031966, NM_031299, NM_001211	350	725	13528	1.2795	1	0.758236	97.0598
KEGG_PATHWAY	hsa03050:Proteasome	4	0.879121	0.209181	NM_000619, NM_002801, NM_005805, NM_004159	172	47	5085	2.51608	1	0.723647	93.6615
GOTERM_BP_FAT	GO:0019941~modification-dependent protein catabolic process	19	4.17582	0.22862	NM_004181, NM_152329, NM_181803, NM_006002, NM_012177, NM_001255, NM_005805, NM_014176, NM_001786, NM_003745, NM_003299, U65410, NM_014501, NM_002801, NM_013282, NM_004159, NM_031966, NM_031299, NM_001211	350	574	13528	1.2794	1	0.817473	98.9452
GOTERM_BP_FAT	GO:0043632~modification-dependent macromolecule catabolic process	19	4.17582	0.22862	NM_004181, NM_152329, NM_181803, NM_006002, NM_012177, NM_001255, NM_005805, NM_014176, NM_001786, NM_003745, NM_003299, U65410, NM_014501, NM_002801, NM_013282, NM_004159, NM_031966, NM_031299, NM_001211	350	574	13528	1.2794	1	0.817473	98.9452
GOTERM_BP_FAT	GO:0009057~macromolecule catabolic process	24	5.27473	0.288914	NM_004181, NM_152329, NM_181803, NM_006002, NM_012177, NM_001255, NM_005615, NM_006397, NM_002467, NM_005805, NM_001786, NM_014176, NM_003745, NM_002094, NM_003299, U65410, NM_014501, NM_002801, NM_013282, NM_004111, NM_004159, NM_031966, NM_031299, NM_001211	350	781	13528	1.18775	1	0.87228	99.7469
GOTERM_BP_FAT	GO:0051603~proteolysis involved in cellular protein catabolic process	19	4.17582	0.290217	NM_004181, NM_152329, NM_181803, NM_006002, NM_012177, NM_001255, NM_005805, NM_014176, NM_001786, NM_003745, NM_003299, U65410, NM_014501, NM_002801, NM_013282, NM_004159, NM_031966, NM_031299, NM_001211	350	600	13528	1.22396	1	0.873021	99.7549
GOTERM_BP_FAT	GO:0044257~cellular protein catabolic process	19	4.17582	0.29454	NM_004181, NM_152329, NM_181803, NM_006002, NM_012177, NM_001255, NM_005805, NM_014176, NM_001786, NM_003745, NM_003299, U65410, NM_014501, NM_002801, NM_013282, NM_004159, NM_031966, NM_031299, NM_001211	350	603	13528	1.21787	1	0.876302	99.7798
GOTERM_BP_FAT	GO:0030163~protein catabolic process	19	4.17582	0.342446	NM_004181, NM_152329, NM_181803, NM_006002, NM_012177, NM_001255, NM_005805, NM_014176, NM_001786, NM_003745, NM_003299, U65410, NM_014501, NM_002801, NM_013282, NM_004159, NM_031966, NM_031299, NM_001211	350	622	13528	1.18067	1	0.907354	99.9358
GOTERM_BP_FAT	GO:0043410~positive regulation of MAPKKK cascade	3	0.659341	0.352422	NM_000600, NM_020530, NM_002309	350	48	13528	2.41571	1	0.91254	99.9509
SP_PIR_KEYWORDS	proteasome	3	0.659341	0.357173	NM_002801, NM_005805, NM_004159	431	56	19235	2.39083	1	0.865698	99.7976
SP_PIR_KEYWORDS	ubl conjugation pathway	13	2.85714	0.466817	NM_004181, NM_152329, NM_181803, NM_006002, NM_012177, NM_001255, NM_025000, NM_005805, NM_014176, NM_003745, NM_014501, NM_013282, NM_031299	431	509	19235	1.13983	1	0.920154	99.9853
GOTERM_CC_FAT	GO:0000502~proteasome complex	3	0.659341	0.48081	NM_002801, NM_005805, NM_004159	338	61	12782	1.85983	1	0.94606	99.9869
GOTERM_BP_FAT	GO:0046883~regulation of hormone secretion	3	0.659341	0.51096	NM_020530, NM_000619, NM_002309	350	66	13528	1.75688	1	0.969316	99.9996
GOTERM_BP_FAT	GO:0043408~regulation of MAPKKK cascade	3	0.659341	0.776175	NM_000600, NM_020530, NM_002309	350	109	13528	1.0638	1	0.998176	100
Annotation Cluster 20	Enrichment Score: 2.585229132323811
Category	Term	Count	%	PValue	Genes	List Total	Pop Hits	Pop Total	Fold Enrichment	Bonferroni	Benjamini	FDR
GOTERM_BP_FAT	GO:0006974~response to DNA damage stimulus	24	5.27473	0.000104594	NM_033084, NM_002105, NM_000636, NM_014060, NM_001786, NM_000389, NM_003579, NM_002592, NM_005916, NM_058216, NM_002875, NM_176805, NM_002692, NM_002133, NM_018193, NM_017858, NM_001274, NM_013282, NM_004507, NM_004111, NM_003920, NM_001237, NM_004219, NM_004237	350	373	13528	2.48696	0.219726	0.00405912	0.183253
GOTERM_BP_FAT	GO:0033554~cellular response to stress	31	6.81319	0.000152913	NM_000389, NM_014060, NM_004497, NM_003579, NM_003246, NM_002592, NM_005916, NM_176805, NM_002875, NM_004111, NM_001237, NM_003920, NM_033084, NM_002105, NM_000619, NM_181054, NM_000636, NM_001786, NM_005347, NM_000676, NM_058216, NM_002692, NM_002133, NM_018193, NM_017858, NM_001274, NM_006907, NM_013282, NM_004507, NM_004237, NM_004219	350	566	13528	2.11695	0.304231	0.00574119	0.267803
SP_PIR_KEYWORDS	DNA damage	13	2.85714	0.00229615	NM_033084, NM_002105, NM_014060, NM_003579, NM_058216, NM_002875, NM_017858, NM_018193, NM_001274, NM_004507, NM_013282, NM_004219, NM_003920	431	205	19235	2.83012	0.61745	0.0377065	3.17539
GOTERM_BP_FAT	GO:0006281~DNA repair	15	3.2967	0.0157474	NM_033084, NM_002105, NM_000636, NM_003579, NM_002592, NM_058216, NM_002875, NM_002692, NM_018193, NM_001274, NM_013282, NM_004507, NM_004111, NM_004219, NM_004237	350	284	13528	2.04145	1	0.183248	24.2959
GOTERM_BP_FAT	GO:0006310~DNA recombination	8	1.75824	0.0188964	NM_058216, NM_002875, NM_002156, NM_001274, NM_002105, NM_004507, NM_003579, NM_004237	350	105	13528	2.94487	1	0.207099	28.4326
SP_PIR_KEYWORDS	dna repair	10	2.1978	0.0281894	NM_058216, NM_002875, NM_033084, NM_018193, NM_001274, NM_002105, NM_013282, NM_004507, NM_003579, NM_004219	431	191	19235	2.33658	0.999994	0.247671	33.0611
Annotation Cluster 21	Enrichment Score: 2.5718908245818923
Category	Term	Count	%	PValue	Genes	List Total	Pop Hits	Pop Total	Fold Enrichment	Bonferroni	Benjamini	FDR
GOTERM_BP_FAT	GO:0032642~regulation of chemokine production	5	1.0989	0.000474357	NM_000600, NM_002133, NM_000619, NM_181054, NM_000676	350	15	13528	12.8838	0.675491	0.013468	0.828559
GOTERM_BP_FAT	GO:0001819~positive regulation of cytokine production	10	2.1978	0.000513026	NM_001432, NM_000575, NM_000600, NM_003264, NM_001250, NM_002156, NM_000619, NM_181054, NM_000676, NM_003246	350	90	13528	4.2946	0.703945	0.0143861	0.895816
GOTERM_BP_FAT	GO:0010574~regulation of vascular endothelial growth factor production	4	0.879121	0.00127376	NM_000575, NM_000600, NM_181054, NM_000676	350	9	13528	17.1784	0.951359	0.0283826	2.21024
GOTERM_BP_FAT	GO:0045765~regulation of angiogenesis	7	1.53846	0.00557206	NM_000575, NM_000600, NM_002133, NM_181054, NM_004184, NM_000676, NM_003246	350	63	13528	4.2946	0.999998	0.0840322	9.33352
GOTERM_BP_FAT	GO:0032722~positive regulation of chemokine production	3	0.659341	0.0127906	NM_000600, NM_181054, NM_000676	350	7	13528	16.5649	1	0.162663	20.2072
GOTERM_BP_FAT	GO:0010575~positive regulation vascular endothelial growth factor production	3	0.659341	0.0167655	NM_000575, NM_181054, NM_000676	350	8	13528	14.4943	1	0.19029	25.6574
Annotation Cluster 22	Enrichment Score: 2.4880343304185666
Category	Term	Count	%	PValue	Genes	List Total	Pop Hits	Pop Total	Fold Enrichment	Bonferroni	Benjamini	FDR
INTERPRO	IPR004367:Cyclin, C-terminal	5	1.0989	0.000236273	NM_057749, NM_001238, NM_001761, NM_031966, NM_001237	387	14	16659	15.3738	0.168523	0.0450896	0.360924
SP_PIR_KEYWORDS	cyclin	7	1.53846	0.000833489	NM_002133, NM_057749, NM_000389, NM_001238, NM_001761, NM_031966, NM_001237	431	50	19235	6.24803	0.294285	0.0150398	1.16366
INTERPRO	IPR014400:Cyclin, A/B/D/E	4	0.879121	0.00232406	NM_057749, NM_001238, NM_031966, NM_001237	387	12	16659	14.3488	0.837521	0.182833	3.49768
PIR_SUPERFAMILY	PIRSF001771:cyclin, A/B/D/E types	4	0.879121	0.00273774	NM_057749, NM_001238, NM_031966, NM_001237	201	11	7396	13.3804	0.455895	0.183616	3.43448
PIR_SUPERFAMILY	PIRSF001771:Cyclin_A_B_D_E	4	0.879121	0.00357812	NM_057749, NM_001238, NM_031966, NM_001237	201	12	7396	12.2653	0.548765	0.180402	4.46671
INTERPRO	IPR006671:Cyclin, N-terminal	5	1.0989	0.00682864	NM_057749, NM_001238, NM_001761, NM_031966, NM_001237	387	33	16659	6.5222	0.995259	0.359788	9.9538
SMART	SM00385:CYCLIN	5	1.0989	0.00960484	NM_057749, NM_001238, NM_001761, NM_031966, NM_001237	192	40	9079	5.91081	0.753263	0.244131	10.8256
INTERPRO	IPR013763:Cyclin-related	5	1.0989	0.0102527	NM_057749, NM_001238, NM_001761, NM_031966, NM_001237	387	37	16659	5.8171	0.99968	0.415255	14.5887
INTERPRO	IPR006670:Cyclin	5	1.0989	0.0134406	NM_057749, NM_001238, NM_001761, NM_031966, NM_001237	387	40	16659	5.38081	0.999974	0.483416	18.7026
Annotation Cluster 23	Enrichment Score: 2.3890835492407683
Category	Term	Count	%	PValue	Genes	List Total	Pop Hits	Pop Total	Fold Enrichment	Bonferroni	Benjamini	FDR
GOTERM_BP_FAT	GO:0006261~DNA-dependent DNA replication	10	2.1978	1.59423e-05	NM_005916, NM_004153, NM_002875, NM_002388, NM_002692, NM_057749, NM_017858, NM_004526, NM_004111, NM_005914	350	58	13528	6.66404	0.0371093	0.000899962	0.0279521
GOTERM_BP_FAT	GO:0006270~DNA replication initiation	6	1.31868	3.83706e-05	NM_005916, NM_004153, NM_002388, NM_057749, NM_004526, NM_005914	350	16	13528	14.4943	0.0869975	0.00189438	0.0672637
KEGG_PATHWAY	hsa03030:DNA replication	8	1.75824	0.000157339	NM_002592, NM_005916, NM_002388, NM_002692, NM_006397, NM_004526, NM_004111, NM_005914	172	36	5085	6.56977	0.0213265	0.00430216	0.184783
UP_SEQ_FEATURE	domain:MCM	4	0.879121	0.000582133	NM_005916, NM_002388, NM_004526, NM_005914	431	8	19113	22.1729	0.520988	0.16807	0.943001
INTERPRO	IPR018525:DNA-dependent ATPase MCM, conserved site	4	0.879121	0.000633882	NM_005916, NM_002388, NM_004526, NM_005914	387	8	16659	21.5233	0.390563	0.0792222	0.965555
SMART	SM00350:MCM	4	0.879121	0.000701225	NM_005916, NM_002388, NM_004526, NM_005914	192	9	9079	21.0162	0.0967116	0.0495851	0.829301
INTERPRO	IPR001208:DNA-dependent ATPase MCM	4	0.879121	0.000934518	NM_005916, NM_002388, NM_004526, NM_005914	387	9	16659	19.1318	0.518187	0.0990579	1.42044
GOTERM_BP_FAT	GO:0006268~DNA unwinding during replication	4	0.879121	0.005015	NM_005916, NM_002875, NM_004526, NM_005914	350	14	13528	11.0433	0.999993	0.0769178	8.43877
GOTERM_BP_FAT	GO:0032508~DNA duplex unwinding	4	0.879121	0.0104172	NM_005916, NM_002875, NM_004526, NM_005914	350	18	13528	8.58921	1	0.140546	16.7755
GOTERM_BP_FAT	GO:0032392~DNA geometric change	4	0.879121	0.0104172	NM_005916, NM_002875, NM_004526, NM_005914	350	18	13528	8.58921	1	0.140546	16.7755
SMART	SM00382:AAA	8	1.75824	0.0321877	NM_058216, NM_005916, NM_004153, NM_002875, NM_002388, NM_004237, NM_005914, NM_018188	192	144	9079	2.62703	0.991296	0.546457	32.1862
INTERPRO	IPR012340:Nucleic acid-binding, OB-fold	5	1.0989	0.0341282	NM_005916, NM_015969, NM_002388, NM_004526, NM_005914	387	53	16659	4.06099	1	0.708498	41.2179
INTERPRO	IPR003593:ATPase, AAA+ type, core	8	1.75824	0.0505241	NM_058216, NM_005916, NM_004153, NM_002875, NM_002388, NM_004237, NM_005914, NM_018188	387	144	16659	2.39147	1	0.828038	54.7656
GOTERM_MF_FAT	GO:0003697~single-stranded DNA binding	4	0.879121	0.16379	NM_005916, NM_002875, NM_002156, NM_005914	331	55	12983	2.85262	1	0.913691	93.0016
GOTERM_MF_FAT	GO:0043566~structure-specific DNA binding	7	1.53846	0.164357	NM_002592, NM_005916, NM_002875, NM_002467, NM_002156, NM_004111, NM_005914	331	145	12983	1.89355	1	0.909895	93.0718
INTERPRO	IPR003959:ATPase, AAA-type, core	3	0.659341	0.314524	NM_004153, NM_004237, NM_018188	387	49	16659	2.6355	1	0.999372	99.6907
Annotation Cluster 24	Enrichment Score: 2.326829350632981
Category	Term	Count	%	PValue	Genes	List Total	Pop Hits	Pop Total	Fold Enrichment	Bonferroni	Benjamini	FDR
GOTERM_BP_FAT	GO:0040001~establishment of mitotic spindle localization	4	0.879121	0.000865677	NM_012291, NM_006101, NM_001809, NM_017785	350	8	13528	19.3257	0.871814	0.0218468	1.5072
GOTERM_BP_FAT	GO:0051653~spindle localization	4	0.879121	0.001785	NM_012291, NM_006101, NM_001809, NM_017785	350	10	13528	15.4606	0.985561	0.0358736	3.08434
GOTERM_BP_FAT	GO:0051293~establishment of spindle localization	4	0.879121	0.001785	NM_012291, NM_006101, NM_001809, NM_017785	350	10	13528	15.4606	0.985561	0.0358736	3.08434
GOTERM_BP_FAT	GO:0051656~establishment of organelle localization	8	1.75824	0.00195851	NM_001813, NM_080668, NM_012291, NM_006101, NM_001809, NM_016343, NM_017785, NM_031217	350	69	13528	4.48133	0.99044	0.0386416	3.37931
GOTERM_BP_FAT	GO:0000132~establishment of mitotic spindle orientation	3	0.659341	0.00929372	NM_006101, NM_001809, NM_017785	350	6	13528	19.3257	1	0.130028	15.1031
GOTERM_BP_FAT	GO:0051294~establishment of spindle orientation	3	0.659341	0.00929372	NM_006101, NM_001809, NM_017785	350	6	13528	19.3257	1	0.130028	15.1031
GOTERM_BP_FAT	GO:0030010~establishment of cell polarity	4	0.879121	0.0140112	NM_005559, NM_006101, NM_001809, NM_017785	350	20	13528	7.73029	1	0.172291	21.9197
GOTERM_BP_FAT	GO:0007163~establishment or maintenance of cell polarity	5	1.0989	0.0371493	NM_005559, NM_006101, NM_001809, NM_017785, NM_002984	350	49	13528	3.94402	1	0.331471	48.5131
Annotation Cluster 25	Enrichment Score: 2.247346775428261
Category	Term	Count	%	PValue	Genes	List Total	Pop Hits	Pop Total	Fold Enrichment	Bonferroni	Benjamini	FDR
GOTERM_BP_FAT	GO:0032675~regulation of interleukin-6 production	7	1.53846	0.000285867	NM_000572, NM_001432, NM_000600, NM_003264, NM_002156, NM_000619, NM_000676	350	36	13528	7.51556	0.492457	0.00912264	0.500101
GOTERM_BP_FAT	GO:0032642~regulation of chemokine production	5	1.0989	0.000474357	NM_000600, NM_002133, NM_000619, NM_181054, NM_000676	350	15	13528	12.8838	0.675491	0.013468	0.828559
GOTERM_BP_FAT	GO:0001819~positive regulation of cytokine production	10	2.1978	0.000513026	NM_001432, NM_000575, NM_000600, NM_003264, NM_001250, NM_002156, NM_000619, NM_181054, NM_000676, NM_003246	350	90	13528	4.2946	0.703945	0.0143861	0.895816
GOTERM_BP_FAT	GO:0001817~regulation of cytokine production	14	3.07692	0.000842875	NM_002286, NM_001432, NM_000600, NM_001250, NM_002156, NM_000619, NM_181054, NM_003246, NM_000676, NM_000572, NM_000575, NM_003264, NM_002133, NM_005191	350	181	13528	2.98961	0.864684	0.021506	1.46777
GOTERM_BP_FAT	GO:0002697~regulation of immune effector process	9	1.97802	0.00456343	NM_000572, NM_002286, NM_000600, NM_001250, NM_002133, NM_002156, NM_000619, NM_001935, NM_000676	350	101	13528	3.44419	0.999981	0.0706832	7.70733
GOTERM_BP_FAT	GO:0002700~regulation of production of molecular mediator of immune response	5	1.0989	0.020815	NM_000572, NM_000600, NM_001250, NM_002133, NM_000619	350	41	13528	4.71359	1	0.21982	30.8475
GOTERM_BP_FAT	GO:0045073~regulation of chemokine biosynthetic process	3	0.659341	0.0260435	NM_000600, NM_002133, NM_000619	350	10	13528	11.5954	1	0.256698	37.0443
GOTERM_BP_FAT	GO:0051241~negative regulation of multicellular organismal process	8	1.75824	0.132133	NM_000572, NM_000600, NM_002658, NM_002133, NM_170665, NM_000619, NM_000676, NM_003246	350	164	13528	1.88544	1	0.66784	91.6682
GOTERM_BP_FAT	GO:0051047~positive regulation of secretion	5	1.0989	0.309977	NM_000572, NM_000575, NM_000600, NM_000619, NM_000676	350	109	13528	1.773	1	0.886781	99.8506
Annotation Cluster 26	Enrichment Score: 2.2449958024055525
Category	Term	Count	%	PValue	Genes	List Total	Pop Hits	Pop Total	Fold Enrichment	Bonferroni	Benjamini	FDR
GOTERM_BP_FAT	GO:0006275~regulation of DNA replication	9	1.97802	0.000181665	NM_002592, NM_000588, NM_001432, NM_001657, NM_015895, NM_017858, NM_004507, NM_000618, NM_030928	350	62	13528	5.61069	0.350107	0.00641142	0.318082
GOTERM_BP_FAT	GO:0031570~DNA integrity checkpoint	7	1.53846	0.00211426	NM_017858, NM_001274, NM_002105, NM_004507, NM_001786, NM_030928, NM_001237	350	52	13528	5.20308	0.993398	0.0413102	3.64338
GOTERM_BP_FAT	GO:0008156~negative regulation of DNA replication	4	0.879121	0.0346276	NM_015895, NM_017858, NM_004507, NM_030928	350	28	13528	5.52163	1	0.316116	46.0967
GOTERM_BP_FAT	GO:0051053~negative regulation of DNA metabolic process	4	0.879121	0.0787343	NM_015895, NM_017858, NM_004507, NM_030928	350	39	13528	3.96425	1	0.521366	76.2607
Annotation Cluster 27	Enrichment Score: 2.210710591864713
Category	Term	Count	%	PValue	Genes	List Total	Pop Hits	Pop Total	Fold Enrichment	Bonferroni	Benjamini	FDR
SP_PIR_KEYWORDS	cell cycle control	7	1.53846	5.52306e-05	NM_001827, NM_001789, NM_005192, NM_001786, NM_001238, NM_031966, NM_001237	431	31	19235	10.0775	0.0228226	0.0014419	0.0775014
BIOCARTA	h_cellcyclePathway:Cyclins and Cell Cycle Regulation	5	1.0989	0.0273478	NM_001789, NM_000389, NM_001786, NM_001238, NM_031966	69	25	1437	4.16522	0.96698	0.385677	27.3655
BIOCARTA	h_g1Pathway:Cell Cycle: G1/S Check Point	4	0.879121	0.154442	NM_001789, NM_000389, NM_001786, NM_001238	69	29	1437	2.87256	1	0.795513	85.5483
Annotation Cluster 28	Enrichment Score: 2.011022501977834
Category	Term	Count	%	PValue	Genes	List Total	Pop Hits	Pop Total	Fold Enrichment	Bonferroni	Benjamini	FDR
GOTERM_BP_FAT	GO:0031099~regeneration	11	2.41758	1.009e-05	NM_002658, NM_000618, NM_000389, CR601067, NM_002309, NM_001238, NM_003745, NM_031966, NM_002982, NM_001237, NM_004612	350	69	13528	6.16182	0.0236493	0.000613491	0.0176918
GOTERM_BP_FAT	GO:0048589~developmental growth	7	1.53846	0.0248627	NM_001432, NM_002658, NM_177435, NM_000618, CR601067, NM_001238, NM_031966	350	87	13528	3.10989	1	0.248542	35.6924
GOTERM_BP_FAT	GO:0043403~skeletal muscle regeneration	3	0.659341	0.0260435	NM_002658, NM_000618, CR601067	350	10	13528	11.5954	1	0.256698	37.0443
GOTERM_BP_FAT	GO:0042060~wound healing	11	2.41758	0.0265631	NM_001432, NM_000600, NM_002658, NM_001250, NM_002133, NM_177435, NM_002203, NM_181054, NM_000618, CR601067, NM_031966	350	191	13528	2.226	1	0.260088	37.6307
GOTERM_BP_FAT	GO:0042246~tissue regeneration	4	0.879121	0.0486515	NM_002658, NM_000618, CR601067, NM_031966	350	32	13528	4.83143	1	0.402118	58.2965
GOTERM_BP_FAT	GO:0040007~growth	9	1.97802	0.101708	NM_001432, NM_014053, NM_002658, NM_001719, NM_177435, NM_000618, CR601067, NM_001238, NM_031966	350	183	13528	1.90089	1	0.595625	84.7542
Annotation Cluster 29	Enrichment Score: 1.9925686129715066
Category	Term	Count	%	PValue	Genes	List Total	Pop Hits	Pop Total	Fold Enrichment	Bonferroni	Benjamini	FDR
GOTERM_BP_FAT	GO:0042127~regulation of cell proliferation	49	10.7692	2.16969e-08	NM_000600, NM_020530, NM_001719, NM_002203, NM_014060, NM_002309, NM_003246, NM_000572, NM_003254, NM_000575, NM_002909, NM_172115, NM_005192, NM_005191, NM_000880, NM_144653, NM_003920, NM_001432, NM_000619, NM_000618, NM_001274, NM_005438, NM_031942, NM_001001437, NM_002658, NM_002467, NM_000389, NM_004612, NM_004184, NM_016307, NM_203394, NM_001949, NM_002423, NM_002524, NM_001237, NM_005559, …	350	787	13528	2.40651	5.14638e-05	2.70869e-06	3.80468e-05
GOTERM_BP_FAT	GO:0042327~positive regulation of phosphorylation	12	2.63736	3.94408e-05	NM_000588, NM_001432, NM_000600, NM_020530, NM_001719, NM_000619, NM_000618, NM_003318, NM_005191, NM_002309, NM_004612, NM_003246	350	97	13528	4.78162	0.0893124	0.00190747	0.0691392
GOTERM_BP_FAT	GO:0010647~positive regulation of cell communication	23	5.05495	4.51019e-05	NM_018098, NM_014397, NM_001432, NM_000600, NM_020530, NM_001250, NM_001719, NM_177435, NM_002203, NM_000619, NM_000618, NM_181054, NM_002561, NM_002309, NM_004612, NM_003246, NM_000588, NM_016307, NM_002133, NM_003318, NM_005191, NM_002982, NM_002524	350	329	13528	2.70208	0.10146	0.00205527	0.0790593
GOTERM_BP_FAT	GO:0045937~positive regulation of phosphate metabolic process	12	2.63736	5.24239e-05	NM_000588, NM_001432, NM_000600, NM_020530, NM_001719, NM_000619, NM_000618, NM_003318, NM_005191, NM_002309, NM_004612, NM_003246	350	100	13528	4.63817	0.116932	0.00230018	0.0918885
GOTERM_BP_FAT	GO:0010562~positive regulation of phosphorus metabolic process	12	2.63736	5.24239e-05	NM_000588, NM_001432, NM_000600, NM_020530, NM_001719, NM_000619, NM_000618, NM_003318, NM_005191, NM_002309, NM_004612, NM_003246	350	100	13528	4.63817	0.116932	0.00230018	0.0918885
GOTERM_BP_FAT	GO:0010604~positive regulation of macromolecule metabolic process	38	8.35165	0.00144074	NM_000600, NM_020530, NM_001255, NM_002467, NM_001719, NM_002203, NM_002309, NM_004612, NM_003246, NM_000572, NM_002875, NM_000575, NM_005030, NM_002801, NM_004159, NM_005191, NM_001238, NM_001949, NM_005461, NM_001986, NM_001237, NM_001432, NM_181803, NM_012177, NM_001250, NM_002105, NM_000619, NM_000618, NM_181054, NM_005805, NM_001786, NM_000399, NM_000588, NM_001657, NM_002133, NM_005438, NM_…	350	857	13528	1.71383	0.967284	0.0303401	2.49655
GOTERM_BP_FAT	GO:0051173~positive regulation of nitrogen compound metabolic process	27	5.93407	0.0161515	NM_000600, NM_020530, NM_002467, NM_001719, NM_002309, NM_004612, NM_000572, NM_002875, NM_005191, NM_001238, NM_001949, NM_005461, NM_001986, NM_001237, NM_001432, NM_001250, NM_002105, NM_000619, NM_000636, NM_181054, NM_000618, NM_000399, NM_000676, NM_000588, NM_001657, NM_002852, NM_005438	350	644	13528	1.62048	1	0.185718	24.8391
GOTERM_BP_FAT	GO:0031328~positive regulation of cellular biosynthetic process	28	6.15385	0.0190298	NM_000600, NM_020530, NM_002467, NM_001719, NM_002203, NM_002309, NM_003246, NM_004612, NM_000572, NM_000575, NM_005191, NM_001238, NM_001949, NM_005461, NM_001986, NM_001237, NM_001432, NM_000619, NM_000636, NM_181054, NM_000618, NM_000399, NM_000676, NM_000588, NM_001657, NM_002133, NM_002852, NM_005438	350	685	13528	1.57991	1	0.207465	28.603
GOTERM_BP_FAT	GO:0009891~positive regulation of biosynthetic process	28	6.15385	0.022405	NM_000600, NM_020530, NM_002467, NM_001719, NM_002203, NM_002309, NM_003246, NM_004612, NM_000572, NM_000575, NM_005191, NM_001238, NM_001949, NM_005461, NM_001986, NM_001237, NM_001432, NM_000619, NM_000636, NM_181054, NM_000618, NM_000399, NM_000676, NM_000588, NM_001657, NM_002133, NM_002852, NM_005438	350	695	13528	1.55718	1	0.231624	32.7903
GOTERM_BP_FAT	GO:0045935~positive regulation of nucleobase, nucleoside, nucleotide and nucleic acid metabolic process	25	5.49451	0.0332866	NM_000600, NM_020530, NM_002467, NM_001719, NM_002309, NM_004612, NM_000572, NM_002875, NM_005191, NM_001949, NM_005461, NM_001238, NM_001986, NM_001237, NM_001432, NM_001250, NM_002105, NM_000619, NM_181054, NM_000618, NM_000399, NM_000676, NM_000588, NM_001657, NM_005438	350	624	13528	1.54853	1	0.306959	44.7684
GOTERM_BP_FAT	GO:0010557~positive regulation of macromolecule biosynthetic process	25	5.49451	0.0527026	NM_000600, NM_020530, NM_002467, NM_001719, NM_002203, NM_002309, NM_003246, NM_004612, NM_000572, NM_000575, NM_005191, NM_001949, NM_005461, NM_001238, NM_001986, NM_001237, NM_001432, NM_000619, NM_181054, NM_000618, NM_000399, NM_000588, NM_001657, NM_002133, NM_005438	350	654	13528	1.4775	1	0.419679	61.3033
GOTERM_BP_FAT	GO:0010628~positive regulation of gene expression	19	4.17582	0.242582	NM_000600, NM_020530, NM_002467, NM_001719, NM_000619, NM_000618, NM_181054, NM_002309, NM_000399, NM_004612, NM_000572, NM_000588, NM_005438, NM_005191, NM_001949, NM_001238, NM_005461, NM_001986, NM_001237	350	581	13528	1.26399	1	0.82994	99.2343
GOTERM_BP_FAT	GO:0045941~positive regulation of transcription	18	3.95604	0.285499	NM_000600, NM_020530, NM_002467, NM_001719, NM_000619, NM_000618, NM_181054, NM_002309, NM_000399, NM_004612, NM_000572, NM_005438, NM_005191, NM_001949, NM_001238, NM_005461, NM_001986, NM_001237	350	564	13528	1.23356	1	0.87057	99.7247
GOTERM_BP_FAT	GO:0045893~positive regulation of transcription, DNA-dependent	14	3.07692	0.468315	NM_000600, NM_020530, NM_002467, NM_001719, NM_000619, NM_000618, NM_181054, NM_002309, NM_000399, NM_000572, NM_005438, NM_001949, NM_005461, NM_001238	350	477	13528	1.13442	1	0.958749	99.9985
GOTERM_BP_FAT	GO:0051254~positive regulation of RNA metabolic process	14	3.07692	0.480965	NM_000600, NM_020530, NM_002467, NM_001719, NM_000619, NM_000618, NM_181054, NM_002309, NM_000399, NM_000572, NM_005438, NM_001949, NM_005461, NM_001238	350	481	13528	1.12499	1	0.961914	99.999
GOTERM_BP_FAT	GO:0045944~positive regulation of transcription from RNA polymerase II promoter	10	2.1978	0.622053	NM_000600, NM_020530, NM_002467, NM_005438, NM_001719, NM_181054, NM_000618, NM_002309, NM_005461, NM_000399	350	371	13528	1.04182	1	0.98788	100
GOTERM_BP_FAT	GO:0006357~regulation of transcription from RNA polymerase II promoter	17	3.73626	0.779332	NM_000600, NM_020530, NM_033334, NM_002467, NM_177435, NM_001719, NM_000636, NM_000618, NM_181054, NM_002309, NM_000399, NM_001428, NM_002041, NM_002133, NM_005438, NM_013282, NM_005461	350	727	13528	0.903816	1	0.998243	100
GOTERM_BP_FAT	GO:0051252~regulation of RNA metabolic process	33	7.25275	0.994449	NM_000600, NM_020530, NM_002467, NM_033334, NM_001719, NM_080743, NM_004497, NM_002309, NM_001428, NM_000572, NM_016307, NM_002041, NM_032828, NM_024680, NM_020183, NM_018063, NM_203394, NM_003942, NM_001238, NM_001949, NM_005461, NM_001986, NM_177435, NM_000619, NM_181054, NM_000636, NM_000618, NM_000399, NM_002133, NM_005438, AB209098, NM_013282, NM_012117	350	1813	13528	0.703528	1	1	100
GOTERM_BP_FAT	GO:0006355~regulation of transcription, DNA-dependent	31	6.81319	0.996949	NM_000600, NM_020530, NM_002467, NM_033334, NM_001719, NM_004497, NM_002309, NM_001428, NM_000572, NM_016307, NM_002041, NM_032828, NM_024680, NM_020183, NM_018063, NM_203394, NM_003942, NM_001238, NM_001949, NM_005461, NM_001986, NM_177435, NM_000619, NM_181054, NM_000636, NM_000618, NM_000399, NM_002133, NM_005438, NM_013282, NM_012117	350	1773	13528	0.6758	1	1	100
Annotation Cluster 30	Enrichment Score: 1.878684273541149
Category	Term	Count	%	PValue	Genes	List Total	Pop Hits	Pop Total	Fold Enrichment	Bonferroni	Benjamini	FDR
GOTERM_BP_FAT	GO:0006302~double-strand break repair	7	1.53846	0.00515049	NM_002875, NM_002105, NM_000636, NM_004507, NM_004111, NM_003579, NM_004237	350	62	13528	4.36387	0.999995	0.0784119	8.65715
GOTERM_BP_FAT	GO:0000725~recombinational repair	4	0.879121	0.0121376	NM_002875, NM_002105, NM_004507, NM_003579	350	19	13528	8.13714	1	0.157515	19.2766
GOTERM_BP_FAT	GO:0000724~double-strand break repair via homologous recombination	4	0.879121	0.0121376	NM_002875, NM_002105, NM_004507, NM_003579	350	19	13528	8.13714	1	0.157515	19.2766
GOTERM_BP_FAT	GO:0006310~DNA recombination	8	1.75824	0.0188964	NM_058216, NM_002875, NM_002156, NM_001274, NM_002105, NM_004507, NM_003579, NM_004237	350	105	13528	2.94487	1	0.207099	28.4326
SP_PIR_KEYWORDS	dna repair	10	2.1978	0.0281894	NM_058216, NM_002875, NM_033084, NM_018193, NM_001274, NM_002105, NM_013282, NM_004507, NM_003579, NM_004219	431	191	19235	2.33658	0.999994	0.247671	33.0611
Annotation Cluster 31	Enrichment Score: 1.8263754690122196
Category	Term	Count	%	PValue	Genes	List Total	Pop Hits	Pop Total	Fold Enrichment	Bonferroni	Benjamini	FDR
INTERPRO	IPR009072:Histone-fold	8	1.75824	0.000235353	NM_003542, NM_003509, NM_138720, NM_003531, NM_003547, NM_003511, NM_003537, NM_021018, NM_003523, NM_001809, NM_003539, NM_080593	387	54	16659	6.37726	0.167925	0.0878183	0.359521
SMART	SM00427:H2B	3	0.659341	0.0540215	NM_138720, NM_003523, NM_080593	192	18	9079	7.88108	0.999682	0.683483	48.2784
PIR_SUPERFAMILY	PIRSF002050:histone H2B	3	0.659341	0.0606447	NM_138720, NM_003523, NM_080593	201	15	7396	7.3592	0.999999	0.937821	54.956
INTERPRO	IPR000558:Histone H2B	3	0.659341	0.0641828	NM_138720, NM_003523, NM_080593	387	18	16659	7.17442	1	0.88452	63.7609
Annotation Cluster 32	Enrichment Score: 1.7450250508645868
Category	Term	Count	%	PValue	Genes	List Total	Pop Hits	Pop Total	Fold Enrichment	Bonferroni	Benjamini	FDR
GOTERM_CC_FAT	GO:0000940~outer kinetochore of condensed chromosome	6	1.31868	1.42865e-06	NM_001813, NM_016343, NM_017785, NM_145060, NM_001211, NM_145061	338	9	12782	25.211	0.000489906	3.26679e-05	0.00194804
GOTERM_BP_FAT	GO:0070507~regulation of microtubule cytoskeleton organization	3	0.659341	0.295353	NM_001813, NM_145060, NM_145061	350	42	13528	2.76082	1	0.876502	99.7842
GOTERM_BP_FAT	GO:0032886~regulation of microtubule-based process	3	0.659341	0.361794	NM_001813, NM_145060, NM_145061	350	49	13528	2.36641	1	0.917481	99.962
GOTERM_BP_FAT	GO:0051493~regulation of cytoskeleton organization	4	0.879121	0.685762	NM_001813, NM_005721, NM_145060, NM_145061	350	136	13528	1.13681	1	0.993926	100
Annotation Cluster 33	Enrichment Score: 1.7331273447917368
Category	Term	Count	%	PValue	Genes	List Total	Pop Hits	Pop Total	Fold Enrichment	Bonferroni	Benjamini	FDR
SP_PIR_KEYWORDS	one-carbon metabolism	4	0.879121	0.00597463	NM_005412, NM_006636, NM_000687, NM_015440	431	17	19235	10.5009	0.918315	0.0801054	8.06788
KEGG_PATHWAY	hsa00670:One carbon pool by folate	4	0.879121	0.0151537	NM_005412, NM_006636, NM_000819, NM_015440	172	16	5085	7.39099	0.876553	0.207402	16.4297
GOTERM_BP_FAT	GO:0006730~one-carbon metabolic process	7	1.53846	0.0697892	NM_198584, NM_005412, NM_006636, NM_018063, NM_000687, NM_015440, NM_002094	350	112	13528	2.41571	1	0.489795	71.8774
Annotation Cluster 34	Enrichment Score: 1.7073759868717102
Category	Term	Count	%	PValue	Genes	List Total	Pop Hits	Pop Total	Fold Enrichment	Bonferroni	Benjamini	FDR
GOTERM_BP_FAT	GO:0032675~regulation of interleukin-6 production	7	1.53846	0.000285867	NM_000572, NM_001432, NM_000600, NM_003264, NM_002156, NM_000619, NM_000676	350	36	13528	7.51556	0.492457	0.00912264	0.500101
GOTERM_BP_FAT	GO:0001819~positive regulation of cytokine production	10	2.1978	0.000513026	NM_001432, NM_000575, NM_000600, NM_003264, NM_001250, NM_002156, NM_000619, NM_181054, NM_000676, NM_003246	350	90	13528	4.2946	0.703945	0.0143861	0.895816
GOTERM_BP_FAT	GO:0001817~regulation of cytokine production	14	3.07692	0.000842875	NM_002286, NM_001432, NM_000600, NM_001250, NM_002156, NM_000619, NM_181054, NM_003246, NM_000676, NM_000572, NM_000575, NM_003264, NM_002133, NM_005191	350	181	13528	2.98961	0.864684	0.021506	1.46777
GOTERM_BP_FAT	GO:0031349~positive regulation of defense response	8	1.75824	0.00270983	NM_002286, NM_001432, NM_000600, NM_020530, NM_003264, NM_002156, NM_002203, NM_000676	350	73	13528	4.23577	0.998398	0.0483054	4.64686
GOTERM_BP_FAT	GO:0002684~positive regulation of immune system process	15	3.2967	0.0035699	NM_002286, NM_001432, NM_000600, NM_001250, NM_002156, NM_002203, NM_000619, NM_000389, NM_001734, NM_000676, NM_003246, NM_000418, NM_003264, NM_005191, NM_000880	350	238	13528	2.43601	0.999793	0.0600413	6.07863
GOTERM_BP_FAT	GO:0051240~positive regulation of multicellular organismal process	15	3.2967	0.00445289	NM_001432, NM_000600, NM_001250, NM_002156, NM_001719, NM_002203, NM_000619, NM_181054, NM_003701, NM_000676, NM_003246, NM_000575, NM_003264, NM_002133, NM_002982	350	244	13528	2.37611	0.999975	0.0694808	7.52746
GOTERM_BP_FAT	GO:0032755~positive regulation of interleukin-6 production	4	0.879121	0.0121376	NM_000600, NM_003264, NM_002156, NM_000676	350	19	13528	8.13714	1	0.157515	19.2766
GOTERM_BP_FAT	GO:0050729~positive regulation of inflammatory response	4	0.879121	0.041338	NM_000600, NM_020530, NM_002203, NM_000676	350	30	13528	5.15352	1	0.360485	52.3026
GOTERM_BP_FAT	GO:0032103~positive regulation of response to external stimulus	5	1.0989	0.0829936	NM_000600, NM_020530, NM_002203, NM_000676, NM_003246	350	64	13528	3.01964	1	0.536852	78.1135
GOTERM_BP_FAT	GO:0048584~positive regulation of response to stimulus	11	2.41758	0.0857036	NM_002286, NM_001432, NM_000600, NM_020530, NM_003264, NM_002156, NM_002105, NM_002203, NM_001734, NM_000676, NM_003246	350	236	13528	1.80155	1	0.546193	79.2204
GOTERM_CC_FAT	GO:0043235~receptor complex	7	1.53846	0.0862612	NM_000600, NM_020530, NM_000888, NM_002156, NM_002203, NM_015364, NM_004612	338	116	12782	2.28203	1	0.482293	70.7732
GOTERM_BP_FAT	GO:0045089~positive regulation of innate immune response	4	0.879121	0.115025	NM_002286, NM_001432, NM_003264, NM_002156	350	46	13528	3.36099	1	0.628143	88.2672
GOTERM_BP_FAT	GO:0050727~regulation of inflammatory response	5	1.0989	0.132893	NM_000572, NM_000600, NM_020530, NM_002203, NM_000676	350	76	13528	2.54286	1	0.667704	91.7952
GOTERM_BP_FAT	GO:0045088~regulation of innate immune response	4	0.879121	0.162591	NM_002286, NM_001432, NM_003264, NM_002156	350	54	13528	2.86307	1	0.727212	95.5469
GOTERM_BP_FAT	GO:0032101~regulation of response to external stimulus	7	1.53846	0.228212	NM_000572, NM_000600, NM_020530, NM_002658, NM_002203, NM_000676, NM_003246	350	159	13528	1.70164	1	0.817698	98.9353
GOTERM_BP_FAT	GO:0050778~positive regulation of immune response	5	1.0989	0.517135	NM_002286, NM_001432, NM_003264, NM_002156, NM_001734	350	145	13528	1.33281	1	0.970736	99.9997
Annotation Cluster 35	Enrichment Score: 1.6960221671604387
Category	Term	Count	%	PValue	Genes	List Total	Pop Hits	Pop Total	Fold Enrichment	Bonferroni	Benjamini	FDR
GOTERM_BP_FAT	GO:0043066~negative regulation of apoptosis	21	4.61538	0.000891099	NM_000600, NM_002467, NM_002156, NM_002648, NM_000636, NM_000224, NM_000618, NM_001786, NM_000389, NM_005347, NM_004612, NM_003246, NM_003299, NM_000572, NM_000575, NM_000588, NM_002133, NM_018063, NM_000880, NM_002982, NM_002524	350	354	13528	2.29288	0.879322	0.0222449	1.55113
GOTERM_BP_FAT	GO:0006916~anti-apoptosis	15	3.2967	0.000929587	NM_002467, NM_000636, NM_000618, NM_001786, NM_005347, NM_004612, NM_003246, NM_003299, NM_000572, NM_000575, NM_000588, NM_002133, NM_018063, NM_000880, NM_002982	350	206	13528	2.81442	0.88986	0.0229536	1.61762
GOTERM_BP_FAT	GO:0043069~negative regulation of programmed cell death	21	4.61538	0.00105546	NM_000600, NM_002467, NM_002156, NM_002648, NM_000636, NM_000224, NM_000618, NM_001786, NM_000389, NM_005347, NM_004612, NM_003246, NM_003299, NM_000572, NM_000575, NM_000588, NM_002133, NM_018063, NM_000880, NM_002982, NM_002524	350	359	13528	2.26095	0.918314	0.025236	1.83475
GOTERM_BP_FAT	GO:0060548~negative regulation of cell death	21	4.61538	0.001081	NM_000600, NM_002467, NM_002156, NM_002648, NM_000636, NM_000224, NM_000618, NM_001786, NM_000389, NM_005347, NM_004612, NM_003246, NM_003299, NM_000572, NM_000575, NM_000588, NM_002133, NM_018063, NM_000880, NM_002982, NM_002524	350	360	13528	2.25467	0.92312	0.0255814	1.87875
GOTERM_BP_FAT	GO:0042981~regulation of apoptosis	34	7.47253	0.00563065	NM_018098, NM_000600, NM_002467, NM_002156, NM_001719, NM_000224, NM_000389, NM_002094, NM_004612, NM_003246, NM_000572, NM_030766, NM_000575, NM_005879, NM_018063, NM_000880, NM_002524, NM_002648, NM_000619, NM_005729, NM_000636, NM_000618, NM_001786, NM_005347, NM_003299, NM_000588, NM_147184, NM_003264, NM_002133, NM_005438, BC018929, NM_001196, NM_002982, NM_052889	350	804	13528	1.63451	0.999998	0.0843455	9.42716
GOTERM_BP_FAT	GO:0043067~regulation of programmed cell death	34	7.47253	0.0064738	NM_018098, NM_000600, NM_002467, NM_002156, NM_001719, NM_000224, NM_000389, NM_002094, NM_004612, NM_003246, NM_000572, NM_030766, NM_000575, NM_005879, NM_018063, NM_000880, NM_002524, NM_002648, NM_000619, NM_005729, NM_000636, NM_000618, NM_001786, NM_005347, NM_003299, NM_000588, NM_147184, NM_003264, NM_002133, NM_005438, BC018929, NM_001196, NM_002982, NM_052889	350	812	13528	1.61841	1	0.0951965	10.7645
GOTERM_BP_FAT	GO:0010941~regulation of cell death	34	7.47253	0.00686838	NM_018098, NM_000600, NM_002467, NM_002156, NM_001719, NM_000224, NM_000389, NM_002094, NM_004612, NM_003246, NM_000572, NM_030766, NM_000575, NM_005879, NM_018063, NM_000880, NM_002524, NM_002648, NM_000619, NM_005729, NM_000636, NM_000618, NM_001786, NM_005347, NM_003299, NM_000588, NM_147184, NM_003264, NM_002133, NM_005438, BC018929, NM_001196, NM_002982, NM_052889	350	815	13528	1.61245	1	0.100099	11.3839
GOTERM_BP_FAT	GO:0008629~induction of apoptosis by intracellular signals	4	0.879121	0.162591	NM_147184, NM_002133, NM_002467, NM_000389	350	54	13528	2.86307	1	0.727212	95.5469
GOTERM_BP_FAT	GO:0043065~positive regulation of apoptosis	15	3.2967	0.222566	NM_018098, NM_002467, NM_002156, NM_001719, NM_000619, NM_000389, NM_004612, NM_000572, NM_147184, NM_003264, NM_002133, NM_005879, NM_005438, BC018929, NM_001196	350	430	13528	1.34831	1	0.812268	98.7902
GOTERM_BP_FAT	GO:0043068~positive regulation of programmed cell death	15	3.2967	0.227562	NM_018098, NM_002467, NM_002156, NM_001719, NM_000619, NM_000389, NM_004612, NM_000572, NM_147184, NM_003264, NM_002133, NM_005879, NM_005438, BC018929, NM_001196	350	433	13528	1.33896	1	0.819274	98.9195
GOTERM_BP_FAT	GO:0010942~positive regulation of cell death	15	3.2967	0.234747	NM_018098, NM_002467, NM_002156, NM_001719, NM_000619, NM_000389, NM_004612, NM_000572, NM_147184, NM_003264, NM_002133, NM_005879, NM_005438, BC018929, NM_001196	350	435	13528	1.33281	1	0.823414	99.0828
GOTERM_BP_FAT	GO:0012502~induction of programmed cell death	10	2.1978	0.439583	NM_018098, NM_147184, NM_003264, NM_002133, NM_002467, NM_005879, BC018929, NM_001196, NM_000389, NM_004612	350	321	13528	1.20409	1	0.950165	99.9961
GOTERM_BP_FAT	GO:0006917~induction of apoptosis	10	2.1978	0.445001	NM_018098, NM_147184, NM_003264, NM_002133, NM_002467, NM_005879, BC018929, NM_001196, NM_000389, NM_004612	350	320	13528	1.20786	1	0.952295	99.9967
Annotation Cluster 36	Enrichment Score: 1.6803786051925305
Category	Term	Count	%	PValue	Genes	List Total	Pop Hits	Pop Total	Fold Enrichment	Bonferroni	Benjamini	FDR
SP_PIR_KEYWORDS	endoplasmic reticulum	32	7.03297	0.000342494	NM_024324, NM_021203, NM_000942, NM_006855, NM_006408, NM_032970, NM_020120, NM_000104, NM_001235, NM_152386, NM_015139, NM_001012456, NM_006389, NM_018509, NM_021928, NM_182943, NM_181755, NM_170665, NM_198282, NM_018112, NM_033280, NM_005347, NM_003299, NM_178580, NM_006765, NM_002133, AB209098, NM_016103, NM_003645, NM_032834, NM_014822, NM_022044	431	713	19235	2.00297	0.133408	0.00713378	0.4797
GOTERM_CC_FAT	GO:0044432~endoplasmic reticulum part	19	4.17582	0.00493152	NM_021227, NM_021928, NM_000942, NM_181755, NM_170665, NM_018112, NM_033280, NM_005347, NM_003299, NM_020120, NM_000104, NM_006765, NM_001235, NM_015139, NM_004159, NM_001012456, NM_006389, NM_022044, NM_014822	338	347	12782	2.07065	0.816528	0.060872	6.51892
GOTERM_CC_FAT	GO:0005783~endoplasmic reticulum	37	8.13187	0.0200283	NM_024324, NM_021227, NM_021203, NM_000942, NM_006855, NM_006408, NM_032970, NM_030938, NM_020120, NM_000104, NM_001235, NM_152386, NM_015139, NM_001012456, NM_004159, NM_006389, NM_003826, NM_018509, NM_021928, NM_182943, NM_181755, NM_170665, NM_198282, NM_018112, NM_033280, NM_005347, NM_178580, NM_003299, NM_006765, NM_002133, NM_003645, AB209098, NM_016103, NM_001935, NM_032834, NM_022044, N…	338	960	12782	1.45751	0.999031	0.194955	24.1089
GOTERM_CC_FAT	GO:0005789~endoplasmic reticulum membrane	13	2.85714	0.0532496	NM_021227, NM_021928, NM_170665, NM_181755, NM_018112, NM_033280, NM_005347, NM_003299, NM_000104, NM_006765, NM_015139, NM_001012456, NM_014822	338	269	12782	1.82757	1	0.374512	52.5808
GOTERM_CC_FAT	GO:0042175~nuclear envelope-endoplasmic reticulum network	13	2.85714	0.0736047	NM_021227, NM_021928, NM_170665, NM_181755, NM_018112, NM_033280, NM_005347, NM_003299, NM_000104, NM_006765, NM_015139, NM_001012456, NM_014822	338	284	12782	1.73104	1	0.456571	64.743
GOTERM_CC_FAT	GO:0031090~organelle membrane	37	8.13187	0.0993148	NM_021227, NM_018397, NM_000189, NM_002156, NM_032331, NM_024698, NM_002592, NM_000104, NM_172115, NM_002491, NM_015139, NM_001012456, NM_012456, NM_144652, NM_024820, NM_005721, NM_021928, NM_170665, NM_181755, NM_198282, NM_005729, NM_000636, NM_018112, NM_033280, NM_005347, NM_001001790, NM_003299, NM_014402, NM_004004, NM_006765, NM_032737, NM_005412, NM_003645, BC018929, NM_001196, NM_004255…	338	1096	12782	1.27665	1	0.519148	75.9801
GOTERM_CC_FAT	GO:0012505~endomembrane system	27	5.93407	0.131171	NM_021227, NM_002156, NM_032331, NM_002592, U65410, NM_018087, NM_030766, NM_000104, NM_172115, NM_015139, NM_001012456, NM_024820, NM_005721, NM_021928, NM_181755, NM_170665, NM_018112, NM_016343, NM_033280, NM_005347, NM_003299, NM_004004, NM_006765, NM_032737, BC018929, NM_012117, NM_014822	338	782	12782	1.30569	1	0.611578	85.2997
Annotation Cluster 37	Enrichment Score: 1.6447087479211848
Category	Term	Count	%	PValue	Genes	List Total	Pop Hits	Pop Total	Fold Enrichment	Bonferroni	Benjamini	FDR
GOTERM_BP_FAT	GO:0002694~regulation of leukocyte activation	15	3.2967	0.000101839	NM_002286, NM_000600, NM_001250, NM_002156, NM_000619, NM_000389, NM_000676, NM_003246, NM_000572, NM_000418, NM_002133, NM_005214, NM_014143, NM_005191, NM_000880	350	166	13528	3.4926	0.21461	0.00401816	0.178431
GOTERM_BP_FAT	GO:0050865~regulation of cell activation	15	3.2967	0.000178368	NM_002286, NM_000600, NM_001250, NM_002156, NM_000619, NM_000389, NM_000676, NM_003246, NM_000572, NM_000418, NM_002133, NM_005214, NM_014143, NM_005191, NM_000880	350	175	13528	3.31298	0.345004	0.00648848	0.312317
SP_PIR_KEYWORDS	lymphokine	5	1.0989	0.000206347	NM_000572, NM_000588, NM_000575, NM_000600, NM_000619	431	14	19235	15.9388	0.082646	0.00478086	0.289268
GOTERM_BP_FAT	GO:0032655~regulation of interleukin-12 production	5	1.0989	0.000793985	NM_000572, NM_001250, NM_002156, NM_000619, NM_003246	350	17	13528	11.3681	0.848031	0.0204913	1.3832
GOTERM_BP_FAT	GO:0001817~regulation of cytokine production	14	3.07692	0.000842875	NM_002286, NM_001432, NM_000600, NM_001250, NM_002156, NM_000619, NM_181054, NM_003246, NM_000676, NM_000572, NM_000575, NM_003264, NM_002133, NM_005191	350	181	13528	2.98961	0.864684	0.021506	1.46777
GOTERM_BP_FAT	GO:0002703~regulation of leukocyte mediated immunity	8	1.75824	0.000943895	NM_000572, NM_002286, NM_001250, NM_002133, NM_002156, NM_000619, NM_001935, NM_000676	350	61	13528	5.06904	0.893539	0.023063	1.64232
BBID	19.Cytokine_microglia	6	1.31868	0.000958695	NM_000572, NM_000575, NM_000600, NM_001250, NM_000619, NM_002982	31	11	358	6.29912	0.0541119	0.0541119	0.949757
GOTERM_BP_FAT	GO:0042509~regulation of tyrosine phosphorylation of STAT protein	6	1.31868	0.00108601	NM_000588, NM_000600, NM_000619, NM_000618, NM_002309, NM_003745	350	31	13528	7.48092	0.92403	0.0254449	1.88738
GOTERM_BP_FAT	GO:0050670~regulation of lymphocyte proliferation	9	1.97802	0.00132699	NM_000572, NM_000600, NM_001250, NM_014143, NM_005214, NM_000619, NM_000389, NM_005191, NM_000880	350	83	13528	4.19112	0.957136	0.0287429	2.3016
GOTERM_BP_FAT	GO:0070663~regulation of leukocyte proliferation	9	1.97802	0.00143445	NM_000572, NM_000600, NM_001250, NM_014143, NM_005214, NM_000619, NM_000389, NM_005191, NM_000880	350	84	13528	4.14122	0.966792	0.03048	2.48578
GOTERM_BP_FAT	GO:0032944~regulation of mononuclear cell proliferation	9	1.97802	0.00143445	NM_000572, NM_000600, NM_001250, NM_014143, NM_005214, NM_000619, NM_000389, NM_005191, NM_000880	350	84	13528	4.14122	0.966792	0.03048	2.48578
GOTERM_BP_FAT	GO:0051249~regulation of lymphocyte activation	12	2.63736	0.00157997	NM_000572, NM_002286, NM_000600, NM_000418, NM_001250, NM_014143, NM_005214, NM_002156, NM_000619, NM_000389, NM_005191, NM_000880	350	148	13528	3.1339	0.976498	0.0326468	2.73467
GOTERM_BP_FAT	GO:0002696~positive regulation of leukocyte activation	10	2.1978	0.00166523	NM_000600, NM_000418, NM_001250, NM_002156, NM_000619, NM_000389, NM_005191, NM_000880, NM_000676, NM_003246	350	106	13528	3.64636	0.980807	0.0337916	2.88022
GOTERM_BP_FAT	GO:0046425~regulation of JAK-STAT cascade	6	1.31868	0.00216872	NM_000588, NM_000600, NM_000619, NM_000618, NM_002309, NM_003745	350	36	13528	6.4419	0.994199	0.0420071	3.73554
GOTERM_BP_FAT	GO:0050867~positive regulation of cell activation	10	2.1978	0.00229088	NM_000600, NM_000418, NM_001250, NM_002156, NM_000619, NM_000389, NM_005191, NM_000880, NM_000676, NM_003246	350	111	13528	3.48211	0.995661	0.0439646	3.942
GOTERM_BP_FAT	GO:0042531~positive regulation of tyrosine phosphorylation of STAT protein	5	1.0989	0.00261457	NM_000588, NM_000600, NM_000619, NM_000618, NM_002309	350	23	13528	8.40248	0.997991	0.0473566	4.48702
GOTERM_BP_FAT	GO:0002822~regulation of adaptive immune response based on somatic recombination of immune receptors built from immunoglobulin superfamily domains	7	1.53846	0.00282245	NM_000572, NM_000418, NM_001250, NM_002156, NM_000619, NM_001935, NM_005191	350	55	13528	4.91927	0.998774	0.0498905	4.83551
GOTERM_BP_FAT	GO:0042035~regulation of cytokine biosynthetic process	8	1.75824	0.00292823	NM_000572, NM_002286, NM_001432, NM_000575, NM_000600, NM_002133, NM_000619, NM_005191	350	74	13528	4.17853	0.999047	0.0513321	5.01237
GOTERM_BP_FAT	GO:0002819~regulation of adaptive immune response	7	1.53846	0.00309394	NM_000572, NM_000418, NM_001250, NM_002156, NM_000619, NM_001935, NM_005191	350	56	13528	4.83143	0.999358	0.0537653	5.28881
GOTERM_BP_FAT	GO:0050863~regulation of T cell activation	10	2.1978	0.00327415	NM_000572, NM_002286, NM_000600, NM_000418, NM_014143, NM_005214, NM_002156, NM_000619, NM_005191, NM_000880	350	117	13528	3.30354	0.999582	0.0559936	5.58859
GOTERM_BP_FAT	GO:0002684~positive regulation of immune system process	15	3.2967	0.0035699	NM_002286, NM_001432, NM_000600, NM_001250, NM_002156, NM_002203, NM_000619, NM_000389, NM_001734, NM_000676, NM_003246, NM_000418, NM_003264, NM_005191, NM_000880	350	238	13528	2.43601	0.999793	0.0600413	6.07863
GOTERM_BP_FAT	GO:0046427~positive regulation of JAK-STAT cascade	5	1.0989	0.00415382	NM_000588, NM_000600, NM_000619, NM_000618, NM_002309	350	26	13528	7.43297	0.999948	0.0667149	7.03911
GOTERM_BP_FAT	GO:0002697~regulation of immune effector process	9	1.97802	0.00456343	NM_000572, NM_002286, NM_000600, NM_001250, NM_002133, NM_002156, NM_000619, NM_001935, NM_000676	350	101	13528	3.44419	0.999981	0.0706832	7.70733
BIOCARTA	h_inflamPathway:Cytokines and Inflammatory Response	6	1.31868	0.0061997	NM_000572, NM_000588, NM_000575, NM_000600, NM_000619, NM_000880	69	26	1437	4.80602	0.534637	0.534637	6.91983
BIOCARTA	h_il10Pathway:IL-10 Anti-inflammatory Signaling Pathway	4	0.879121	0.00693804	NM_000572, NM_000575, NM_000600, NM_002133	69	9	1437	9.25604	0.575292	0.348303	7.71409
SP_PIR_KEYWORDS	immunoregulation	3	0.659341	0.00704632	NM_000575, NM_000600, NM_000619	431	6	19235	22.3144	0.947962	0.0856752	9.44946
GOTERM_BP_FAT	GO:0032735~positive regulation of interleukin-12 production	3	0.659341	0.00929372	NM_001250, NM_002156, NM_000619	350	6	13528	19.3257	1	0.130028	15.1031
GOTERM_BP_FAT	GO:0050871~positive regulation of B cell activation	5	1.0989	0.00987223	NM_000600, NM_001250, NM_000619, NM_000389, NM_000880	350	33	13528	5.85628	1	0.135989	15.9683
GOTERM_BP_FAT	GO:0050864~regulation of B cell activation	6	1.31868	0.00987335	NM_000572, NM_000600, NM_001250, NM_000619, NM_000389, NM_000880	350	51	13528	4.54723	1	0.135223	15.9699
GOTERM_BP_FAT	GO:0006928~cell motion	22	4.83516	0.0116048	NM_005559, NM_005721, NM_002090, NM_000600, NM_002658, NM_207108, NM_001719, NM_177435, NM_004631, NM_002203, NM_000619, NM_000618, NM_181054, CR601067, NM_000399, NM_004612, NM_003246, NM_000572, NM_016639, NM_002982, NM_001986, NM_002984	350	475	13528	1.79017	1	0.15448	18.5098
BBID	22.Cytokine-chemokine_CNS	5	1.0989	0.0124259	NM_000572, NM_000588, NM_000575, NM_000600, NM_000619	31	12	358	4.81183	0.515781	0.304141	11.6977
GOTERM_BP_FAT	GO:0002706~regulation of lymphocyte mediated immunity	6	1.31868	0.0124886	NM_000572, NM_002286, NM_001250, NM_002156, NM_000619, NM_001935	350	54	13528	4.2946	1	0.160837	19.7782
BIOCARTA	h_cytokinePathway:Cytokine Network	5	1.0989	0.0125177	NM_000572, NM_000588, NM_000575, NM_000600, NM_000619	69	20	1437	5.20652	0.787622	0.403373	13.5192
GOTERM_BP_FAT	GO:0051251~positive regulation of lymphocyte activation	8	1.75824	0.012676	NM_000600, NM_000418, NM_001250, NM_002156, NM_000619, NM_000389, NM_005191, NM_000880	350	97	13528	3.18775	1	0.162185	20.0447
GOTERM_BP_FAT	GO:0050671~positive regulation of lymphocyte proliferation	6	1.31868	0.0134553	NM_000600, NM_001250, NM_000619, NM_000389, NM_005191, NM_000880	350	55	13528	4.21652	1	0.166875	21.1441
GOTERM_BP_FAT	GO:0070665~positive regulation of leukocyte proliferation	6	1.31868	0.0144711	NM_000600, NM_001250, NM_000619, NM_000389, NM_005191, NM_000880	350	56	13528	4.14122	1	0.175652	22.5558
GOTERM_BP_FAT	GO:0032946~positive regulation of mononuclear cell proliferation	6	1.31868	0.0144711	NM_000600, NM_001250, NM_000619, NM_000389, NM_005191, NM_000880	350	56	13528	4.14122	1	0.175652	22.5558
GOTERM_BP_FAT	GO:0030595~leukocyte chemotaxis	5	1.0989	0.0147048	NM_000572, NM_002090, NM_000600, NM_000619, NM_002982	350	37	13528	5.22317	1	0.177343	22.8773
BIOCARTA	h_dcPathway:Dendritic cells in regulating TH1 and TH2 Development	5	1.0989	0.0149202	NM_000572, NM_000588, NM_003264, NM_001250, NM_000619	69	21	1437	4.95859	0.842607	0.370136	15.9144
GOTERM_BP_FAT	GO:0050708~regulation of protein secretion	6	1.31868	0.0166543	NM_000572, NM_000575, NM_000600, NM_001250, NM_206831, NM_000619	350	58	13528	3.99842	1	0.190045	25.5098
GOTERM_BP_FAT	GO:0060326~cell chemotaxis	5	1.0989	0.0175947	NM_000572, NM_002090, NM_000600, NM_000619, NM_002982	350	39	13528	4.95531	1	0.196921	26.7491
BIOCARTA	h_erythPathway:Erythrocyte Differentiation Pathway	4	0.879121	0.020611	NM_000588, NM_000575, NM_000600, NM_000618	69	13	1437	6.40803	0.922822	0.347498	21.3483
GOTERM_BP_FAT	GO:0002700~regulation of production of molecular mediator of immune response	5	1.0989	0.020815	NM_000572, NM_000600, NM_001250, NM_002133, NM_000619	350	41	13528	4.71359	1	0.21982	30.8475
INTERPRO	IPR012351:Four-helical cytokine, core	5	1.0989	0.0215491	NM_000572, NM_000588, NM_000600, NM_020530, NM_000619	387	46	16659	4.67897	1	0.591582	28.3473
GOTERM_BP_FAT	GO:0042129~regulation of T cell proliferation	6	1.31868	0.0216529	NM_000572, NM_000600, NM_014143, NM_005214, NM_000619, NM_005191	350	62	13528	3.74046	1	0.225694	31.8779
GOTERM_BP_FAT	GO:0016477~cell migration	14	3.07692	0.0270716	NM_005559, NM_002090, NM_000600, NM_002658, NM_207108, NM_177435, NM_004631, NM_000619, NM_181054, NM_004612, NM_003246, NM_000572, NM_016639, NM_002982	350	276	13528	1.96058	1	0.26334	38.1996
GOTERM_BP_FAT	GO:0002637~regulation of immunoglobulin production	4	0.879121	0.0285335	NM_000572, NM_000600, NM_001250, NM_000619	350	26	13528	5.94637	1	0.273398	39.8079
GOTERM_BP_FAT	GO:0030888~regulation of B cell proliferation	4	0.879121	0.0346276	NM_000572, NM_001250, NM_000389, NM_000880	350	28	13528	5.52163	1	0.316116	46.0967
GOTERM_BP_FAT	GO:0042108~positive regulation of cytokine biosynthetic process	5	1.0989	0.0347988	NM_001432, NM_000575, NM_002133, NM_000619, NM_005191	350	48	13528	4.02619	1	0.316241	46.264
BBID	58.(CD40L)_immnosurveillance	5	1.0989	0.0359045	NM_000572, NM_000575, NM_000600, NM_001250, NM_000619	31	16	358	3.60887	0.88006	0.50684	30.4967
BBID	56.Macrophage_regulation_of_CD4+T_cells	4	0.879121	0.0426962	NM_000572, NM_000575, NM_000600, NM_000619	31	10	358	4.61935	0.920405	0.468844	35.2175
GOTERM_BP_FAT	GO:0045191~regulation of isotype switching	3	0.659341	0.0429085	NM_000572, NM_001250, NM_000619	350	13	13528	8.91956	1	0.370194	53.6545
BBID	15.T-cell_polarization-chemokine_receptors	5	1.0989	0.0442133	NM_000600, NM_001250, NM_000579, NM_000619, NM_001295	31	17	358	3.39658	0.9274	0.408183	36.2317
GOTERM_BP_FAT	GO:0050870~positive regulation of T cell activation	6	1.31868	0.0463773	NM_000600, NM_000418, NM_002156, NM_000619, NM_005191, NM_000880	350	76	13528	3.05143	1	0.389839	56.5133
GOTERM_BP_FAT	GO:0051048~negative regulation of secretion	5	1.0989	0.0531251	NM_000572, NM_020530, NM_002133, NM_206831, NM_002309	350	55	13528	3.51377	1	0.420937	61.6048
BBID	88.Alternatively_Activated_APC	4	0.879121	0.0554075	NM_000572, NM_000588, NM_000575, NM_000619	31	11	358	4.19941	0.963341	0.423636	43.2849
GOTERM_BP_FAT	GO:0051674~localization of cell	14	3.07692	0.0555471	NM_005559, NM_002090, NM_000600, NM_002658, NM_207108, NM_177435, NM_004631, NM_000619, NM_181054, NM_004612, NM_003246, NM_000572, NM_016639, NM_002982	350	307	13528	1.76261	1	0.431542	63.291
GOTERM_BP_FAT	GO:0048870~cell motility	14	3.07692	0.0555471	NM_005559, NM_002090, NM_000600, NM_002658, NM_207108, NM_177435, NM_004631, NM_000619, NM_181054, NM_004612, NM_003246, NM_000572, NM_016639, NM_002982	350	307	13528	1.76261	1	0.431542	63.291
GOTERM_BP_FAT	GO:0060341~regulation of cellular localization	12	2.63736	0.0571609	NM_000572, NM_001813, NM_000575, NM_000600, NM_020530, NM_001250, NM_002133, NM_206831, NM_000619, NM_002309, NM_000676, NM_004612	350	248	13528	1.87023	1	0.437041	64.3756
GOTERM_BP_FAT	GO:0050900~leukocyte migration	5	1.0989	0.0591597	NM_000572, NM_002090, NM_000600, NM_000619, NM_002982	350	57	13528	3.39048	1	0.445897	65.677
GOTERM_BP_FAT	GO:0032880~regulation of protein localization	8	1.75824	0.0664654	NM_000572, NM_001813, NM_000575, NM_000600, NM_001250, NM_206831, NM_000619, NM_004612	350	138	13528	2.24066	1	0.476584	70.0622
GOTERM_BP_FAT	GO:0002237~response to molecule of bacterial origin	6	1.31868	0.0713427	NM_000572, NM_000600, NM_003264, NM_003745, NM_002982, NM_015364	350	86	13528	2.69661	1	0.494967	72.6897
GOTERM_BP_FAT	GO:0051223~regulation of protein transport	7	1.53846	0.0746354	NM_000572, NM_000575, NM_000600, NM_001250, NM_206831, NM_000619, NM_004612	350	114	13528	2.37333	1	0.505863	74.3388
GOTERM_BP_FAT	GO:0030593~neutrophil chemotaxis	3	0.659341	0.0774008	NM_002090, NM_000619, NM_002982	350	18	13528	6.4419	1	0.517777	75.6508
GOTERM_BP_FAT	GO:0051046~regulation of secretion	10	2.1978	0.0786587	NM_000572, NM_000575, NM_000600, NM_020530, NM_001250, NM_002133, NM_206831, NM_000619, NM_002309, NM_000676	350	202	13528	1.91344	1	0.522351	76.2265
KEGG_PATHWAY	hsa04672:Intestinal immune network for IgA production	5	1.0989	0.0812388	NM_000572, NM_000600, NM_001250, NM_005191, NM_012092	172	49	5085	3.01673	0.999991	0.53877	63.0616
GOTERM_BP_FAT	GO:0050714~positive regulation of protein secretion	4	0.879121	0.0885183	NM_000572, NM_000575, NM_000600, NM_000619	350	41	13528	3.77087	1	0.557026	80.314
GOTERM_BP_FAT	GO:0030890~positive regulation of B cell proliferation	3	0.659341	0.0929752	NM_001250, NM_000389, NM_000880	350	20	13528	5.79771	1	0.57168	81.9354
GOTERM_BP_FAT	GO:0070201~regulation of establishment of protein localization	7	1.53846	0.0930632	NM_000572, NM_000575, NM_000600, NM_001250, NM_206831, NM_000619, NM_004612	350	121	13528	2.23603	1	0.570714	81.9662
GOTERM_BP_FAT	GO:0051222~positive regulation of protein transport	5	1.0989	0.0944495	NM_000572, NM_000575, NM_000600, NM_000619, NM_004612	350	67	13528	2.88443	1	0.573716	82.4435
BIOCARTA	h_asbcellPathway:Antigen Dependent B Cell Activation	3	0.659341	0.107263	NM_000572, NM_001250, NM_005191	69	12	1437	5.20652	0.999999	0.752314	72.972
GOTERM_BP_FAT	GO:0050715~positive regulation of cytokine secretion	3	0.659341	0.117815	NM_000572, NM_000575, NM_000619	350	23	13528	5.04149	1	0.635026	88.8992
KEGG_PATHWAY	hsa05330:Allograft rejection	4	0.879121	0.119184	NM_000572, NM_001250, NM_000619, NM_005191	172	36	5085	3.28488	1	0.61936	77.5006
GOTERM_BP_FAT	GO:0002712~regulation of B cell mediated immunity	3	0.659341	0.126429	NM_000572, NM_001250, NM_000619	350	24	13528	4.83143	1	0.656549	90.6539
GOTERM_BP_FAT	GO:0002889~regulation of immunoglobulin mediated immune response	3	0.659341	0.126429	NM_000572, NM_001250, NM_000619	350	24	13528	4.83143	1	0.656549	90.6539
GOTERM_BP_FAT	GO:0009617~response to bacterium	9	1.97802	0.127132	NM_000572, NM_000600, NM_003264, NM_003523, NM_000619, NM_003745, NM_002982, NM_080593, NM_015364	350	193	13528	1.8024	1	0.657507	90.7849
BBID	125.T_Cells_CNS-APCs	3	0.659341	0.138547	NM_000572, NM_000575, NM_001250	31	8	358	4.33065	0.999825	0.617525	77.3225
BBID	35.Chemokines_EAE_Autoreactive_T_Cells	3	0.659341	0.138547	NM_000572, NM_000619, NM_002982	31	8	358	4.33065	0.999825	0.617525	77.3225
BBID	97.Immune_injury_MS-lesions_MS_antigen	4	0.879121	0.14115	NM_000572, NM_000600, NM_000619, NM_005191	31	16	358	2.8871	0.999853	0.586266	77.995
KEGG_PATHWAY	hsa05332:Graft-versus-host disease	4	0.879121	0.142115	NM_000575, NM_000600, NM_000619, NM_005191	172	39	5085	3.0322	1	0.668879	83.4989
GOTERM_BP_FAT	GO:0000018~regulation of DNA recombination	3	0.659341	0.144074	NM_000572, NM_001250, NM_000619	350	26	13528	4.45978	1	0.692402	93.4652
BIOCARTA	h_stemPathway:Regulation of hematopoiesis by cytokines	3	0.659341	0.15601	NM_000588, NM_000600, NM_000880	69	15	1437	4.16522	1	0.774669	85.8543
KEGG_PATHWAY	hsa04640:Hematopoietic cell lineage	6	1.31868	0.162242	NM_000588, NM_000575, NM_000600, NM_000418, NM_002203, NM_000880	172	86	5085	2.0626	1	0.667923	87.5168
GOTERM_BP_FAT	GO:0042742~defense response to bacterium	6	1.31868	0.163376	NM_000572, NM_000600, NM_003264, NM_003523, NM_000619, NM_080593	350	112	13528	2.07061	1	0.727986	95.6195
KEGG_PATHWAY	hsa04940:Type I diabetes mellitus	4	0.879121	0.166378	NM_000575, NM_002156, NM_000619, NM_005191	172	42	5085	2.81561	1	0.66174	88.2224
GOTERM_BP_FAT	GO:0050707~regulation of cytokine secretion	3	0.659341	0.180687	NM_000572, NM_000575, NM_000619	350	30	13528	3.86514	1	0.756122	96.9641
GOTERM_BP_FAT	GO:0051050~positive regulation of transport	9	1.97802	0.219501	NM_000572, NM_000575, NM_000600, NM_002852, NM_000619, NM_002203, NM_002561, NM_000676, NM_004612	350	223	13528	1.55992	1	0.809074	98.7038
BIOCARTA	h_th1th2Pathway:Th1/Th2 Differentiation	3	0.659341	0.243707	NM_000418, NM_001250, NM_000619	69	20	1437	3.12391	1	0.867478	96.0077
KEGG_PATHWAY	hsa05320:Autoimmune thyroid disease	4	0.879121	0.244988	NM_000572, NM_001250, NM_005214, NM_005191	172	51	5085	2.31874	1	0.734883	96.3234
BBID	80.T_cell_Activation	4	0.879121	0.252754	NM_000572, NM_000600, NM_000418, NM_000619	31	21	358	2.19969	1	0.755427	94.4913
GOTERM_BP_FAT	GO:0042102~positive regulation of T cell proliferation	3	0.659341	0.266496	NM_000600, NM_000619, NM_005191	350	39	13528	2.97319	1	0.855514	99.5637
GOTERM_BP_FAT	GO:0051051~negative regulation of transport	6	1.31868	0.269493	NM_000572, NM_020530, NM_002133, NM_206831, NM_002309, NM_003246	350	135	13528	1.71784	1	0.857706	99.594
GOTERM_BP_FAT	GO:0051047~positive regulation of secretion	5	1.0989	0.309977	NM_000572, NM_000575, NM_000600, NM_000619, NM_000676	350	109	13528	1.773	1	0.886781	99.8506
GOTERM_BP_FAT	GO:0032496~response to lipopolysaccharide	4	0.879121	0.319567	NM_000572, NM_003745, NM_002982, NM_015364	350	77	13528	2.00787	1	0.893375	99.8831
GOTERM_BP_FAT	GO:0031644~regulation of neurological system process	6	1.31868	0.360601	NM_000572, NM_000619, NM_002203, NM_002982, NM_002524, NM_000399	350	153	13528	1.51574	1	0.917106	99.9607
BBID	18.Cytokine_astocytes	3	0.659341	0.394866	NM_000600, NM_000619, NM_002982	31	16	358	2.16532	1	0.893654	99.3246
Annotation Cluster 38	Enrichment Score: 1.6342100953883643
Category	Term	Count	%	PValue	Genes	List Total	Pop Hits	Pop Total	Fold Enrichment	Bonferroni	Benjamini	FDR
SMART	SM00129:KISc	6	1.31868	0.0017684	NM_001813, NM_012310, NM_006845, NM_138555, NM_031217, NM_004523	192	42	9079	6.75521	0.226357	0.0819911	2.07931
UP_SEQ_FEATURE	domain:Kinesin-motor	6	1.31868	0.00268216	NM_001813, NM_012310, NM_006845, NM_138555, NM_031217, NM_004523	431	43	19113	6.18777	0.966453	0.384285	4.27594
INTERPRO	IPR019821:Kinesin, motor region, conserved site	6	1.31868	0.00273591	NM_001813, NM_012310, NM_006845, NM_138555, NM_031217, NM_004523	387	42	16659	6.1495	0.882307	0.192625	4.10546
INTERPRO	IPR001752:Kinesin, motor region	6	1.31868	0.00273591	NM_001813, NM_012310, NM_006845, NM_138555, NM_031217, NM_004523	387	42	16659	6.1495	0.882307	0.192625	4.10546
SP_PIR_KEYWORDS	microtubule	13	2.85714	0.00597552	NM_013277, NM_012310, NM_006845, NM_001070, NM_003981, NM_006461, NM_138555, NM_031217, NM_004523, NM_001813, NM_018204, NM_145060, NM_145061	431	231	19235	2.51158	0.918346	0.0776355	8.06903
GOTERM_CC_FAT	GO:0005874~microtubule	14	3.07692	0.0299472	NM_013277, NM_012310, NM_006845, NM_003981, NM_001070, NM_006461, NM_001786, NM_138555, NM_031217, NM_004523, NM_001813, NM_018204, NM_145060, NM_145061	338	274	12782	1.93223	0.99997	0.264151	33.9389
GOTERM_MF_FAT	GO:0003777~microtubule motor activity	6	1.31868	0.0460871	NM_001813, NM_012310, NM_006845, NM_138555, NM_031217, NM_004523	331	77	12983	3.05638	1	0.72539	50.4163
GOTERM_BP_FAT	GO:0007018~microtubule-based movement	7	1.53846	0.0721889	NM_004181, NM_001813, NM_012310, NM_006845, NM_138555, NM_031217, NM_004523	350	113	13528	2.39434	1	0.497854	73.1228
GOTERM_CC_FAT	GO:0005871~kinesin complex	3	0.659341	0.0803591	NM_006845, NM_138555, NM_004523	338	18	12782	6.30276	1	0.46455	68.0913
SP_PIR_KEYWORDS	motor protein	6	1.31868	0.17396	NM_001813, NM_012310, NM_006845, NM_138555, NM_031217, NM_004523	431	132	19235	2.02858	1	0.636218	93.1623
GOTERM_CC_FAT	GO:0005875~microtubule associated complex	5	1.0989	0.282302	NM_006845, NM_018101, NM_138555, NM_004217, NM_004523	338	102	12782	1.85375	1	0.8404	98.9144
GOTERM_MF_FAT	GO:0003774~motor activity	6	1.31868	0.293921	NM_001813, NM_012310, NM_006845, NM_138555, NM_031217, NM_004523	331	142	12983	1.65733	1	0.972523	99.4341
Annotation Cluster 39	Enrichment Score: 1.6048633502418912
Category	Term	Count	%	PValue	Genes	List Total	Pop Hits	Pop Total	Fold Enrichment	Bonferroni	Benjamini	FDR
GOTERM_BP_FAT	GO:0031668~cellular response to extracellular stimulus	8	1.75824	0.00125834	NM_002133, NM_005566, NM_005438, NM_000389, NM_001238, NM_004497, NM_005347, NM_000676	350	64	13528	4.83143	0.949545	0.0285804	2.18377
GOTERM_BP_FAT	GO:0051384~response to glucocorticoid stimulus	7	1.53846	0.0152997	NM_000572, NM_000600, NM_000577, NM_005438, NM_000389, NM_001238, NM_002982	350	78	13528	3.46872	1	0.181141	23.6897
GOTERM_BP_FAT	GO:0031960~response to corticosteroid stimulus	7	1.53846	0.0224621	NM_000572, NM_000600, NM_000577, NM_005438, NM_000389, NM_001238, NM_002982	350	85	13528	3.18306	1	0.231155	32.8591
GOTERM_BP_FAT	GO:0051412~response to corticosterone stimulus	3	0.659341	0.0627687	NM_005438, NM_000389, NM_001238	350	16	13528	7.24714	1	0.464772	67.9139
GOTERM_BP_FAT	GO:0051385~response to mineralocorticoid stimulus	3	0.659341	0.0929752	NM_005438, NM_000389, NM_001238	350	20	13528	5.79771	1	0.57168	81.9354
GOTERM_BP_FAT	GO:0014070~response to organic cyclic substance	7	1.53846	0.0930632	NM_002133, NM_005438, NM_002203, NM_000389, NM_002071, NM_001238, NM_004612	350	121	13528	2.23603	1	0.570714	81.9662
Annotation Cluster 40	Enrichment Score: 1.5851005043078163
Category	Term	Count	%	PValue	Genes	List Total	Pop Hits	Pop Total	Fold Enrichment	Bonferroni	Benjamini	FDR
GOTERM_BP_FAT	GO:0031100~organ regeneration	7	1.53846	4.19999e-05	NM_000389, NM_002309, NM_001238, NM_003745, NM_002982, NM_001237, NM_004612	350	26	13528	10.4062	0.0948241	0.00199054	0.0736238
GOTERM_BP_FAT	GO:0048545~response to steroid hormone stimulus	13	2.85714	0.00418827	NM_000600, NM_001719, NM_000389, NM_003745, NM_004612, NM_003246, NM_000572, NM_000577, NM_002133, NM_005438, NM_001238, NM_002982, NM_001237	350	192	13528	2.61702	0.999953	0.0667993	7.09549
GOTERM_BP_FAT	GO:0051384~response to glucocorticoid stimulus	7	1.53846	0.0152997	NM_000572, NM_000600, NM_000577, NM_005438, NM_000389, NM_001238, NM_002982	350	78	13528	3.46872	1	0.181141	23.6897
GOTERM_BP_FAT	GO:0010033~response to organic substance	29	6.37363	0.0199514	NM_006010, NM_000600, NM_002467, NM_002156, NM_001719, NM_002203, NM_002071, NM_000389, NM_001734, NM_003246, NM_004612, NM_000572, NM_000104, NM_000577, NM_001235, NM_001238, NM_012154, NM_001237, NM_005721, NM_000619, NM_003745, NM_015364, NM_000399, NM_005023, NM_003264, NM_002133, NM_005438, NM_000819, NM_002982	350	721	13528	1.55463	1	0.214497	29.7702
GOTERM_BP_FAT	GO:0031960~response to corticosteroid stimulus	7	1.53846	0.0224621	NM_000572, NM_000600, NM_000577, NM_005438, NM_000389, NM_001238, NM_002982	350	85	13528	3.18306	1	0.231155	32.8591
GOTERM_BP_FAT	GO:0009725~response to hormone stimulus	15	3.2967	0.091488	NM_000600, NM_001719, NM_002203, NM_000389, NM_003745, NM_000399, NM_004612, NM_003246, NM_000572, NM_000577, NM_002133, NM_005438, NM_001238, NM_002982, NM_001237	350	367	13528	1.57976	1	0.566869	81.409
GOTERM_BP_FAT	GO:0009719~response to endogenous stimulus	16	3.51648	0.102942	NM_000600, NM_001719, NM_002203, NM_000389, NM_002071, NM_003745, NM_000399, NM_004612, NM_003246, NM_000572, NM_000577, NM_002133, NM_005438, NM_001238, NM_002982, NM_001237	350	405	13528	1.52697	1	0.596399	85.1173
GOTERM_BP_FAT	GO:0043627~response to estrogen stimulus	6	1.31868	0.135098	NM_002133, NM_001719, NM_001238, NM_003745, NM_001237, NM_004612	350	105	13528	2.20865	1	0.672988	92.1534
GOTERM_BP_FAT	GO:0032355~response to estradiol stimulus	4	0.879121	0.162591	NM_001719, NM_001238, NM_003745, NM_001237	350	54	13528	2.86307	1	0.727212	95.5469
GOTERM_BP_FAT	GO:0043434~response to peptide hormone stimulus	5	1.0989	0.564811	NM_000572, NM_001719, NM_003745, NM_000399, NM_001237	350	154	13528	1.25492	1	0.979447	100
Annotation Cluster 41	Enrichment Score: 1.5005606484230456
Category	Term	Count	%	PValue	Genes	List Total	Pop Hits	Pop Total	Fold Enrichment	Bonferroni	Benjamini	FDR
GOTERM_BP_FAT	GO:0051249~regulation of lymphocyte activation	12	2.63736	0.00157997	NM_000572, NM_002286, NM_000600, NM_000418, NM_001250, NM_014143, NM_005214, NM_002156, NM_000619, NM_000389, NM_005191, NM_000880	350	148	13528	3.1339	0.976498	0.0326468	2.73467
GOTERM_BP_FAT	GO:0050863~regulation of T cell activation	10	2.1978	0.00327415	NM_000572, NM_002286, NM_000600, NM_000418, NM_014143, NM_005214, NM_002156, NM_000619, NM_005191, NM_000880	350	117	13528	3.30354	0.999582	0.0559936	5.58859
GOTERM_BP_FAT	GO:0002695~negative regulation of leukocyte activation	6	1.31868	0.0155371	NM_000572, NM_002286, NM_000418, NM_002133, NM_014143, NM_005214	350	57	13528	4.06857	1	0.181903	24.0117
GOTERM_BP_FAT	GO:0002683~negative regulation of immune system process	7	1.53846	0.0202228	NM_000572, NM_002286, NM_000418, NM_002133, NM_014143, NM_005214, NM_003246	350	83	13528	3.25976	1	0.216135	30.1104
GOTERM_BP_FAT	GO:0050866~negative regulation of cell activation	6	1.31868	0.0203221	NM_000572, NM_002286, NM_000418, NM_002133, NM_014143, NM_005214	350	61	13528	3.80178	1	0.216123	30.2345
GOTERM_BP_FAT	GO:0042129~regulation of T cell proliferation	6	1.31868	0.0216529	NM_000572, NM_000600, NM_014143, NM_005214, NM_000619, NM_005191	350	62	13528	3.74046	1	0.225694	31.8779
GOTERM_BP_FAT	GO:0050868~negative regulation of T cell activation	5	1.0989	0.0225519	NM_000572, NM_002286, NM_000418, NM_014143, NM_005214	350	42	13528	4.60136	1	0.230987	32.9672
GOTERM_BP_FAT	GO:0051250~negative regulation of lymphocyte activation	5	1.0989	0.05024	NM_000572, NM_002286, NM_000418, NM_014143, NM_005214	350	54	13528	3.57884	1	0.408298	59.5008
GOTERM_BP_FAT	GO:0042130~negative regulation of T cell proliferation	3	0.659341	0.153079	NM_000572, NM_014143, NM_005214	350	27	13528	4.2946	1	0.709292	94.5715
GOTERM_BP_FAT	GO:0070664~negative regulation of leukocyte proliferation	3	0.659341	0.199477	NM_000572, NM_014143, NM_005214	350	32	13528	3.62357	1	0.784361	97.9788
GOTERM_BP_FAT	GO:0032945~negative regulation of mononuclear cell proliferation	3	0.659341	0.199477	NM_000572, NM_014143, NM_005214	350	32	13528	3.62357	1	0.784361	97.9788
GOTERM_BP_FAT	GO:0050672~negative regulation of lymphocyte proliferation	3	0.659341	0.199477	NM_000572, NM_014143, NM_005214	350	32	13528	3.62357	1	0.784361	97.9788
Annotation Cluster 42	Enrichment Score: 1.4916942471973254
Category	Term	Count	%	PValue	Genes	List Total	Pop Hits	Pop Total	Fold Enrichment	Bonferroni	Benjamini	FDR
SP_PIR_KEYWORDS	Protease	21	4.61538	0.00657852	NM_004181, NM_021928, NM_006002, NM_002658, NM_001912, NM_012291, NM_005099, NM_005805, NM_032331, NM_033280, NM_001734, NM_178580, NM_004460, NM_001935, NM_005575, NM_002801, NM_003064, NM_138328, NM_004159, NM_002423, NM_002421	431	484	19235	1.93637	0.936639	0.0826038	8.84878
GOTERM_MF_FAT	GO:0008233~peptidase activity	24	5.27473	0.0209673	NM_004181, NM_020645, NM_021928, NM_006002, NM_002658, NM_001912, NM_012291, NM_005099, NM_005805, NM_032331, NM_033280, NM_001734, NM_001428, NM_178580, NM_004460, NM_001935, NM_002801, NM_005575, NM_003064, NM_138328, NM_004159, NM_002423, NM_052889, NM_002421	331	574	12983	1.64001	0.999998	0.614634	27.025
GOTERM_MF_FAT	GO:0004175~endopeptidase activity	17	3.73626	0.0303745	NM_004181, NM_020645, NM_001912, NM_002658, NM_005099, NM_032331, NM_001734, NM_001428, NM_178580, NM_004460, NM_002801, NM_001935, NM_004159, NM_138328, NM_002423, NM_052889, NM_002421	331	375	12983	1.77813	1	0.681168	36.7834
GOTERM_MF_FAT	GO:0070011~peptidase activity, acting on L-amino acid peptides	22	4.83516	0.0413775	NM_004181, NM_020645, NM_006002, NM_002658, NM_001912, NM_012291, NM_005099, NM_005805, NM_032331, NM_033280, NM_001734, NM_001428, NM_178580, NM_004460, NM_001935, NM_002801, NM_005575, NM_138328, NM_004159, NM_002423, NM_052889, NM_002421	331	549	12983	1.5718	1	0.701837	46.6494
SP_PIR_KEYWORDS	hydrolase	45	9.89011	0.0626816	NM_004181, NM_002658, NM_012291, NM_005099, NM_032331, NM_003579, NM_001734, NM_015715, NM_014297, NM_004460, NM_173567, NM_152386, NM_002801, NM_005575, NM_006636, NM_005192, NM_004111, NM_004159, NM_138328, NM_018063, NM_012154, NM_015900, NM_021129, NM_002423, NM_006638, NM_002421, NM_020375, NM_021928, NM_006002, NM_005615, NM_001912, NM_006397, NM_170665, NM_001789, NM_020354, NM_005805, NM_…	431	1555	19235	1.29151	1	0.399823	59.6941
GOTERM_BP_FAT	GO:0006508~proteolysis	35	7.69231	0.103217	NM_004181, NM_152329, NM_001255, NM_002658, NM_012291, NM_005099, NM_004631, NM_032331, NM_001734, U65410, NM_004460, NM_002801, NM_005575, NM_004159, NM_002423, NM_001211, NM_002421, NM_020645, NM_021928, NM_006002, NM_181803, NM_012177, NM_001912, NM_005805, NM_014176, NM_033280, NM_001786, NM_003745, NM_003299, NM_014501, NM_001935, NM_013282, NM_031966, NM_031299, NM_052889	350	1054	13528	1.28349	1	0.596143	85.1971
Annotation Cluster 43	Enrichment Score: 1.4868666921502462
Category	Term	Count	%	PValue	Genes	List Total	Pop Hits	Pop Total	Fold Enrichment	Bonferroni	Benjamini	FDR
GOTERM_BP_FAT	GO:0032655~regulation of interleukin-12 production	5	1.0989	0.000793985	NM_000572, NM_001250, NM_002156, NM_000619, NM_003246	350	17	13528	11.3681	0.848031	0.0204913	1.3832
GOTERM_BP_FAT	GO:0002703~regulation of leukocyte mediated immunity	8	1.75824	0.000943895	NM_000572, NM_002286, NM_001250, NM_002133, NM_002156, NM_000619, NM_001935, NM_000676	350	61	13528	5.06904	0.893539	0.023063	1.64232
GOTERM_BP_FAT	GO:0051249~regulation of lymphocyte activation	12	2.63736	0.00157997	NM_000572, NM_002286, NM_000600, NM_000418, NM_001250, NM_014143, NM_005214, NM_002156, NM_000619, NM_000389, NM_005191, NM_000880	350	148	13528	3.1339	0.976498	0.0326468	2.73467
GOTERM_BP_FAT	GO:0002822~regulation of adaptive immune response based on somatic recombination of immune receptors built from immunoglobulin superfamily domains	7	1.53846	0.00282245	NM_000572, NM_000418, NM_001250, NM_002156, NM_000619, NM_001935, NM_005191	350	55	13528	4.91927	0.998774	0.0498905	4.83551
GOTERM_BP_FAT	GO:0002819~regulation of adaptive immune response	7	1.53846	0.00309394	NM_000572, NM_000418, NM_001250, NM_002156, NM_000619, NM_001935, NM_005191	350	56	13528	4.83143	0.999358	0.0537653	5.28881
GOTERM_BP_FAT	GO:0002706~regulation of lymphocyte mediated immunity	6	1.31868	0.0124886	NM_000572, NM_002286, NM_001250, NM_002156, NM_000619, NM_001935	350	54	13528	4.2946	1	0.160837	19.7782
GOTERM_BP_FAT	GO:0042100~B cell proliferation	3	0.659341	0.0429085	NM_000572, NM_001250, NM_002156	350	13	13528	8.91956	1	0.370194	53.6545
GOTERM_BP_FAT	GO:0046651~lymphocyte proliferation	4	0.879121	0.0935927	NM_000572, NM_001250, NM_002156, NM_018063	350	42	13528	3.68109	1	0.571555	82.1499
GOTERM_BP_FAT	GO:0070661~leukocyte proliferation	4	0.879121	0.104089	NM_000572, NM_001250, NM_002156, NM_018063	350	44	13528	3.51377	1	0.596839	85.4475
GOTERM_BP_FAT	GO:0032943~mononuclear cell proliferation	4	0.879121	0.104089	NM_000572, NM_001250, NM_002156, NM_018063	350	44	13528	3.51377	1	0.596839	85.4475
GOTERM_BP_FAT	GO:0046649~lymphocyte activation	8	1.75824	0.255556	NM_000572, NM_001250, NM_002156, NM_001935, NM_021798, NM_018063, NM_005191, NM_000880	350	199	13528	1.55383	1	0.84537	99.4344
GOTERM_BP_FAT	GO:0045321~leukocyte activation	9	1.97802	0.28828	NM_000572, NM_003264, NM_001250, NM_002156, NM_001935, NM_021798, NM_018063, NM_005191, NM_000880	350	242	13528	1.43745	1	0.872262	99.7429
GOTERM_BP_FAT	GO:0001775~cell activation	10	2.1978	0.322301	NM_000572, NM_000600, NM_003264, NM_001250, NM_002156, NM_001935, NM_021798, NM_018063, NM_005191, NM_000880	350	287	13528	1.34674	1	0.895264	99.8911
GOTERM_BP_FAT	GO:0042113~B cell activation	3	0.659341	0.587447	NM_000572, NM_001250, NM_002156	350	76	13528	1.52571	1	0.983192	100
GOTERM_BP_FAT	GO:0042110~T cell activation	4	0.879121	0.635089	NM_002156, NM_001935, NM_005191, NM_000880	350	126	13528	1.22703	1	0.989299	100
Annotation Cluster 44	Enrichment Score: 1.4488821049371805
Category	Term	Count	%	PValue	Genes	List Total	Pop Hits	Pop Total	Fold Enrichment	Bonferroni	Benjamini	FDR
GOTERM_BP_FAT	GO:0042035~regulation of cytokine biosynthetic process	8	1.75824	0.00292823	NM_000572, NM_002286, NM_001432, NM_000575, NM_000600, NM_002133, NM_000619, NM_005191	350	74	13528	4.17853	0.999047	0.0513321	5.01237
GOTERM_BP_FAT	GO:0045076~regulation of interleukin-2 biosynthetic process	3	0.659341	0.0850788	NM_002286, NM_000575, NM_005191	350	19	13528	6.10286	1	0.544785	78.9699
GOTERM_BP_FAT	GO:0032663~regulation of interleukin-2 production	3	0.659341	0.180687	NM_002286, NM_000575, NM_005191	350	30	13528	3.86514	1	0.756122	96.9641
Annotation Cluster 45	Enrichment Score: 1.4316203082870678
Category	Term	Count	%	PValue	Genes	List Total	Pop Hits	Pop Total	Fold Enrichment	Bonferroni	Benjamini	FDR
GOTERM_BP_FAT	GO:0051174~regulation of phosphorus metabolic process	27	5.93407	0.000353482	NM_000600, NM_020530, NM_057749, NM_001719, NM_004631, NM_002203, NM_000389, NM_002309, NM_003246, NM_004612, NM_005916, NM_021158, NM_001827, NM_005192, NM_005191, NM_001432, NM_002648, NM_001789, NM_000619, NM_000618, NM_003745, NM_000676, NM_032471, NM_001813, NM_000588, NM_001274, NM_003318	350	485	13528	2.15173	0.567688	0.0106938	0.618043
GOTERM_BP_FAT	GO:0019220~regulation of phosphate metabolic process	27	5.93407	0.000353482	NM_000600, NM_020530, NM_057749, NM_001719, NM_004631, NM_002203, NM_000389, NM_002309, NM_003246, NM_004612, NM_005916, NM_021158, NM_001827, NM_005192, NM_005191, NM_001432, NM_002648, NM_001789, NM_000619, NM_000618, NM_003745, NM_000676, NM_032471, NM_001813, NM_000588, NM_001274, NM_003318	350	485	13528	2.15173	0.567688	0.0106938	0.618043
GOTERM_BP_FAT	GO:0042325~regulation of phosphorylation	26	5.71429	0.000453948	NM_000600, NM_020530, NM_057749, NM_001719, NM_004631, NM_000389, NM_002309, NM_003246, NM_004612, NM_005916, NM_021158, NM_001827, NM_005192, NM_005191, NM_001432, NM_002648, NM_001789, NM_000619, NM_000618, NM_003745, NM_000676, NM_032471, NM_001813, NM_000588, NM_001274, NM_003318	350	466	13528	2.15652	0.659387	0.0132084	0.793043
GOTERM_BP_FAT	GO:0045859~regulation of protein kinase activity	15	3.2967	0.0644964	NM_001432, NM_057749, NM_002648, NM_004631, NM_001789, NM_000389, NM_000676, NM_004612, NM_003246, NM_032471, NM_001813, NM_021158, NM_001827, NM_001274, NM_005192	350	345	13528	1.6805	1	0.470122	68.9354
GOTERM_BP_FAT	GO:0043549~regulation of kinase activity	15	3.2967	0.0795107	NM_001432, NM_057749, NM_002648, NM_004631, NM_001789, NM_000389, NM_000676, NM_004612, NM_003246, NM_032471, NM_001813, NM_021158, NM_001827, NM_001274, NM_005192	350	357	13528	1.62401	1	0.522312	76.6091
GOTERM_BP_FAT	GO:0051338~regulation of transferase activity	15	3.2967	0.103758	NM_001432, NM_057749, NM_002648, NM_004631, NM_001789, NM_000389, NM_000676, NM_004612, NM_003246, NM_032471, NM_001813, NM_021158, NM_001827, NM_001274, NM_005192	350	372	13528	1.55853	1	0.596885	85.353
GOTERM_BP_FAT	GO:0045860~positive regulation of protein kinase activity	7	1.53846	0.517381	NM_001813, NM_001432, NM_004631, NM_002648, NM_000676, NM_004612, NM_003246	350	223	13528	1.21327	1	0.970597	99.9997
GOTERM_BP_FAT	GO:0033674~positive regulation of kinase activity	7	1.53846	0.551129	NM_001813, NM_001432, NM_004631, NM_002648, NM_000676, NM_004612, NM_003246	350	231	13528	1.17126	1	0.977117	99.9999
GOTERM_BP_FAT	GO:0051347~positive regulation of transferase activity	7	1.53846	0.588647	NM_001813, NM_001432, NM_004631, NM_002648, NM_000676, NM_004612, NM_003246	350	240	13528	1.12733	1	0.983284	100
GOTERM_BP_FAT	GO:0000165~MAPKKK cascade	3	0.659341	0.953138	NM_000676, NM_004612, NM_003246	350	184	13528	0.630186	1	0.999992	100
Annotation Cluster 46	Enrichment Score: 1.3649337225120761
Category	Term	Count	%	PValue	Genes	List Total	Pop Hits	Pop Total	Fold Enrichment	Bonferroni	Benjamini	FDR
SP_PIR_KEYWORDS	mitochondrion	30	6.59341	0.012335	NM_018397, NM_000189, NM_002156, NM_016640, NM_024698, NM_015969, NM_014297, NM_176805, NM_182916, NM_002225, NM_006636, NM_002801, NM_002491, NM_012456, NM_144652, NM_000097, NM_000532, NM_005726, NM_198282, NM_014175, NM_000636, NM_005729, NM_015340, NM_001001790, NM_015440, NM_014402, NM_006907, NM_005412, NM_001196, NM_004255	431	832	19235	1.60921	0.994417	0.134211	15.9895
UP_SEQ_FEATURE	transit peptide:Mitochondrion	19	4.17582	0.0194423	NM_000532, NM_018397, NM_005726, NM_002156, NM_000636, NM_014175, NM_005729, NM_015340, NM_015440, NM_015969, NM_182916, NM_176805, NM_014297, NM_002225, NM_005412, NM_006636, NM_004255, NM_144652, NM_000097	431	467	19113	1.80422	1	0.916399	27.3462
SP_PIR_KEYWORDS	transit peptide	19	4.17582	0.0217255	NM_000532, NM_018397, NM_005726, NM_002156, NM_000636, NM_014175, NM_005729, NM_015340, NM_015440, NM_015969, NM_182916, NM_176805, NM_014297, NM_002225, NM_005412, NM_006636, NM_004255, NM_144652, NM_000097	431	476	19235	1.7814	0.999897	0.200634	26.5328
GOTERM_CC_FAT	GO:0044429~mitochondrial part	23	5.05495	0.0693987	NM_018509, NM_000532, NM_018397, NM_000189, NM_002156, NM_198282, NM_000636, NM_005729, NM_024698, NM_015340, NM_001001790, NM_014402, NM_015969, NM_014297, NM_176805, NM_002225, NM_005412, NM_002491, NM_001196, NM_004255, NM_012456, NM_144652, NM_000097	338	595	12782	1.46182	1	0.44422	62.4966
GOTERM_CC_FAT	GO:0005759~mitochondrial matrix	11	2.41758	0.0784174	NM_015969, NM_000532, NM_014297, NM_018509, NM_176805, NM_002225, NM_002156, NM_005412, NM_000636, NM_005729, NM_015340	338	227	12782	1.83252	1	0.463373	67.1602
GOTERM_CC_FAT	GO:0031980~mitochondrial lumen	11	2.41758	0.0784174	NM_015969, NM_000532, NM_014297, NM_018509, NM_176805, NM_002225, NM_002156, NM_005412, NM_000636, NM_005729, NM_015340	338	227	12782	1.83252	1	0.463373	67.1602
GOTERM_CC_FAT	GO:0005739~mitochondrion	36	7.91209	0.125438	NM_018397, NM_000189, NM_002156, NM_006406, NM_016640, NM_024698, NM_015969, NM_014297, NM_176805, NM_182916, NM_002225, NM_006636, NM_002491, NM_012456, NM_004111, NM_144652, NM_000097, NM_003826, NM_018509, NM_000532, NM_005726, NM_198282, NM_014175, NM_005729, NM_000636, NM_015340, NM_001001790, NM_015440, NM_014402, NM_006765, NM_006907, NM_004214, NM_005412, NM_003645, NM_001196, NM_004255	338	1087	12782	1.25243	1	0.601267	83.9206
Annotation Cluster 47	Enrichment Score: 1.3485491081144647
Category	Term	Count	%	PValue	Genes	List Total	Pop Hits	Pop Total	Fold Enrichment	Bonferroni	Benjamini	FDR
GOTERM_BP_FAT	GO:0007143~female meiosis	5	1.0989	0.000182912	NM_058216, NM_001432, NM_005030, NM_012177, NM_004237	350	12	13528	16.1048	0.352027	0.00636066	0.320262
GOTERM_BP_FAT	GO:0001556~oocyte maturation	4	0.879121	0.00401644	NM_001432, NM_012177, NM_031966, NM_004237	350	13	13528	11.8927	0.999929	0.0654624	6.81398
GOTERM_BP_FAT	GO:0048599~oocyte development	4	0.879121	0.0160397	NM_001432, NM_012177, NM_031966, NM_004237	350	21	13528	7.36218	1	0.185438	24.6891
GOTERM_BP_FAT	GO:0009994~oocyte differentiation	4	0.879121	0.0182242	NM_001432, NM_012177, NM_031966, NM_004237	350	22	13528	7.02753	1	0.201388	27.5679
GOTERM_BP_FAT	GO:0048477~oogenesis	4	0.879121	0.0740313	NM_001432, NM_012177, NM_031966, NM_004237	350	38	13528	4.06857	1	0.504258	74.0435
GOTERM_BP_FAT	GO:0021700~developmental maturation	6	1.31868	0.120017	NM_003254, NM_001432, NM_012177, NM_177435, NM_031966, NM_004237	350	101	13528	2.29612	1	0.641041	89.375
GOTERM_BP_FAT	GO:0048469~cell maturation	5	1.0989	0.12834	NM_003254, NM_001432, NM_012177, NM_031966, NM_004237	350	75	13528	2.57676	1	0.657586	91.006
GOTERM_BP_FAT	GO:0007292~female gamete generation	4	0.879121	0.235331	NM_001432, NM_012177, NM_031966, NM_004237	350	65	13528	2.37855	1	0.823451	99.095
GOTERM_BP_FAT	GO:0003006~reproductive developmental process	10	2.1978	0.237034	NM_144508, NM_005444, NM_001432, NM_170589, NM_012177, NM_004004, NM_177435, NM_002309, NM_001238, NM_031966, NM_004237	350	262	13528	1.47525	1	0.825149	99.1297
GOTERM_BP_FAT	GO:0007281~germ cell development	5	1.0989	0.263732	NM_144508, NM_001432, NM_170589, NM_012177, NM_031966, NM_004237	350	101	13528	1.91344	1	0.852825	99.534
GOTERM_BP_FAT	GO:0048610~reproductive cellular process	6	1.31868	0.406782	NM_144508, NM_001432, NM_170589, NM_012177, NM_031966, NM_004237, NM_004612	350	162	13528	1.43153	1	0.938948	99.9895
Annotation Cluster 48	Enrichment Score: 1.3221364386265724
Category	Term	Count	%	PValue	Genes	List Total	Pop Hits	Pop Total	Fold Enrichment	Bonferroni	Benjamini	FDR
GOTERM_BP_FAT	GO:0032963~collagen metabolic process	4	0.879121	0.0346276	NM_001235, NM_181054, NM_002423, NM_002421	350	28	13528	5.52163	1	0.316116	46.0967
GOTERM_BP_FAT	GO:0044259~multicellular organismal macromolecule metabolic process	4	0.879121	0.0449203	NM_001235, NM_181054, NM_002423, NM_002421	350	31	13528	4.98728	1	0.381375	55.3334
GOTERM_BP_FAT	GO:0044236~multicellular organismal metabolic process	4	0.879121	0.0694585	NM_001235, NM_181054, NM_002423, NM_002421	350	37	13528	4.17853	1	0.489452	71.7015
Annotation Cluster 49	Enrichment Score: 1.313408389405683
Category	Term	Count	%	PValue	Genes	List Total	Pop Hits	Pop Total	Fold Enrichment	Bonferroni	Benjamini	FDR
GOTERM_BP_FAT	GO:0006915~apoptosis	26	5.71429	0.0131569	NM_018098, NM_000600, NM_020530, NM_012291, NM_002467, NM_002156, NM_016640, NM_000224, NM_002094, NM_003246, NM_030766, NM_016639, NM_000575, NM_021158, NM_002524, NM_001211, NM_014397, NM_177435, NM_198282, NM_000619, NM_000636, NM_014452, BC018929, NM_001196, NM_003311, NM_018204	350	602	13528	1.66933	1	0.164326	20.7249
GOTERM_BP_FAT	GO:0012501~programmed cell death	26	5.71429	0.0155272	NM_018098, NM_000600, NM_020530, NM_012291, NM_002467, NM_002156, NM_016640, NM_000224, NM_002094, NM_003246, NM_030766, NM_016639, NM_000575, NM_021158, NM_002524, NM_001211, NM_014397, NM_177435, NM_198282, NM_000619, NM_000636, NM_014452, BC018929, NM_001196, NM_003311, NM_018204	350	611	13528	1.64474	1	0.182689	23.9983
GOTERM_BP_FAT	GO:0008219~cell death	27	5.93407	0.0512885	NM_018098, NM_000600, NM_020530, NM_012291, NM_002467, NM_002156, NM_016640, NM_000224, NM_002094, NM_003246, NM_030766, NM_016639, NM_000575, NM_021158, NM_002524, NM_001211, NM_014397, NM_177435, NM_198282, NM_000619, NM_000636, NM_002133, NM_014452, BC018929, NM_001196, NM_003311, NM_018204	350	719	13528	1.45144	1	0.413572	60.2777
GOTERM_BP_FAT	GO:0016265~death	27	5.93407	0.0541385	NM_018098, NM_000600, NM_020530, NM_012291, NM_002467, NM_002156, NM_016640, NM_000224, NM_002094, NM_003246, NM_030766, NM_016639, NM_000575, NM_021158, NM_002524, NM_001211, NM_014397, NM_177435, NM_198282, NM_000619, NM_000636, NM_002133, NM_014452, BC018929, NM_001196, NM_003311, NM_018204	350	724	13528	1.44142	1	0.424433	62.3191
SP_PIR_KEYWORDS	Apoptosis	10	2.1978	0.477732	NM_014397, NM_016639, NM_030766, NM_021158, NM_014452, NM_198282, BC018929, NM_001196, NM_018204, NM_001211	431	381	19235	1.17136	1	0.919064	99.989
Annotation Cluster 50	Enrichment Score: 1.300420389839489
Category	Term	Count	%	PValue	Genes	List Total	Pop Hits	Pop Total	Fold Enrichment	Bonferroni	Benjamini	FDR
SP_PIR_KEYWORDS	Secreted	56	12.3077	0.00299831	NM_006010, NM_002090, NM_000600, NM_020530, NM_005099, NM_001719, NM_004631, CR601067, NM_002309, NM_015715, NM_005408, NM_000572, NM_003254, NM_000575, NM_000577, NM_000418, NM_134470, NM_024821, NM_015900, NM_000880, NM_003155, NM_012092, NM_001432, NM_000619, NM_000618, NM_024122, NM_002318, NM_024590, NM_015364, NM_002852, NM_016647, NM_003064, NM_015419, NM_024324, NM_005623, NM_001001437, N…	431	1689	19235	1.4797	0.714974	0.0438378	4.12756
UP_SEQ_FEATURE	disulfide bond	81	17.8022	0.0155881	NM_006010, NM_002306, NM_002090, NM_000600, NM_020530, NM_005099, NM_004631, NM_001719, NM_016184, NM_002203, NM_018092, CR601067, NM_002309, NM_015715, NM_003246, NM_005408, NM_000572, NM_003254, NM_002063, NM_005797, NM_002909, NM_000418, NM_000577, NM_000888, NM_134470, NM_000579, NM_002445, NM_012456, NM_005191, NM_000880, NM_015900, NM_003155, NM_012092, NM_001432, NM_001912, NM_207108, NM_0…	431	2819	19113	1.27421	1	0.889916	22.5575
SP_PIR_KEYWORDS	disulfide bond	83	18.2418	0.0157617	NM_006010, NM_002306, NM_002090, NM_000600, NM_020530, NM_005099, NM_004631, NM_001719, NM_016184, NM_002203, NM_018092, CR601067, NM_002309, NM_015715, NM_003246, NM_005408, NM_000572, NM_003254, NM_002063, NM_005797, NM_002909, NM_000418, NM_000577, NM_000888, NM_134470, NM_000579, NM_002445, NM_012456, NM_005191, NM_000880, NM_015900, NM_003155, NM_012092, NM_003486, NM_001432, NM_001912, NM_2…	431	2924	19235	1.26682	0.998694	0.160341	19.9897
SP_PIR_KEYWORDS	signal	88	19.3407	0.0376488	NM_006010, NM_002090, NM_000600, NM_016594, NM_020530, NM_000942, NM_005099, NM_004631, NM_001719, NM_002203, NM_018092, CR601067, NM_002309, NM_015715, NM_003246, NM_005408, NM_003254, NM_000572, NM_002063, NM_005797, NM_002909, NM_000418, NM_000577, NM_000888, NM_134470, NM_005191, NM_000880, NM_015900, NM_024821, NM_003155, NM_012092, NM_006389, NM_001432, NM_178507, NM_182943, NM_001912, NM_2…	431	3250	19235	1.20841	1	0.305505	41.6491
UP_SEQ_FEATURE	signal peptide	88	19.3407	0.0439417	NM_006010, NM_002090, NM_000600, NM_016594, NM_020530, NM_000942, NM_005099, NM_004631, NM_001719, NM_002203, NM_018092, CR601067, NM_002309, NM_015715, NM_003246, NM_005408, NM_003254, NM_000572, NM_002063, NM_005797, NM_002909, NM_000418, NM_000577, NM_000888, NM_134470, NM_005191, NM_000880, NM_015900, NM_024821, NM_003155, NM_012092, NM_006389, NM_001432, NM_178507, NM_182943, NM_001912, NM_2…	431	3250	19113	1.20075	1	0.987339	51.8654
GOTERM_CC_FAT	GO:0005576~extracellular region	64	14.0659	0.0769719	NM_006010, NM_002306, NM_002090, NM_000600, NM_020530, NM_002156, NM_005099, NM_001719, NM_004631, CR601067, NM_002309, NM_003246, NM_015715, NM_005408, NM_003254, NM_000572, NM_000575, NM_000577, NM_000418, NM_134470, NM_002445, NM_000880, NM_024821, NM_015900, NM_003155, NM_012092, NM_001432, NM_001912, NM_000619, NM_000618, NM_024122, NM_002318, NM_024590, NM_015364, NM_002852, NM_016647, NM_0…	338	2010	12782	1.20411	1	0.464408	66.4509
SP_PIR_KEYWORDS	glycoprotein	97	21.3187	0.543856	NM_006010, NM_000600, NM_020530, NM_001719, NM_005099, NM_002203, CR601067, NM_002309, NM_003246, NM_015715, NM_000572, NM_003254, NM_000575, NM_005797, NM_002909, NM_000577, NM_000888, NM_000418, NM_134470, NM_000579, NM_000880, NM_003155, NM_182943, NM_021928, NM_001912, NM_181755, NM_020354, NM_207108, NM_000619, NM_002318, NM_014096, NM_052913, NM_002852, NM_015419, NM_024324, NM_002467, NM_0…	431	4318	19235	1.00255	1	0.942335	99.9984
UP_SEQ_FEATURE	glycosylation site:N-linked (GlcNAc...)	88	19.3407	0.774319	NM_000600, NM_020530, NM_000942, NM_005099, NM_004631, NM_001719, NM_016184, NM_002203, NM_018092, CR601067, NM_002309, NM_015715, NM_003246, NM_152685, NM_000572, NM_003254, NM_002063, NM_000575, NM_005797, NM_000418, NM_000577, NM_000888, NM_134470, NM_002445, NM_005191, NM_000880, NM_015900, NM_003155, NM_012092, NM_006389, NM_003486, NM_001432, NM_182943, NM_021928, NM_001912, NM_181755, NM_0…	431	4129	19113	0.945125	1	1	100
Annotation Cluster 51	Enrichment Score: 1.221908268647732
Category	Term	Count	%	PValue	Genes	List Total	Pop Hits	Pop Total	Fold Enrichment	Bonferroni	Benjamini	FDR
GOTERM_BP_FAT	GO:0050863~regulation of T cell activation	10	2.1978	0.00327415	NM_000572, NM_002286, NM_000600, NM_000418, NM_014143, NM_005214, NM_002156, NM_000619, NM_005191, NM_000880	350	117	13528	3.30354	0.999582	0.0559936	5.58859
GOTERM_BP_FAT	GO:0051251~positive regulation of lymphocyte activation	8	1.75824	0.012676	NM_000600, NM_000418, NM_001250, NM_002156, NM_000619, NM_000389, NM_005191, NM_000880	350	97	13528	3.18775	1	0.162185	20.0447
GOTERM_BP_FAT	GO:0050870~positive regulation of T cell activation	6	1.31868	0.0463773	NM_000600, NM_000418, NM_002156, NM_000619, NM_005191, NM_000880	350	76	13528	3.05143	1	0.389839	56.5133
GOTERM_BP_FAT	GO:0045580~regulation of T cell differentiation	4	0.879121	0.144102	NM_000418, NM_005214, NM_005191, NM_000880	350	51	13528	3.03148	1	0.69132	93.4689
GOTERM_BP_FAT	GO:0045582~positive regulation of T cell differentiation	3	0.659341	0.199477	NM_000418, NM_005191, NM_000880	350	32	13528	3.62357	1	0.784361	97.9788
GOTERM_BP_FAT	GO:0045619~regulation of lymphocyte differentiation	4	0.879121	0.221653	NM_000418, NM_005214, NM_005191, NM_000880	350	63	13528	2.45406	1	0.81168	98.765
GOTERM_BP_FAT	GO:0045621~positive regulation of lymphocyte differentiation	3	0.659341	0.228045	NM_000418, NM_005191, NM_000880	350	35	13528	3.31298	1	0.818299	98.9313
Annotation Cluster 52	Enrichment Score: 1.2192604356574779
Category	Term	Count	%	PValue	Genes	List Total	Pop Hits	Pop Total	Fold Enrichment	Bonferroni	Benjamini	FDR
UP_SEQ_FEATURE	short sequence motif:Prevents secretion from ER	7	1.53846	0.00206147	NM_020120, NM_000942, NM_001235, NM_005347, NM_006389, NM_022044, NM_003299	431	59	19113	5.26136	0.926347	0.352561	3.30198
GOTERM_CC_FAT	GO:0005788~endoplasmic reticulum lumen	7	1.53846	0.0188646	NM_020120, NM_000942, NM_001235, NM_005347, NM_006389, NM_022044, NM_003299	338	80	12782	3.30895	0.998544	0.19	22.8708
INTERPRO	IPR000886:Endoplasmic reticulum, targeting sequence	5	1.0989	0.0200308	NM_020120, NM_001235, NM_005347, NM_022044, NM_003299	387	45	16659	4.78295	1	0.584361	26.627
GOTERM_MF_FAT	GO:0051082~unfolded protein binding	7	1.53846	0.0729182	NM_020120, NM_000942, NM_002156, NM_001235, NM_080743, NM_005347, NM_003299	331	115	12983	2.38752	1	0.774764	67.5573
GOTERM_CC_FAT	GO:0005793~ER-Golgi intermediate compartment	3	0.659341	0.29441	NM_020120, NM_001235, NM_005347	338	41	12782	2.76707	1	0.84571	99.1392
GOTERM_CC_FAT	GO:0042470~melanosome	4	0.879121	0.417766	NM_000942, NM_005347, NM_000687, NM_003299	338	89	12782	1.69962	1	0.923976	99.9373
GOTERM_CC_FAT	GO:0048770~pigment granule	4	0.879121	0.417766	NM_000942, NM_005347, NM_000687, NM_003299	338	89	12782	1.69962	1	0.923976	99.9373
Annotation Cluster 53	Enrichment Score: 1.198253690912362
Category	Term	Count	%	PValue	Genes	List Total	Pop Hits	Pop Total	Fold Enrichment	Bonferroni	Benjamini	FDR
SP_PIR_KEYWORDS	Isomerase	8	1.75824	0.0182865	NM_152329, NM_015599, NM_016594, NM_000942, NM_016059, NM_002056, NM_005729, NM_002629	431	120	19235	2.97525	0.999554	0.175405	22.8231
SP_PIR_KEYWORDS	Rotamase	4	0.879121	0.0492391	NM_016594, NM_000942, NM_016059, NM_005729	431	37	19235	4.82473	1	0.349968	50.7758
UP_SEQ_FEATURE	domain:PPIase cyclophilin-type	3	0.659341	0.0609454	NM_000942, NM_016059, NM_005729	431	18	19113	7.39095	1	0.996577	64.0542
GOTERM_MF_FAT	GO:0003755~peptidyl-prolyl cis-trans isomerase activity	4	0.879121	0.0670412	NM_016594, NM_000942, NM_016059, NM_005729	331	37	12983	4.24039	1	0.767131	64.3615
GOTERM_MF_FAT	GO:0016859~cis-trans isomerase activity	4	0.879121	0.0760349	NM_016594, NM_000942, NM_016059, NM_005729	331	39	12983	4.02293	1	0.77903	69.1416
INTERPRO	IPR002130:Peptidyl-prolyl cis-trans isomerase, cyclophilin-type	3	0.659341	0.0842254	NM_000942, NM_016059, NM_005729	387	21	16659	6.1495	1	0.921531	73.9801
GOTERM_BP_FAT	GO:0006457~protein folding	8	1.75824	0.173798	NM_020120, NM_173810, NM_016594, NM_000942, NM_016059, NM_002156, NM_005729, NM_003299	350	177	13528	1.74696	1	0.745419	96.4839
Annotation Cluster 54	Enrichment Score: 1.197676484052881
Category	Term	Count	%	PValue	Genes	List Total	Pop Hits	Pop Total	Fold Enrichment	Bonferroni	Benjamini	FDR
SMART	SM00414:H2A	3	0.659341	0.0595619	NM_003509, NM_003531, NM_003511, NM_003537, NM_021018, NM_002105	192	19	9079	7.46628	0.999864	0.671444	51.7623
PIR_SUPERFAMILY	PIRSF002048:histone H2A	3	0.659341	0.0606447	NM_003509, NM_003531, NM_003511, NM_003537, NM_021018, NM_002105	201	15	7396	7.3592	0.999999	0.937821	54.956
INTERPRO	IPR002119:Histone H2A	3	0.659341	0.0706657	NM_003509, NM_003531, NM_003511, NM_003537, NM_021018, NM_002105	387	19	16659	6.79682	1	0.898681	67.4177
Annotation Cluster 55	Enrichment Score: 1.156512999945401
Category	Term	Count	%	PValue	Genes	List Total	Pop Hits	Pop Total	Fold Enrichment	Bonferroni	Benjamini	FDR
GOTERM_BP_FAT	GO:0031329~regulation of cellular catabolic process	6	1.31868	0.0203221	NM_000572, NM_003254, NM_000619, NM_181054, NM_000618, NM_002629	350	61	13528	3.80178	1	0.216123	30.2345
GOTERM_BP_FAT	GO:0051043~regulation of membrane protein ectodomain proteolysis	3	0.659341	0.0429085	NM_000572, NM_003254, NM_000619	350	13	13528	8.91956	1	0.370194	53.6545
GOTERM_BP_FAT	GO:0030162~regulation of proteolysis	5	1.0989	0.0474436	NM_000572, NM_003254, NM_000619, CR601067, NM_003246	350	53	13528	3.64636	1	0.395567	57.3582
GOTERM_BP_FAT	GO:0009894~regulation of catabolic process	6	1.31868	0.102362	NM_000572, NM_003254, NM_000619, NM_181054, NM_000618, NM_002629	350	96	13528	2.41571	1	0.596803	84.9478
GOTERM_BP_FAT	GO:0042176~regulation of protein catabolic process	3	0.659341	0.389588	NM_000572, NM_003254, NM_000619	350	52	13528	2.22989	1	0.93097	99.9826
Annotation Cluster 56	Enrichment Score: 1.1514673812954543
Category	Term	Count	%	PValue	Genes	List Total	Pop Hits	Pop Total	Fold Enrichment	Bonferroni	Benjamini	FDR
SP_PIR_KEYWORDS	mitogen	5	1.0989	0.010924	NM_003254, NM_000588, NM_001432, NM_000575, NM_020530	431	39	19235	5.72164	0.989861	0.122941	14.2889
GOTERM_BP_FAT	GO:0051302~regulation of cell division	4	0.879121	0.120649	NM_001432, NM_000575, NM_018136, NM_020530	350	47	13528	3.28948	1	0.641863	89.5082
GOTERM_BP_FAT	GO:0051781~positive regulation of cell division	3	0.659341	0.266496	NM_001432, NM_000575, NM_020530	350	39	13528	2.97319	1	0.855514	99.5637
Annotation Cluster 57	Enrichment Score: 1.12003844250257
Category	Term	Count	%	PValue	Genes	List Total	Pop Hits	Pop Total	Fold Enrichment	Bonferroni	Benjamini	FDR
INTERPRO	IPR015633:E2F Family	3	0.659341	0.0136701	NM_024680, NM_203394, NM_001949	387	8	16659	16.1424	0.999979	0.468659	18.9915
INTERPRO	IPR003316:Transcription factor E2F/dimerisation partner (TDP)	3	0.659341	0.025649	NM_024680, NM_203394, NM_001949	387	11	16659	11.74	1	0.637474	32.8062
INTERPRO	IPR011991:Winged helix repressor DNA-binding	8	1.75824	0.14451	NM_024680, NM_005321, NM_203394, NM_005322, NM_001949, NM_004497, NM_001986, NM_018369	387	187	16659	1.84156	1	0.987139	90.8212
GOTERM_CC_FAT	GO:0005667~transcription factor complex	6	1.31868	0.653294	NM_033334, NM_024680, NM_181054, NM_203394, NM_001949, NM_005461	338	210	12782	1.08047	1	0.980731	99.9999
Annotation Cluster 58	Enrichment Score: 1.0205732331801616
Category	Term	Count	%	PValue	Genes	List Total	Pop Hits	Pop Total	Fold Enrichment	Bonferroni	Benjamini	FDR
GOTERM_BP_FAT	GO:0031329~regulation of cellular catabolic process	6	1.31868	0.0203221	NM_000572, NM_003254, NM_000619, NM_181054, NM_000618, NM_002629	350	61	13528	3.80178	1	0.216123	30.2345
GOTERM_BP_FAT	GO:0006110~regulation of glycolysis	3	0.659341	0.0369251	NM_181054, NM_000618, NM_002629	350	12	13528	9.66286	1	0.331021	48.3025
GOTERM_BP_FAT	GO:0043470~regulation of carbohydrate catabolic process	3	0.659341	0.0627687	NM_181054, NM_000618, NM_002629	350	16	13528	7.24714	1	0.464772	67.9139
GOTERM_BP_FAT	GO:0043471~regulation of cellular carbohydrate catabolic process	3	0.659341	0.0627687	NM_181054, NM_000618, NM_002629	350	16	13528	7.24714	1	0.464772	67.9139
GOTERM_BP_FAT	GO:0010675~regulation of cellular carbohydrate metabolic process	4	0.879121	0.0740313	NM_000619, NM_181054, NM_000618, NM_002629	350	38	13528	4.06857	1	0.504258	74.0435
GOTERM_BP_FAT	GO:0006109~regulation of carbohydrate metabolic process	4	0.879121	0.0787343	NM_000619, NM_181054, NM_000618, NM_002629	350	39	13528	3.96425	1	0.521366	76.2607
GOTERM_BP_FAT	GO:0045913~positive regulation of carbohydrate metabolic process	3	0.659341	0.0929752	NM_000619, NM_181054, NM_000618	350	20	13528	5.79771	1	0.57168	81.9354
GOTERM_BP_FAT	GO:0010676~positive regulation of cellular carbohydrate metabolic process	3	0.659341	0.0929752	NM_000619, NM_181054, NM_000618	350	20	13528	5.79771	1	0.57168	81.9354
GOTERM_BP_FAT	GO:0009894~regulation of catabolic process	6	1.31868	0.102362	NM_000572, NM_003254, NM_000619, NM_181054, NM_000618, NM_002629	350	96	13528	2.41571	1	0.596803	84.9478
GOTERM_BP_FAT	GO:0043467~regulation of generation of precursor metabolites and energy	3	0.659341	0.180687	NM_181054, NM_000618, NM_002629	350	30	13528	3.86514	1	0.756122	96.9641
GOTERM_BP_FAT	GO:0010906~regulation of glucose metabolic process	3	0.659341	0.228045	NM_181054, NM_000618, NM_002629	350	35	13528	3.31298	1	0.818299	98.9313
GOTERM_BP_FAT	GO:0031331~positive regulation of cellular catabolic process	3	0.659341	0.237634	NM_000619, NM_181054, NM_000618	350	36	13528	3.22095	1	0.825207	99.1417
GOTERM_BP_FAT	GO:0009896~positive regulation of catabolic process	3	0.659341	0.361794	NM_000619, NM_181054, NM_000618	350	49	13528	2.36641	1	0.917481	99.962
Annotation Cluster 59	Enrichment Score: 1.0062832850210124
Category	Term	Count	%	PValue	Genes	List Total	Pop Hits	Pop Total	Fold Enrichment	Bonferroni	Benjamini	FDR
GOTERM_BP_FAT	GO:0009991~response to extracellular stimulus	13	2.85714	0.0119074	NM_005566, NM_001719, NM_002203, NM_000636, NM_000389, NM_005347, NM_004497, NM_000676, NM_002133, NM_005438, NM_001238, NM_002982, NM_003155	350	220	13528	2.28395	1	0.15732	18.9462
GOTERM_BP_FAT	GO:0010243~response to organic nitrogen	5	1.0989	0.0793366	NM_002203, NM_000389, NM_002071, NM_001238, NM_002982	350	63	13528	3.06757	1	0.522835	76.5314
GOTERM_BP_FAT	GO:0031667~response to nutrient levels	9	1.97802	0.13808	NM_002133, NM_001719, NM_002203, NM_000636, NM_001238, NM_004497, NM_005347, NM_003155, NM_002982	350	197	13528	1.7658	1	0.678037	92.6146
GOTERM_BP_FAT	GO:0033273~response to vitamin	4	0.879121	0.242225	NM_001719, NM_002203, NM_001238, NM_002982	350	66	13528	2.34251	1	0.830239	99.2279
GOTERM_BP_FAT	GO:0007584~response to nutrient	6	1.31868	0.294404	NM_002133, NM_001719, NM_002203, NM_001238, NM_003155, NM_002982	350	140	13528	1.65649	1	0.876811	99.779
Annotation Cluster 158	Enrichment Score: 5.637736002472435E-6
Category	Term	Count	%	PValue	Genes	List Total	Pop Hits	Pop Total	Fold Enrichment	Bonferroni	Benjamini	FDR
UP_SEQ_FEATURE	zinc finger region:C2H2-type 1	3	0.659341	0.999949	NM_001002844, NM_032828, NM_000399	431	542	19113	0.245456	1	1	100
UP_SEQ_FEATURE	zinc finger region:C2H2-type 2	3	0.659341	0.999988	NM_001002844, NM_032828, NM_000399	431	608	19113	0.218811	1	1	100
INTERPRO	IPR007087:Zinc finger, C2H2-type	4	0.879121	0.999999	NM_133484, NM_001002844, NM_032828, NM_000399	387	784	16659	0.219625	1	1	100
SMART	SM00355:ZnF_C2H2	3	0.659341	1	NM_001002844, NM_032828, NM_000399	192	797	9079	0.177992	1	1	100
INTERPRO	IPR015880:Zinc finger, C2H2-like	3	0.659341	1	NM_001002844, NM_032828, NM_000399	387	797	16659	0.162032	1	1	100

## Sheet: Day 7 Down-reg. genes
Annotation Cluster 1	Enrichment Score: 5.44460587993918
Category	Term	Count	%	PValue	Genes	List Total	Pop Hits	Pop Total	Fold Enrichment	Bonferroni	Benjamini	FDR
UP_SEQ_FEATURE	signal peptide	52	31.9018	3.15341e-07	NM_002303, NM_203371, NM_145273, NM_152390, NM_000607, NM_000222, NM_019601, NM_178565, NM_020405, NM_003638, NM_153343, NM_003966, NM_000316, NM_002443, NM_017413, NM_002847, NM_147196, NM_020978, NM_015567, NM_032539, NM_000078, NM_139248, NM_001005505, NM_213609, NM_003243, NM_005045, NM_012113, NM_178172, NM_005130, NM_000208, NM_021229, NM_007366, NM_001631, NM_201282, NM_001003679, NM_00179…	151	3250	19113	2.02522	0.000170585	0.000170585	0.000459133
SP_PIR_KEYWORDS	signal	52	31.9018	3.25853e-07	NM_002303, NM_203371, NM_145273, NM_152390, NM_000607, NM_000222, NM_019601, NM_178565, NM_020405, NM_003638, NM_153343, NM_003966, NM_000316, NM_002443, NM_017413, NM_002847, NM_147196, NM_020978, NM_015567, NM_032539, NM_000078, NM_139248, NM_001005505, NM_213609, NM_003243, NM_005045, NM_012113, NM_178172, NM_005130, NM_000208, NM_021229, NM_007366, NM_001631, NM_201282, NM_001003679, NM_00179…	152	3250	19235	2.02474	7.91792e-05	7.91792e-05	0.000421422
SP_PIR_KEYWORDS	glycoprotein	61	37.4233	1.26965e-06	NM_004784, NM_002303, NM_203371, NM_145273, NM_152390, NM_000607, NM_000222, NM_182973, NM_019601, NM_178565, NM_020405, NM_003638, NM_153343, NM_003966, NM_000316, NM_002847, NM_004770, NM_015567, NM_032539, NM_001001995, NM_000078, NM_005203, NM_000795, NM_139248, NM_001005505, NM_003243, NM_032405, NM_005045, NM_001003745, NM_012113, NM_178172, NM_014407, NM_024022, NM_207015, NM_005130, NM_00…	152	4318	19235	1.7877	0.000308477	0.00015425	0.00164201
UP_SEQ_FEATURE	glycosylation site:N-linked (GlcNAc...)	57	34.9693	7.64999e-06	NM_004784, NM_002303, NM_203371, NM_145273, NM_152390, NM_000607, NM_000222, NM_182973, NM_019601, NM_178565, NM_020405, NM_003638, NM_153343, NM_003966, NM_000316, NM_002847, NM_004770, NM_015567, NM_032539, NM_001001995, NM_000078, NM_000795, NM_139248, NM_001005505, NM_003243, NM_032405, NM_005045, NM_001003745, NM_012113, NM_178172, NM_014407, NM_024022, NM_207015, NM_000208, NM_021229, NM_00…	151	4129	19113	1.74736	0.00413011	0.00206719	0.0111378
SP_PIR_KEYWORDS	disulfide bond	44	26.9939	2.13161e-05	NM_005130, NM_000208, NM_004784, NM_002303, NM_021229, NM_007366, NM_001631, NM_201282, NM_145273, NM_001003679, NM_000607, NM_000222, NM_001136, NM_182973, NM_019601, NM_178565, NM_020796, NM_003638, NM_020851, NM_003966, NM_002825, NM_002443, NM_000316, NM_003118, NM_020978, NM_000685, NM_015236, NM_178822, NM_182487, NM_005203, NM_052880, NM_000795, NM_139248, NM_001005505, NM_032405, NM_17068…	152	2924	19235	1.90425	0.00516647	0.00172513	0.0275644
UP_SEQ_FEATURE	disulfide bond	41	25.1534	0.000101044	NM_005130, NM_000208, NM_004784, NM_021229, NM_002303, NM_007366, NM_001631, NM_201282, NM_145273, NM_001003679, NM_000607, NM_000222, NM_001136, NM_182973, NM_019601, NM_178565, NM_020796, NM_003638, NM_020851, NM_003966, NM_002825, NM_002443, NM_000316, NM_003118, NM_020978, NM_000685, NM_015236, NM_178822, NM_182487, NM_052880, NM_000795, NM_139248, NM_032405, NM_170683, NM_005045, NM_00100374…	151	2819	19113	1.84094	0.0532002	0.0135739	0.147019
Annotation Cluster 2	Enrichment Score: 4.041075907375249
Category	Term	Count	%	PValue	Genes	List Total	Pop Hits	Pop Total	Fold Enrichment	Bonferroni	Benjamini	FDR
UP_SEQ_FEATURE	signal peptide	52	31.9018	3.15341e-07	NM_002303, NM_203371, NM_145273, NM_152390, NM_000607, NM_000222, NM_019601, NM_178565, NM_020405, NM_003638, NM_153343, NM_003966, NM_000316, NM_002443, NM_017413, NM_002847, NM_147196, NM_020978, NM_015567, NM_032539, NM_000078, NM_139248, NM_001005505, NM_213609, NM_003243, NM_005045, NM_012113, NM_178172, NM_005130, NM_000208, NM_021229, NM_007366, NM_001631, NM_201282, NM_001003679, NM_00179…	151	3250	19113	2.02522	0.000170585	0.000170585	0.000459133
SP_PIR_KEYWORDS	signal	52	31.9018	3.25853e-07	NM_002303, NM_203371, NM_145273, NM_152390, NM_000607, NM_000222, NM_019601, NM_178565, NM_020405, NM_003638, NM_153343, NM_003966, NM_000316, NM_002443, NM_017413, NM_002847, NM_147196, NM_020978, NM_015567, NM_032539, NM_000078, NM_139248, NM_001005505, NM_213609, NM_003243, NM_005045, NM_012113, NM_178172, NM_005130, NM_000208, NM_021229, NM_007366, NM_001631, NM_201282, NM_001003679, NM_00179…	152	3250	19235	2.02474	7.91792e-05	7.91792e-05	0.000421422
SP_PIR_KEYWORDS	Secreted	27	16.5644	0.000662727	NM_005130, NM_002303, NM_021229, NM_007366, NM_201282, NM_203371, NM_001003679, NM_000607, NM_001136, NM_178565, NM_020405, NM_031911, NM_153343, NM_002825, NM_002443, NM_017413, NM_003118, NM_020978, NM_178822, NM_030569, NM_000078, NM_182487, NM_139248, NM_213609, NM_003243, NM_005045, NM_000362, NM_207033	152	1689	19235	2.02294	0.14879	0.0227509	0.853718
GOTERM_CC_FAT	GO:0044421~extracellular region part	20	12.2699	0.000886172	NM_005130, NM_003118, NM_021229, NM_002303, NM_007366, NM_201282, NM_001003679, NM_000607, NM_000222, NM_001136, NM_005203, NM_000078, NM_182487, NM_003243, NM_031911, NM_005045, NM_002825, NM_000362, NM_002443, NM_178172, NM_207033	116	960	12782	2.29562	0.145987	0.145987	1.08407
GOTERM_CC_FAT	GO:0005576~extracellular region	31	19.0184	0.00282625	NM_005130, NM_021229, NM_002303, NM_007366, NM_203371, NM_201282, NM_001003679, NM_000607, NM_000222, NM_001136, NM_178565, NM_020405, NM_031911, NM_153343, NM_002825, NM_002443, NM_017413, NM_003118, NM_020978, NM_178822, NM_030569, NM_005203, NM_000078, NM_182487, NM_139248, NM_213609, NM_003243, NM_005045, NM_001103, NM_000362, NM_178172, NM_207033	116	2010	12782	1.69944	0.39576	0.222671	3.41981
GOTERM_CC_FAT	GO:0005615~extracellular space	15	9.20245	0.00332414	NM_005130, NM_002303, NM_007366, NM_201282, NM_001003679, NM_000607, NM_000222, NM_001136, NM_000078, NM_003243, NM_031911, NM_005045, NM_002825, NM_178172, NM_002443, NM_207033	116	685	12782	2.41291	0.447158	0.137716	4.01101
Annotation Cluster 3	Enrichment Score: 3.985976157159403
Category	Term	Count	%	PValue	Genes	List Total	Pop Hits	Pop Total	Fold Enrichment	Bonferroni	Benjamini	FDR
SP_PIR_KEYWORDS	glycoprotein	61	37.4233	1.26965e-06	NM_004784, NM_002303, NM_203371, NM_145273, NM_152390, NM_000607, NM_000222, NM_182973, NM_019601, NM_178565, NM_020405, NM_003638, NM_153343, NM_003966, NM_000316, NM_002847, NM_004770, NM_015567, NM_032539, NM_001001995, NM_000078, NM_005203, NM_000795, NM_139248, NM_001005505, NM_003243, NM_032405, NM_005045, NM_001003745, NM_012113, NM_178172, NM_014407, NM_024022, NM_207015, NM_005130, NM_00…	152	4318	19235	1.7877	0.000308477	0.00015425	0.00164201
UP_SEQ_FEATURE	glycosylation site:N-linked (GlcNAc...)	57	34.9693	7.64999e-06	NM_004784, NM_002303, NM_203371, NM_145273, NM_152390, NM_000607, NM_000222, NM_182973, NM_019601, NM_178565, NM_020405, NM_003638, NM_153343, NM_003966, NM_000316, NM_002847, NM_004770, NM_015567, NM_032539, NM_001001995, NM_000078, NM_000795, NM_139248, NM_001005505, NM_003243, NM_032405, NM_005045, NM_001003745, NM_012113, NM_178172, NM_014407, NM_024022, NM_207015, NM_000208, NM_021229, NM_00…	151	4129	19113	1.74736	0.00413011	0.00206719	0.0111378
UP_SEQ_FEATURE	topological domain:Extracellular	43	26.3804	8.07031e-06	NM_000208, NM_002303, NM_007366, NM_138817, NM_201282, NM_145273, NM_001003679, NM_152390, NM_001794, NM_004615, NM_000222, NM_001136, NM_182973, NM_019601, NM_020405, NM_207313, NM_020796, NM_005031, NM_003638, NM_020851, NM_153343, NM_003966, NM_000316, NM_002847, NM_147196, NM_018836, NM_005467, NM_000685, NM_015567, NM_015236, NM_032539, NM_005203, NM_052880, NM_000795, NM_001005505, NM_00324…	151	2719	19113	2.00176	0.00435654	0.00145429	0.0117497
SP_PIR_KEYWORDS	transmembrane	62	38.0368	6.27073e-05	NM_004784, NM_002303, NM_145273, NM_152390, NM_000222, NM_006781, NM_182973, NM_019601, NM_020405, NM_003638, NM_174938, NM_153343, NM_003966, NM_000316, NM_002847, NM_147196, NM_004770, NM_015567, NM_032539, NM_001001995, NM_005203, NM_000795, NM_001005505, NM_032405, NM_003243, NM_001003745, NM_012113, NM_017938, NM_178172, NM_014407, NM_024022, NM_207015, NM_000208, NM_007366, NM_138788, NM_00…	152	4973	19235	1.57769	0.0151228	0.00380234	0.0810684
SP_PIR_KEYWORDS	membrane	72	44.1718	0.000139572	NM_004784, NM_002303, NM_145273, NM_152390, NM_000222, NM_006781, NM_001692, NM_182973, NM_019601, NM_020405, NM_172311, NM_003638, NM_174938, NM_153343, NM_003966, NM_000316, NM_006096, NM_002847, NM_147196, NM_004770, NM_015567, NM_032539, NM_001001995, NM_005203, NM_033120, NM_139248, NM_000795, NM_001005505, NM_032405, NM_003243, NM_001003745, NM_012113, NM_017938, NM_178172, NM_014407, NM_02…	152	6256	19235	1.45641	0.0333496	0.00676072	0.180357
UP_SEQ_FEATURE	topological domain:Cytoplasmic	46	28.2209	0.000140956	NM_000208, NM_004784, NM_002303, NM_007366, NM_138817, NM_201282, NM_145273, NM_001003679, NM_152390, NM_001794, NM_004615, NM_000222, NM_172201, NM_001136, NM_182973, NM_019601, NM_020405, NM_207313, NM_020796, NM_005031, NM_003638, NM_020851, NM_153343, NM_003966, NM_000316, NM_002847, NM_147196, NM_004770, NM_018836, NM_005467, NM_000685, NM_015567, NM_015236, NM_032539, NM_005203, NM_052880, …	151	3374	19113	1.7257	0.0734272	0.0151368	0.205035
UP_SEQ_FEATURE	transmembrane region	60	36.8098	0.000163087	NM_004784, NM_002303, NM_145273, NM_152390, NM_000222, NM_006781, NM_182973, NM_019601, NM_020405, NM_003638, NM_174938, NM_153343, NM_003966, NM_000316, NM_002847, NM_147196, NM_004770, NM_015567, NM_032539, NM_001001995, NM_005203, NM_000795, NM_001005505, NM_032405, NM_003243, NM_001003745, NM_012113, NM_017938, NM_178172, NM_014407, NM_024022, NM_207015, NM_000208, NM_007366, NM_138788, NM_20…	151	4911	19113	1.54644	0.0844565	0.0145986	0.237192
GOTERM_CC_FAT	GO:0016021~integral to membrane	62	38.0368	0.00766212	NM_004784, NM_002303, NM_145273, NM_152390, NM_000222, NM_006781, NM_182973, NM_019601, NM_020405, NM_003638, NM_174938, NM_153343, NM_003966, NM_000316, NM_002847, NM_147196, NM_004770, NM_015567, NM_032539, NM_001001995, NM_005203, NM_000795, NM_001005505, NM_032405, NM_003243, NM_001003745, NM_012113, NM_017938, NM_178172, NM_014407, NM_024022, NM_207015, NM_000208, NM_007366, NM_138788, NM_00…	116	5297	12782	1.28974	0.745667	0.177648	9.02311
GOTERM_CC_FAT	GO:0031224~intrinsic to membrane	63	38.6503	0.0110665	NM_004784, NM_002303, NM_145273, NM_152390, NM_000222, NM_006781, NM_182973, NM_019601, NM_020405, NM_003638, NM_174938, NM_153343, NM_003966, NM_000316, NM_002847, NM_147196, NM_004770, NM_015567, NM_032539, NM_001001995, NM_005203, NM_000795, NM_001005505, NM_032405, NM_003243, NM_001003745, NM_012113, NM_017938, NM_178172, NM_014407, NM_024022, NM_207015, NM_000208, NM_007366, NM_138788, NM_00…	116	5485	12782	1.26562	0.862043	0.219329	12.7869
Annotation Cluster 4	Enrichment Score: 3.3405680049078104
Category	Term	Count	%	PValue	Genes	List Total	Pop Hits	Pop Total	Fold Enrichment	Bonferroni	Benjamini	FDR
GOTERM_BP_FAT	GO:0030182~neuron differentiation	14	8.58896	6.62686e-05	NM_138983, NM_021229, NM_201282, NM_001794, NM_015567, NM_032539, NM_002547, NM_000795, NM_020796, NM_014839, NM_005045, NM_001546, NM_003966, NM_207033	113	438	13528	3.82656	0.076445	0.076445	0.107081
GOTERM_BP_FAT	GO:0048812~neuron projection morphogenesis	10	6.13497	6.7915e-05	NM_002547, NM_000795, NM_020796, NM_014839, NM_201282, NM_005045, NM_001794, NM_003966, NM_015567, NM_032539	113	213	13528	5.62051	0.078268	0.0399312	0.109739
GOTERM_BP_FAT	GO:0000904~cell morphogenesis involved in differentiation	10	6.13497	0.00019066	NM_002547, NM_000795, NM_020796, NM_003243, NM_014839, NM_005045, NM_001794, NM_003966, NM_015567, NM_032539	113	244	13528	4.90643	0.204523	0.0734352	0.307789
GOTERM_BP_FAT	GO:0048858~cell projection morphogenesis	10	6.13497	0.000196578	NM_002547, NM_000795, NM_020796, NM_014839, NM_201282, NM_005045, NM_001794, NM_003966, NM_015567, NM_032539	113	245	13528	4.8864	0.210154	0.0572737	0.317328
GOTERM_BP_FAT	GO:0007409~axonogenesis	9	5.52147	0.000199033	NM_002547, NM_000795, NM_020796, NM_014839, NM_005045, NM_001794, NM_003966, NM_015567, NM_032539	113	193	13528	5.58265	0.212478	0.0466496	0.321286
GOTERM_BP_FAT	GO:0030030~cell projection organization	12	7.36196	0.000233835	NM_002547, NM_000795, NM_020796, NM_014839, NM_201282, NM_005045, NM_003638, NM_001103, NM_001794, NM_003966, NM_015567, NM_032539	113	368	13528	3.90381	0.244696	0.0456956	0.377365
GOTERM_BP_FAT	GO:0032990~cell part morphogenesis	10	6.13497	0.000272428	NM_002547, NM_000795, NM_020796, NM_014839, NM_201282, NM_005045, NM_001794, NM_003966, NM_015567, NM_032539	113	256	13528	4.67644	0.278886	0.0456342	0.439517
GOTERM_BP_FAT	GO:0031175~neuron projection development	10	6.13497	0.000272428	NM_002547, NM_000795, NM_020796, NM_014839, NM_201282, NM_005045, NM_001794, NM_003966, NM_015567, NM_032539	113	256	13528	4.67644	0.278886	0.0456342	0.439517
GOTERM_BP_FAT	GO:0048667~cell morphogenesis involved in neuron differentiation	9	5.52147	0.000341353	NM_002547, NM_000795, NM_020796, NM_014839, NM_005045, NM_001794, NM_003966, NM_015567, NM_032539	113	209	13528	5.15527	0.336146	0.0445009	0.550428
GOTERM_BP_FAT	GO:0032989~cellular component morphogenesis	12	7.36196	0.000445949	NM_002547, NM_000795, NM_020796, NM_003243, NM_014839, NM_201282, NM_003275, NM_005045, NM_001794, NM_003966, NM_015567, NM_032539	113	397	13528	3.61864	0.414482	0.0474949	0.718518
GOTERM_BP_FAT	GO:0048666~neuron development	11	6.74847	0.000503386	NM_002547, NM_000795, NM_021229, NM_020796, NM_014839, NM_201282, NM_005045, NM_001794, NM_003966, NM_015567, NM_032539	113	339	13528	3.88462	0.453497	0.0454145	0.810709
GOTERM_BP_FAT	GO:0000902~cell morphogenesis	11	6.74847	0.000735273	NM_002547, NM_000795, NM_020796, NM_003243, NM_014839, NM_201282, NM_005045, NM_001794, NM_003966, NM_015567, NM_032539	113	356	13528	3.69912	0.586316	0.0571457	1.18209
GOTERM_BP_FAT	GO:0007411~axon guidance	5	3.06748	0.011964	NM_002547, NM_020796, NM_005045, NM_001794, NM_003966	113	107	13528	5.59424	0.999999	0.45218	17.6824
GOTERM_BP_FAT	GO:0006928~cell motion	9	5.52147	0.0434435	NM_002547, NM_000795, NM_020796, NM_003243, NM_005045, NM_001794, NM_003966, NM_000222, NM_207033	113	475	13528	2.26832	1	0.686095	51.2298
Annotation Cluster 5	Enrichment Score: 2.8195517412219533
Category	Term	Count	%	PValue	Genes	List Total	Pop Hits	Pop Total	Fold Enrichment	Bonferroni	Benjamini	FDR
GOTERM_BP_FAT	GO:0001503~ossification	7	4.29448	0.000380926	NM_003118, NM_201282, NM_002825, NM_000316, NM_178822, NM_001692, NM_005203	113	115	13528	7.28711	0.366945	0.0446904	0.614055
GOTERM_BP_FAT	GO:0060348~bone development	7	4.29448	0.000545379	NM_003118, NM_201282, NM_002825, NM_000316, NM_178822, NM_001692, NM_005203	113	123	13528	6.81315	0.480367	0.0456831	0.878059
GOTERM_BP_FAT	GO:0001501~skeletal system development	8	4.90798	0.016742	NM_003118, NM_006982, NM_201282, NM_002825, NM_000316, NM_178822, NM_001692, NM_005203	113	319	13528	3.0023	1	0.527816	23.8872
Annotation Cluster 6	Enrichment Score: 2.1063303249128045
Category	Term	Count	%	PValue	Genes	List Total	Pop Hits	Pop Total	Fold Enrichment	Bonferroni	Benjamini	FDR
SP_PIR_KEYWORDS	neurogenesis	8	4.90798	0.000155921	NM_002547, NM_020796, NM_020851, NM_003638, NM_003966, NM_016250, NM_030792, NM_001001995	152	146	19235	6.93403	0.0371828	0.00629538	0.201463
SP_PIR_KEYWORDS	developmental protein	13	7.97546	0.0199403	NM_138983, NM_178822, NM_001001995, NM_005203, NM_020796, NM_018059, NM_006982, NM_080759, NM_005045, NM_003638, NM_020851, NM_003966, NM_016250	152	779	19235	2.11181	0.992512	0.359145	22.9328
SP_PIR_KEYWORDS	differentiation	7	4.29448	0.154302	NM_020796, NM_003638, NM_003966, NM_016250, NM_178822, NM_001001995, NM_005203	152	460	19235	1.9257	1	0.803876	88.5533
Annotation Cluster 7	Enrichment Score: 1.931310056559713
Category	Term	Count	%	PValue	Genes	List Total	Pop Hits	Pop Total	Fold Enrichment	Bonferroni	Benjamini	FDR
GOTERM_BP_FAT	GO:0006936~muscle contraction	8	4.90798	0.000277161	NM_000795, NM_003280, NM_005031, NM_001103, NM_003283, NM_021223, NM_172201, NM_207033	113	153	13528	6.2597	0.282971	0.0407273	0.447136
GOTERM_BP_FAT	GO:0003012~muscle system process	8	4.90798	0.000488081	NM_000795, NM_003280, NM_005031, NM_001103, NM_003283, NM_021223, NM_172201, NM_207033	113	168	13528	5.7008	0.443362	0.0476475	0.786151
GOTERM_BP_FAT	GO:0006939~smooth muscle contraction	3	1.84049	0.0303562	NM_000795, NM_021223, NM_207033	113	33	13528	10.8833	1	0.62223	39.2475
GOTERM_BP_FAT	GO:0008015~blood circulation	5	3.06748	0.0686364	NM_000795, NM_003280, NM_000685, NM_172201, NM_207033	113	186	13528	3.21819	1	0.753106	68.3218
GOTERM_BP_FAT	GO:0003013~circulatory system process	5	3.06748	0.0686364	NM_000795, NM_003280, NM_000685, NM_172201, NM_207033	113	186	13528	3.21819	1	0.753106	68.3218
GOTERM_BP_FAT	GO:0008016~regulation of heart contraction	3	1.84049	0.133524	NM_000795, NM_172201, NM_207033	113	77	13528	4.66429	1	0.84892	90.1434
Annotation Cluster 8	Enrichment Score: 1.8472500111195997
Category	Term	Count	%	PValue	Genes	List Total	Pop Hits	Pop Total	Fold Enrichment	Bonferroni	Benjamini	FDR
GOTERM_MF_FAT	GO:0030247~polysaccharide binding	6	3.68098	0.00591152	NM_019601, NM_005130, NM_178565, NM_003243, NM_002825, NM_005203	98	154	12983	5.16154	0.829131	0.445092	7.6098
GOTERM_MF_FAT	GO:0001871~pattern binding	6	3.68098	0.00591152	NM_019601, NM_005130, NM_178565, NM_003243, NM_002825, NM_005203	98	154	12983	5.16154	0.829131	0.445092	7.6098
GOTERM_MF_FAT	GO:0008201~heparin binding	5	3.06748	0.00736644	NM_005130, NM_178565, NM_003243, NM_002825, NM_005203	98	103	12983	6.43105	0.889565	0.423529	9.39869
GOTERM_MF_FAT	GO:0030246~carbohydrate binding	8	4.90798	0.0167025	NM_019601, NM_005130, NM_178565, NM_003243, NM_007366, NM_002825, NM_015236, NM_005203	98	354	12983	2.99389	0.993391	0.566803	20.1365
GOTERM_MF_FAT	GO:0005539~glycosaminoglycan binding	5	3.06748	0.0207499	NM_005130, NM_178565, NM_003243, NM_002825, NM_005203	98	140	12983	4.73141	0.998067	0.542082	24.415
SP_PIR_KEYWORDS	heparin-binding	3	1.84049	0.0924801	NM_178565, NM_002825, NM_005203	152	65	19235	5.84059	1	0.710931	71.4926
Annotation Cluster 9	Enrichment Score: 1.694301359107181
Category	Term	Count	%	PValue	Genes	List Total	Pop Hits	Pop Total	Fold Enrichment	Bonferroni	Benjamini	FDR
GOTERM_BP_FAT	GO:0030030~cell projection organization	12	7.36196	0.000233835	NM_002547, NM_000795, NM_020796, NM_014839, NM_201282, NM_005045, NM_003638, NM_001103, NM_001794, NM_003966, NM_015567, NM_032539	113	368	13528	3.90381	0.244696	0.0456956	0.377365
GOTERM_CC_FAT	GO:0043197~dendritic spine	4	2.45399	0.00475926	NM_002547, NM_003638, NM_001103, NM_021223	116	38	12782	11.5989	0.57223	0.13197	5.69655
GOTERM_CC_FAT	GO:0030425~dendrite	6	3.68098	0.0158332	NM_002547, NM_000795, NM_005045, NM_003638, NM_001103, NM_021223	116	163	12782	4.05606	0.941625	0.247298	17.8168
KEGG_PATHWAY	hsa04510:Focal adhesion	6	3.68098	0.0196107	NM_201282, NM_005045, NM_003638, NM_001103, NM_021223, NM_138403	41	201	5085	3.70222	0.712849	0.464136	18.1713
GOTERM_CC_FAT	GO:0044463~cell projection part	6	3.68098	0.0600573	NM_002547, NM_024843, NM_003638, NM_001103, NM_000316, NM_021223	116	234	12782	2.82538	0.999984	0.520484	53.3024
KEGG_PATHWAY	hsa04810:Regulation of actin cytoskeleton	5	3.06748	0.0868535	NM_201282, NM_003638, NM_001103, NM_021223, NM_138403	41	215	5085	2.88429	0.996734	0.760937	60.1479
GOTERM_CC_FAT	GO:0043005~neuron projection	7	4.29448	0.0881806	NM_002547, NM_000795, NM_020796, NM_005045, NM_003638, NM_001103, NM_021223	116	342	12782	2.25534	1	0.598632	67.856
GOTERM_CC_FAT	GO:0042995~cell projection	10	6.13497	0.17553	NM_002547, NM_000795, NM_024843, NM_020796, NM_005045, NM_003638, NM_001103, NM_000316, NM_021223, NM_153676	116	697	12782	1.58091	1	0.746974	90.6801
Annotation Cluster 10	Enrichment Score: 1.3657489815961938
Category	Term	Count	%	PValue	Genes	List Total	Pop Hits	Pop Total	Fold Enrichment	Bonferroni	Benjamini	FDR
INTERPRO	IPR002165:Plexin	3	1.84049	0.0249399	NM_020405, NM_020796, NM_003966	133	31	16659	12.1215	0.999799	0.941405	29.0701
INTERPRO	IPR003659:Plexin/semaphorin/integrin	3	1.84049	0.0494381	NM_020405, NM_020796, NM_003966	133	45	16659	8.35038	1	0.881852	49.8192
SMART	SM00423:PSI	3	1.84049	0.0648332	NM_020405, NM_020796, NM_003966	85	45	9079	7.12078	0.998038	0.646181	51.9925
Annotation Cluster 11	Enrichment Score: 1.3405458021635541
Category	Term	Count	%	PValue	Genes	List Total	Pop Hits	Pop Total	Fold Enrichment	Bonferroni	Benjamini	FDR
GOTERM_BP_FAT	GO:0006936~muscle contraction	8	4.90798	0.000277161	NM_000795, NM_003280, NM_005031, NM_001103, NM_003283, NM_021223, NM_172201, NM_207033	113	153	13528	6.2597	0.282971	0.0407273	0.447136
GOTERM_BP_FAT	GO:0003012~muscle system process	8	4.90798	0.000488081	NM_000795, NM_003280, NM_005031, NM_001103, NM_003283, NM_021223, NM_172201, NM_207033	113	168	13528	5.7008	0.443362	0.0476475	0.786151
GOTERM_CC_FAT	GO:0030016~myofibril	6	3.68098	0.00324741	NM_003280, NM_003275, NM_001103, NM_133371, NM_003283, NM_021223	116	111	12782	5.9562	0.43953	0.175512	3.92011
GOTERM_CC_FAT	GO:0043292~contractile fiber	6	3.68098	0.00469304	NM_003280, NM_003275, NM_001103, NM_133371, NM_003283, NM_021223	116	121	12782	5.46395	0.567134	0.154194	5.61938
GOTERM_CC_FAT	GO:0030017~sarcomere	5	3.06748	0.0117497	NM_003280, NM_001103, NM_133371, NM_003283, NM_021223	116	98	12782	5.62192	0.878011	0.208447	13.5247
GOTERM_CC_FAT	GO:0044449~contractile fiber part	5	3.06748	0.018914	NM_003280, NM_001103, NM_133371, NM_003283, NM_021223	116	113	12782	4.87565	0.966592	0.265816	20.9244
KEGG_PATHWAY	hsa04510:Focal adhesion	6	3.68098	0.0196107	NM_201282, NM_005045, NM_003638, NM_001103, NM_021223, NM_138403	41	201	5085	3.70222	0.712849	0.464136	18.1713
INTERPRO	IPR011992:EF-Hand type	6	3.68098	0.0398355	NM_003118, NM_003280, NM_001103, NM_021223, NM_138403, NM_033120	133	236	16659	3.18447	0.999999	0.898043	42.4687
SP_PIR_KEYWORDS	calcium	12	7.36196	0.0518551	NM_003118, NM_001005505, NM_020978, NM_003280, NM_005045, NM_003638, NM_001103, NM_001794, NM_021223, NM_138403, NM_033120, NM_004683	152	803	19235	1.8911	0.999998	0.603164	49.7746
SP_PIR_KEYWORDS	muscle protein	3	1.84049	0.0806816	NM_003280, NM_003283, NM_021223	152	60	19235	6.3273	1	0.678789	66.3094
GOTERM_MF_FAT	GO:0005509~calcium ion binding	12	7.36196	0.0808226	NM_003118, NM_001005505, NM_020978, NM_003280, NM_005045, NM_003638, NM_001103, NM_001794, NM_021223, NM_138403, NM_033120, NM_004683	98	919	12983	1.72987	1	0.938608	67.5359
INTERPRO	IPR018248:EF hand	4	2.45399	0.0844101	NM_003280, NM_001103, NM_021223, NM_138403	133	130	16659	3.85402	1	0.963194	69.8602
KEGG_PATHWAY	hsa04810:Regulation of actin cytoskeleton	5	3.06748	0.0868535	NM_201282, NM_003638, NM_001103, NM_021223, NM_138403	41	215	5085	2.88429	0.996734	0.760937	60.1479
INTERPRO	IPR018249:EF-HAND 2	5	3.06748	0.0916795	NM_003280, NM_001103, NM_021223, NM_138403, NM_033120	133	215	16659	2.91292	1	0.947447	72.9567
INTERPRO	IPR018247:EF-HAND 1	5	3.06748	0.0940591	NM_003118, NM_003280, NM_021223, NM_138403, NM_033120	133	217	16659	2.88607	1	0.937595	73.9045
INTERPRO	IPR002048:Calcium-binding EF-hand	4	2.45399	0.104838	NM_003280, NM_001103, NM_021223, NM_138403	133	143	16659	3.50365	1	0.943357	77.8245
SMART	SM00054:EFh	4	2.45399	0.14621	NM_003280, NM_001103, NM_021223, NM_138403	85	143	9079	2.98774	1	0.877552	82.2798
UP_SEQ_FEATURE	domain:EF-hand 3	3	1.84049	0.168412	NM_003280, NM_021223, NM_138403	151	94	19113	4.03966	1	0.994758	93.1787
UP_SEQ_FEATURE	domain:EF-hand 1	4	2.45399	0.171843	NM_003280, NM_001103, NM_021223, NM_138403	151	182	19113	2.78189	1	0.993905	93.5772
UP_SEQ_FEATURE	domain:EF-hand 2	4	2.45399	0.171843	NM_003280, NM_001103, NM_021223, NM_138403	151	182	19113	2.78189	1	0.993905	93.5772
GOTERM_CC_FAT	GO:0015629~actin cytoskeleton	5	3.06748	0.223621	NM_002547, NM_003280, NM_001103, NM_003283, NM_021223	116	269	12782	2.04813	1	0.788515	95.5485
KEGG_PATHWAY	hsa04670:Leukocyte transendothelial migration	3	1.84049	0.237388	NM_001103, NM_021223, NM_138403	41	118	5085	3.15316	1	0.788202	93.5693
KEGG_PATHWAY	hsa04530:Tight junction	3	1.84049	0.284412	NM_001103, NM_021223, NM_138403	41	134	5085	2.77667	1	0.827424	96.6242
GOTERM_CC_FAT	GO:0044430~cytoskeletal part	8	4.90798	0.762267	NM_198692, NM_003280, NM_003638, NM_001103, NM_003283, NM_020994, NM_016250, NM_021223	116	952	12782	0.925963	1	0.993356	100
Annotation Cluster 12	Enrichment Score: 1.2285713715030366
Category	Term	Count	%	PValue	Genes	List Total	Pop Hits	Pop Total	Fold Enrichment	Bonferroni	Benjamini	FDR
GOTERM_CC_FAT	GO:0044459~plasma membrane part	29	17.7914	0.0323874	NM_000208, NM_007366, NM_201282, NM_001794, NM_004615, NM_005358, NM_000222, NM_001692, NM_172201, NM_001136, NM_002924, NM_182973, NM_002547, NM_024843, NM_014839, NM_005031, NM_003638, NM_000316, NM_002847, NM_004770, NM_018836, NM_000685, NM_005203, NM_000795, NM_003243, NM_001103, NM_201628, NM_014407, NM_178172	116	2203	12782	1.45052	0.99715	0.386371	33.2875
GOTERM_CC_FAT	GO:0031226~intrinsic to plasma membrane	18	11.0429	0.0439465	NM_000208, NM_004770, NM_007366, NM_000685, NM_001794, NM_004615, NM_172201, NM_001136, NM_182973, NM_000795, NM_014839, NM_003243, NM_005031, NM_003638, NM_178172, NM_014407, NM_000316, NM_002847	116	1215	12782	1.63244	0.999664	0.459549	42.4509
GOTERM_CC_FAT	GO:0005887~integral to plasma membrane	17	10.4294	0.0661917	NM_004770, NM_000208, NM_007366, NM_000685, NM_001794, NM_004615, NM_172201, NM_001136, NM_182973, NM_000795, NM_014839, NM_003243, NM_005031, NM_003638, NM_014407, NM_000316, NM_002847	116	1188	12782	1.57679	0.999995	0.533215	56.9143
GOTERM_CC_FAT	GO:0005886~plasma membrane	41	25.1534	0.129304	NM_000208, NM_005130, NM_002303, NM_007366, NM_001631, NM_201282, NM_145273, NM_001003679, NM_001794, NM_004615, NM_005358, NM_000222, NM_001692, NM_172201, NM_001136, NM_002924, NM_182973, NM_002547, NM_019601, NM_024843, NM_014839, NM_005031, NM_003638, NM_153343, NM_003966, NM_145307, NM_000316, NM_006096, NM_002847, NM_004770, NM_018836, NM_000685, NM_015236, NM_005203, NM_033120, NM_000795, …	116	3777	12782	1.19613	1	0.657531	81.774
Annotation Cluster 13	Enrichment Score: 1.2205535778655574
Category	Term	Count	%	PValue	Genes	List Total	Pop Hits	Pop Total	Fold Enrichment	Bonferroni	Benjamini	FDR
GOTERM_MF_FAT	GO:0003779~actin binding	9	5.52147	0.00301907	NM_002547, NM_014945, NM_201282, NM_003280, NM_003275, NM_001103, NM_005358, NM_017415, NM_006646	98	326	12983	3.65741	0.593855	0.593855	3.956
GOTERM_MF_FAT	GO:0008092~cytoskeletal protein binding	11	6.74847	0.00434261	NM_002547, NM_014945, NM_201282, NM_003280, NM_003275, NM_001103, NM_174938, NM_003283, NM_005358, NM_017415, NM_006646	98	504	12983	2.89142	0.726627	0.477149	5.6442
GOTERM_BP_FAT	GO:0030029~actin filament-based process	5	3.06748	0.139619	NM_002547, NM_003275, NM_005358, NM_021223, NM_006646	113	241	13528	2.48375	1	0.850361	91.2063
GOTERM_BP_FAT	GO:0030036~actin cytoskeleton organization	4	2.45399	0.288012	NM_002547, NM_003275, NM_005358, NM_006646	113	226	13528	2.11888	1	0.952263	99.5879
GOTERM_BP_FAT	GO:0007010~cytoskeleton organization	6	3.68098	0.293822	NM_002547, NM_020796, NM_014945, NM_003275, NM_005358, NM_006646	113	436	13528	1.64748	1	0.954604	99.639
SP_PIR_KEYWORDS	actin-binding	4	2.45399	0.306631	NM_003275, NM_001103, NM_017415, NM_006646	152	247	19235	2.04933	1	0.891892	99.1226
Annotation Cluster 14	Enrichment Score: 1.1713750158210035
Category	Term	Count	%	PValue	Genes	List Total	Pop Hits	Pop Total	Fold Enrichment	Bonferroni	Benjamini	FDR
GOTERM_BP_FAT	GO:0048762~mesenchymal cell differentiation	3	1.84049	0.066636	NM_003243, NM_006982, NM_207033	113	51	13528	7.04217	1	0.74822	67.2037
GOTERM_BP_FAT	GO:0014031~mesenchymal cell development	3	1.84049	0.066636	NM_003243, NM_006982, NM_207033	113	51	13528	7.04217	1	0.74822	67.2037
GOTERM_BP_FAT	GO:0060485~mesenchyme development	3	1.84049	0.0689377	NM_003243, NM_006982, NM_207033	113	52	13528	6.90674	1	0.749049	68.487
Annotation Cluster 15	Enrichment Score: 1.1635627654092706
Category	Term	Count	%	PValue	Genes	List Total	Pop Hits	Pop Total	Fold Enrichment	Bonferroni	Benjamini	FDR
INTERPRO	IPR001478:PDZ/DHR/GLGF	5	3.06748	0.030822	NM_024060, NM_018059, NM_013377, NM_005358, NM_153676	133	149	16659	4.20321	0.999974	0.928469	34.6733
SMART	SM00228:PDZ	5	3.06748	0.0490364	NM_024060, NM_018059, NM_013377, NM_005358, NM_153676	85	149	9079	3.58429	0.990684	0.689322	42.3301
UP_SEQ_FEATURE	domain:PDZ	3	1.84049	0.213763	NM_024060, NM_018059, NM_005358	151	110	19113	3.45208	1	0.995578	96.9851
