# Supplementary material for: Integrated network analysis reveals a novel role for the cell cycle in 2009 pandemic influenza virus-induced inflammation in macaque lungs
Source: BMC Syst Biol. 2012 Aug 31;6:117. doi: 10.1186/1752-0509-6-117 (PMC3481363; doi:10.1186/1752-0509-6-117)
Supplement: Additional file 6 — Work Book Explanation: cell specific gene ontology enrichment. All genes lists were separated into up- or down-regulated when comparing CA04-infected tissue to KUTK4-infected. DE gene's Genbank Accession ID was uploaded into Ingenuity and the benjamini hochberg corrected P-value was used to quantify enrichment. Here we report all categories with a FDR adjusted P-value < 0.05. [file 1752-0509-6-117-S6.xls]

## Sheet: Legend
		Work Book Explanation: Cell specific gene ontology enrichment. All genes lists were separated into up- or down-regulated when comparing CA04-infected tissue to KUTK4-infected. DE gene's Genbank Accession ID was uploaded into Ingenuity and the benjamini hochberg corrected P-value was used to quantify enrichment. Here we report all categories with a FDR adjusted P-value < 0.05.
		The title of the worksheet describes if the gene set analyzed were down or upregulated and on which day they were determined to be differentially expressed.
		Column Legends
		Category	General function
		Functions Annotation	Cell or tissue-specific function annotation
		B-H P-value	FDR-adjusted P-value
		Molecules	Genes (gene products) annotated with corresponding function which are in the DE gene list

## Sheet: Day 3 Up Regulated Genes
Category	Functions Annotation	B-H P-Value	Molecules	# Molecules
Cardiovascular Disease	experimental autoimmune myocarditis of mice	4.28E-03	CCL13, CCL2, CCL3L3	3
Immunological Disease	experimental autoimmune myocarditis of mice	4.28E-03	CCL13, CCL2, CCL3L3	3
Infectious Disease	experimental autoimmune myocarditis of mice	4.28E-03	CCL13, CCL2, CCL3L3	3
Inflammatory Disease	experimental autoimmune myocarditis of mice	4.28E-03	CCL13, CCL2, CCL3L3	3
Cellular Development	developmental process of blood cells	4.28E-03	CASP1, CCL13, CCL2, CCL3L3, EPHA4, IFIH1, MYC, SCIN, TIMP1, TNFRSF12A	10
Cellular Growth and Proliferation	colony formation of leukocyte cell lines	4.28E-03	CCL3L3, IFIH1, MYC	3
Hematological System Development and Function	colony formation of leukocyte cell lines	4.28E-03	CCL3L3, IFIH1, MYC	3
Tissue Development	accumulation of cells	4.28E-03	CCL13, CCL2, CCL3L3, EPHA4, MYC, TIMP1	6
Infectious Disease	infectious disorder of mice	4.28E-03	CASP1, CCL13, CCL2, CCL3L3, IFIH1	5
Organismal Injury and Abnormalities	organismal abnormalities of tissue	4.28E-03	CCL13, CCL2, MYC, TIMP1	4
Cellular Movement	migration of epithelial cells	4.28E-03	CCL2, CDH1, MYC, TIMP1	4
Tissue Development	adhesion of cells	4.28E-03	C1QBP, CCL13, CCL2, CDH1, EPHA4, MYC, TGFBI, TIMP1, TNFRSF12A	9
Cell-To-Cell Signaling and Interaction	adhesion of cells	4.28E-03	C1QBP, CCL13, CCL2, CDH1, EPHA4, MYC, TGFBI, TIMP1, TNFRSF12A	9
Cellular Movement	chemotaxis of lymphoma cell lines	4.28E-03	CCL13, CCL2, CCRL1	3
Cellular Growth and Proliferation	proliferation of synovial cells	4.28E-03	CCL13, CCL2, TNFRSF12A	3
Connective Tissue Development and Function	proliferation of synovial cells	4.28E-03	CCL13, CCL2, TNFRSF12A	3
Hematological System Development and Function	recruitment of monocytes	4.28E-03	CASP1, CCL13, CCL2	3
Cell-To-Cell Signaling and Interaction	recruitment of monocytes	4.28E-03	CASP1, CCL13, CCL2	3
Immune Cell Trafficking	recruitment of monocytes	4.28E-03	CASP1, CCL13, CCL2	3
Inflammatory Response	recruitment of monocytes	4.28E-03	CASP1, CCL13, CCL2	3
Hematological System Development and Function	accumulation of leukocytes	4.28E-03	CCL13, CCL2, CCL3L3, EPHA4, TIMP1	5
Tissue Development	accumulation of leukocytes	4.28E-03	CCL13, CCL2, CCL3L3, EPHA4, TIMP1	5
Immune Cell Trafficking	accumulation of leukocytes	4.28E-03	CCL13, CCL2, CCL3L3, EPHA4, TIMP1	5
Inflammatory Response	accumulation of leukocytes	4.28E-03	CCL13, CCL2, CCL3L3, EPHA4, TIMP1	5
Cancer	malignant tumor	4.28E-03	AKR1B10, C1QBP, CASP1, CCL13, CCL2, CDH1, EPHA4, MYC, S100A2, TIMP1, TNFRSF12A, UCHL1	12
Cellular Growth and Proliferation	proliferation of cells	4.28E-03	AKR1B10, C1QBP, CASP1, CCL13, CCL2, CCL3L3, CDH1, COL8A1, MYC, SCIN, TGFBI, TIMP1, TNFRSF12A, UCHL1	14
Hematological System Development and Function	recruitment of neutrophils	4.28E-03	CASP1, CCL13, CCL2, CCL3L3	4
Cell-To-Cell Signaling and Interaction	recruitment of neutrophils	4.28E-03	CASP1, CCL13, CCL2, CCL3L3	4
Immune Cell Trafficking	recruitment of neutrophils	4.28E-03	CASP1, CCL13, CCL2, CCL3L3	4
Inflammatory Response	recruitment of neutrophils	4.28E-03	CASP1, CCL13, CCL2, CCL3L3	4
Cancer	carcinoma	4.28E-03	AKR1B10, C1QBP, CASP1, CCL2, CDH1, EPHA4, MYC, S100A2, TIMP1, TNFRSF12A, UCHL1	11
Tissue Development	adhesion of cell lines	4.28E-03	CCL13, CCL2, CDH1, MYC, TGFBI, TIMP1	6
Cell-To-Cell Signaling and Interaction	adhesion of cell lines	4.28E-03	CCL13, CCL2, CDH1, MYC, TGFBI, TIMP1	6
Hematological System Development and Function	chemoattraction of monocytes	4.28E-03	CCL13, CCL2	2
Cellular Movement	chemoattraction of monocytes	4.28E-03	CCL13, CCL2	2
Cell-To-Cell Signaling and Interaction	chemoattraction of monocytes	4.28E-03	CCL13, CCL2	2
Immune Cell Trafficking	chemoattraction of monocytes	4.28E-03	CCL13, CCL2	2
Inflammatory Response	chemoattraction of monocytes	4.28E-03	CCL13, CCL2	2
Antigen Presentation	chemoattraction of monocytes	4.28E-03	CCL13, CCL2	2
Hematological System Development and Function	recruitment of mononuclear cells	4.28E-03	CCL13, CCL2	2
Cell-To-Cell Signaling and Interaction	recruitment of mononuclear cells	4.28E-03	CCL13, CCL2	2
Immune Cell Trafficking	recruitment of mononuclear cells	4.28E-03	CCL13, CCL2	2
Cellular Movement	migration of endothelial cells	4.28E-03	CCL2, MYC, S100A2, TIMP1, TNFRSF12A	5
Immunological Disease	Sjogren's syndrome	5.44E-03	CCL13, CCL3L3, EPHA4, TIMP1	4
Inflammatory Response	inflammation	5.69E-03	CASP1, CCL13, CCL2, CCL3L3, IFIH1, TNFRSF12A	6
Hematological System Development and Function	accumulation of natural killer cells	5.69E-03	CCL13, CCL3L3	2
Tissue Development	accumulation of natural killer cells	5.69E-03	CCL13, CCL3L3	2
Immune Cell Trafficking	accumulation of natural killer cells	5.69E-03	CCL13, CCL3L3	2
Inflammatory Response	accumulation of natural killer cells	5.69E-03	CCL13, CCL3L3	2
Cellular Movement	chemotaxis of hepatic stellate cells	5.69E-03	CCL13, CCL2	2
Connective Tissue Development and Function	chemotaxis of hepatic stellate cells	5.69E-03	CCL13, CCL2	2
Hepatic System Development and Function	chemotaxis of hepatic stellate cells	5.69E-03	CCL13, CCL2	2
Cellular Movement	migration of astrocytes	5.69E-03	CCL13, CCL3L3	2
Nervous System Development and Function	migration of astrocytes	5.69E-03	CCL13, CCL3L3	2
Cardiovascular System Development and Function	formation of neointima	6.34E-03	CCL13, MYC, TIMP1	3
Lymphoid Tissue Structure and Development	formation of neointima	6.34E-03	CCL13, MYC, TIMP1	3
Cancer	hyperplasia of organ	6.34E-03	CDH1, MYC, TIMP1	3
Immunological Disease	immunological disorder of mice	6.34E-03	CASP1, CCL13, CCL2, CCL3L3, MYC, TNFRSF12A	6
Cellular Movement	cell movement	6.60E-03	CASP1, CCL13, CCL2, CCL3L3, CCRL1, CDH1, MYC, TIMP1, TNFRSF12A	9
Tissue Development	adhesion of eukaryotic cells	6.69E-03	CCL13, CCL2, CDH1, EPHA4, MYC, TGFBI, TIMP1	7
Cell-To-Cell Signaling and Interaction	adhesion of eukaryotic cells	6.69E-03	CCL13, CCL2, CDH1, EPHA4, MYC, TGFBI, TIMP1	7
Cellular Development	differentiation of blood cells	6.69E-03	CCL13, CCL2, EPHA4, MYC, SCIN, TIMP1, TNFRSF12A	7
Hematological System Development and Function	differentiation of blood cells	6.69E-03	CCL13, CCL2, EPHA4, MYC, SCIN, TIMP1, TNFRSF12A	7
Inflammatory Response	inflammation of organism	7.02E-03	CASP1, CCL13, CCL2, IFIH1	4
Cancer	tumor	7.34E-03	AKR1B10, C1QBP, CASP1, CCL13, CCL2, CDH1, EPHA4, IFIH1, MYC, S100A2, TIMP1, TNFRSF12A, UCHL1	13
Immunological Disease	autoimmune disease of mice	7.34E-03	CASP1, CCL13, CCL2, CCL3L3, TNFRSF12A	5
Hematological System Development and Function	accumulation of macrophages	7.34E-03	CCL13, CCL2, TIMP1	3
Tissue Development	accumulation of macrophages	7.34E-03	CCL13, CCL2, TIMP1	3
Immune Cell Trafficking	accumulation of macrophages	7.34E-03	CCL13, CCL2, TIMP1	3
Inflammatory Response	accumulation of macrophages	7.34E-03	CCL13, CCL2, TIMP1	3
Antigen Presentation	accumulation of macrophages	7.34E-03	CCL13, CCL2, TIMP1	3
Cellular Development	differentiation of leukemia cell lines	7.34E-03	C1QBP, MYC, SCIN, TIMP1	4
Cell-To-Cell Signaling and Interaction	attraction of macrophages	7.34E-03	CCL13, CCL2	2
Cell Cycle	interphase of endothelial cell lines	7.34E-03	CDH1, MYC	2
Cell Cycle	polyploidization of cell lines	7.34E-03	MYC, SCIN	2
Cellular Development	shape change of basophils	7.34E-03	CCL13, CCL2	2
Hematological System Development and Function	shape change of basophils	7.34E-03	CCL13, CCL2	2
Cell Morphology	shape change of basophils	7.34E-03	CCL13, CCL2	2
Hypersensitivity Response	shape change of basophils	7.34E-03	CCL13, CCL2	2
Organismal Injury and Abnormalities	fibrosis of tissue	7.34E-03	CCL13, CCL2, TIMP1	3
Cellular Movement	movement of cells	7.40E-03	C1QBP, CCL13, CCL2, CCL3L3, CDH1, MYC, S100A2, TGFBI, TIMP1, TNFRSF12A	10
Neurological Disease	encephalopathy	7.40E-03	CASP1, CCL13, CCL2, TIMP1, TNFRSF12A, UCHL1	6
Neurological Disease	demyelination	8.01E-03	CCL13, CCL2, CCL3L3	3
Hematological System Development and Function	chemotaxis of peripheral blood monocytes	8.26E-03	CCL13, CCL2	2
Cellular Movement	chemotaxis of peripheral blood monocytes	8.26E-03	CCL13, CCL2	2
Immune Cell Trafficking	chemotaxis of peripheral blood monocytes	8.26E-03	CCL13, CCL2	2
Inflammatory Response	chemotaxis of peripheral blood monocytes	8.26E-03	CCL13, CCL2	2
Antigen Presentation	chemotaxis of peripheral blood monocytes	8.26E-03	CCL13, CCL2	2
Humoral Immune Response	chemotaxis of peripheral blood monocytes	8.26E-03	CCL13, CCL2	2
Cancer	hyperplasia of skin	8.26E-03	CDH1, MYC	2
Dermatological Diseases and Conditions	hyperplasia of skin	8.26E-03	CDH1, MYC	2
Cell Morphology	polarity of cell lines	8.26E-03	C1QBP, CDH1	2
Cellular Growth and Proliferation	proliferation of fibroblast-like synoviocytes	8.26E-03	CCL13, CCL2	2
Connective Tissue Development and Function	proliferation of fibroblast-like synoviocytes	8.26E-03	CCL13, CCL2	2
Cellular Movement	cell movement of eukaryotic cells	8.80E-03	CASP1, CCL13, CCL2, CCL3L3, CCRL1, CDH1, MYC, TIMP1	8
Hematological System Development and Function	transmigration of mononuclear leukocytes	8.80E-03	CCL13, CCL2, CCL3L3	3
Cellular Movement	transmigration of mononuclear leukocytes	8.80E-03	CCL13, CCL2, CCL3L3	3
Immune Cell Trafficking	transmigration of mononuclear leukocytes	8.80E-03	CCL13, CCL2, CCL3L3	3
Organismal Injury and Abnormalities	damage of lung	9.26E-03	CCL13, CCL2, CCL3L3	3
Respiratory Disease	damage of lung	9.26E-03	CCL13, CCL2, CCL3L3	3
Cancer	cancer of liver	9.59E-03	MYC, TIMP1	2
Gastrointestinal Disease	cancer of liver	9.59E-03	MYC, TIMP1	2
Hepatic System Disease	cancer of liver	9.59E-03	MYC, TIMP1	2
Hematological System Development and Function	chemotaxis of memory T lymphocytes	9.59E-03	CCL13, CCL2	2
Cellular Movement	chemotaxis of memory T lymphocytes	9.59E-03	CCL13, CCL2	2
Immune Cell Trafficking	chemotaxis of memory T lymphocytes	9.59E-03	CCL13, CCL2	2
Inflammatory Response	chemotaxis of memory T lymphocytes	9.59E-03	CCL13, CCL2	2
Cell-mediated Immune Response	chemotaxis of memory T lymphocytes	9.59E-03	CCL13, CCL2	2
Cellular Growth and Proliferation	growth of normal cells	1.01E-02	CCL2, CCL3L3, CDH1, MYC, TIMP1, TNFRSF12A	6
Cancer	secondary tumor	1.04E-02	CASP1, CCL13, CCL2	3
Cellular Growth and Proliferation	formation of cells	1.04E-02	CCL2, CCL3L3, CDH1, MYC, TNFRSF12A	5
Cancer	metastasis	1.06E-02	CASP1, CCL13, CCL2, CDH1, MYC, TIMP1	6
Cell Death	apoptosis of skin cancer cell lines	1.06E-02	CASP1, MYC	2
Cell Cycle	arrest in cell cycle progression of lymphocytes	1.06E-02	C1QBP, MYC	2
Cardiovascular Disease	dysfunction of left ventricle	1.06E-02	CCL13, TIMP1	2
Cardiovascular Disease	cardiovascular disorder of mice	1.07E-02	CASP1, CCL13, CCL2, CCL3L3, TIMP1	5
Cellular Movement	migration of normal cells	1.07E-02	CCL13, CCL2, CCL3L3, CDH1, MYC, S100A2, TIMP1, TNFRSF12A	8
Cellular Development	differentiation of cells	1.07E-02	C1QBP, CCL13, CCL2, CCL3L3, CDH1, EPHA4, MYC, SCIN, TIMP1, TNFRSF12A	10
Cell-To-Cell Signaling and Interaction	activation of microglia	1.09E-02	CASP1, CCL13, TNFRSF12A	3
Nervous System Development and Function	activation of microglia	1.09E-02	CASP1, CCL13, TNFRSF12A	3
Hematological System Development and Function	accumulation of lymphocytes	1.14E-02	CCL13, CCL3L3, EPHA4	3
Tissue Development	accumulation of lymphocytes	1.14E-02	CCL13, CCL3L3, EPHA4	3
Immune Cell Trafficking	accumulation of lymphocytes	1.14E-02	CCL13, CCL3L3, EPHA4	3
Inflammatory Response	accumulation of lymphocytes	1.14E-02	CCL13, CCL3L3, EPHA4	3
Hematological System Development and Function	infiltration by monocytes	1.16E-02	CCL13, CCL2	2
Cellular Movement	infiltration by monocytes	1.16E-02	CCL13, CCL2	2
Immune Cell Trafficking	infiltration by monocytes	1.16E-02	CCL13, CCL2	2
Inflammatory Response	infiltration by monocytes	1.16E-02	CCL13, CCL2	2
Hematological System Development and Function	trafficking of T lymphocytes	1.16E-02	CCL13, CCL3L3	2
Cellular Movement	trafficking of T lymphocytes	1.16E-02	CCL13, CCL3L3	2
Immune Cell Trafficking	trafficking of T lymphocytes	1.16E-02	CCL13, CCL3L3	2
Cell-mediated Immune Response	trafficking of T lymphocytes	1.16E-02	CCL13, CCL3L3	2
Cancer	developmental process of tumor	1.16E-02	AKR1B10, CASP1, CCL2, MYC, TIMP1	5
Renal and Urological Disease	renal and urological disorder	1.17E-02	CASP1, CCL13, CCL2, CCL3L3, MYC, TIMP1	6
Cellular Movement	migration of dendritic cells	1.19E-02	CCL2, CCL3L3, TIMP1	3
Immune Cell Trafficking	migration of dendritic cells	1.19E-02	CCL2, CCL3L3, TIMP1	3
Inflammatory Response	migration of dendritic cells	1.19E-02	CCL2, CCL3L3, TIMP1	3
Antigen Presentation	migration of dendritic cells	1.19E-02	CCL2, CCL3L3, TIMP1	3
Cellular Movement	infiltration of cells	1.19E-02	CASP1, CCL13, CCL2, CCL3L3, TIMP1	5
Cellular Movement	migration of eukaryotic cells	1.22E-02	CCL13, CCL2, CCL3L3, CDH1, MYC, S100A2, TGFBI, TIMP1, TNFRSF12A	9
Hematological System Development and Function	cell movement of Th1 cells	1.22E-02	CCL13, CCL3L3	2
Cellular Movement	cell movement of Th1 cells	1.22E-02	CCL13, CCL3L3	2
Immune Cell Trafficking	cell movement of Th1 cells	1.22E-02	CCL13, CCL3L3	2
Cell-mediated Immune Response	cell movement of Th1 cells	1.22E-02	CCL13, CCL3L3	2
Post-Translational Modification	deubiquitination of protein	1.22E-02	UCHL1, UCK2	2
Organismal Injury and Abnormalities	fibrosis of interstitial tissue	1.22E-02	CCL13, CCL2	2
Cellular Development	growth of hepatocytes	1.22E-02	TIMP1, TNFRSF12A	2
Cellular Growth and Proliferation	growth of hepatocytes	1.22E-02	TIMP1, TNFRSF12A	2
Hepatic System Development and Function	growth of hepatocytes	1.22E-02	TIMP1, TNFRSF12A	2
Cancer	liver tumor	1.23E-02	AKR1B10, CCL13, CDH1, MYC	4
Gastrointestinal Disease	liver tumor	1.23E-02	AKR1B10, CCL13, CDH1, MYC	4
Hepatic System Disease	liver tumor	1.23E-02	AKR1B10, CCL13, CDH1, MYC	4
Inflammatory Disease	encephalomyelitis	1.25E-02	CASP1, CCL13, TIMP1, TNFRSF12A	4
Neurological Disease	encephalomyelitis	1.25E-02	CASP1, CCL13, TIMP1, TNFRSF12A	4
Cellular Development	growth of blood cells	1.32E-02	CCL2, CCL3L3, MYC, TNFRSF12A	4
Cellular Growth and Proliferation	growth of blood cells	1.32E-02	CCL2, CCL3L3, MYC, TNFRSF12A	4
Cancer	liver cancer	1.32E-02	AKR1B10, CCL13, CDH1, MYC, UCHL1	5
Hepatic System Disease	liver cancer	1.32E-02	AKR1B10, CCL13, CDH1, MYC, UCHL1	5
Hematological System Development and Function	compartmentalization of leukocytes	1.32E-02	CCL13, CCL3L3	2
Immune Cell Trafficking	compartmentalization of leukocytes	1.32E-02	CCL13, CCL3L3	2
Cellular Function and Maintenance	compartmentalization of leukocytes	1.32E-02	CCL13, CCL3L3	2
Hematological System Development and Function	mobilization of granulocytes	1.32E-02	CCL2, CCL3L3	2
Cellular Movement	mobilization of granulocytes	1.32E-02	CCL2, CCL3L3	2
Immune Cell Trafficking	mobilization of granulocytes	1.32E-02	CCL2, CCL3L3	2
Neurological Disease	neurological disorder of body region	1.32E-02	CCL3L3, TIMP1	2
Cancer	pancreatic cancer	1.41E-02	CASP1, CDH1, S100A2, TIMP1	4
Genetic Disorder	pancreatic cancer	1.41E-02	CASP1, CDH1, S100A2, TIMP1	4
Cell-To-Cell Signaling and Interaction	attraction of granulocytes	1.41E-02	CCL13, CCL2	2
Cancer	esophageal adenocarcinoma	1.41E-02	MYC, TIMP1	2
Gastrointestinal Disease	esophageal adenocarcinoma	1.41E-02	MYC, TIMP1	2
Infection Mechanism	infectivity of HIV-1	1.41E-02	CCL13, CCL2	2
Inflammatory Response	inflammation of central nervous system	1.41E-02	CCL13, TNFRSF12A	2
Cellular Movement	migration of hepatic stellate cells	1.41E-02	CCL13, CCL2	2
Connective Tissue Development and Function	migration of hepatic stellate cells	1.41E-02	CCL13, CCL2	2
Hepatic System Development and Function	migration of hepatic stellate cells	1.41E-02	CCL13, CCL2	2
Neurological Disease	tremor	1.41E-02	MYC, TIMP1	2
Cancer	digestive organ tumor	1.42E-02	AKR1B10, CASP1, CCL13, CDH1, MYC, TIMP1	6
Gastrointestinal Disease	digestive organ tumor	1.42E-02	AKR1B10, CASP1, CCL13, CDH1, MYC, TIMP1	6
Cell Death	apoptosis of epithelial cells	1.48E-02	CASP1, CDH1, MYC, TIMP1	4
Cellular Development	differentiation of cell lines	1.52E-02	C1QBP, CDH1, MYC, SCIN, TIMP1, TNFRSF12A	6
Cardiovascular Disease	infarct	1.52E-02	CCL13, TIMP1, TNFRSF12A	3
Cellular Development	differentiation of erythroid progenitor cells	1.52E-02	TIMP1, TNFRSF12A	2
Hematological System Development and Function	differentiation of erythroid progenitor cells	1.52E-02	TIMP1, TNFRSF12A	2
Hematopoiesis	differentiation of erythroid progenitor cells	1.52E-02	TIMP1, TNFRSF12A	2
Cell Cycle	replication of eukaryotic cells	1.52E-02	CCL13, MYC	2
Neurological Disease	encephalopathy of mice	1.52E-02	CASP1, CCL13, TNFRSF12A, UCHL1	4
Inflammatory Response	immune response	1.58E-02	C1QBP, CASP1, CCL13, CCL2, CCL3L3, CCRL1, IFIH1	7
Cellular Movement	migration of phagocytes	1.58E-02	CCL13, CCL2, CCL3L3, TIMP1	4
Immune Cell Trafficking	migration of phagocytes	1.58E-02	CCL13, CCL2, CCL3L3, TIMP1	4
Inflammatory Response	migration of phagocytes	1.58E-02	CCL13, CCL2, CCL3L3, TIMP1	4
Cancer	cancer of eukaryotic cells	1.58E-02	CCL2, MYC, TIMP1	3
Cellular Movement	invasion of normal cells	1.58E-02	CDH1, MYC, TIMP1	3
Tissue Development	aggregation of fibroblast cell lines	1.58E-02	CDH1, TIMP1	2
Connective Tissue Development and Function	aggregation of fibroblast cell lines	1.58E-02	CDH1, TIMP1	2
Hematological System Development and Function	attraction of T lymphocytes	1.58E-02	CCL13, CCL2	2
Cell-To-Cell Signaling and Interaction	attraction of T lymphocytes	1.58E-02	CCL13, CCL2	2
Cell Death	cell viability of prostate cancer cell lines	1.58E-02	CCL2, EPHA4	2
Cellular Movement	chemotaxis of central nervous system cells	1.58E-02	CCL13, CCL2	2
Cell Morphology	size of leukocytes	1.58E-02	CCL13, MYC	2
Hematological System Development and Function	cell movement of lymphocytes	1.60E-02	CCL13, CCL2, CCL3L3, TIMP1	4
Cellular Movement	cell movement of lymphocytes	1.60E-02	CCL13, CCL2, CCL3L3, TIMP1	4
Immune Cell Trafficking	cell movement of lymphocytes	1.60E-02	CCL13, CCL2, CCL3L3, TIMP1	4
Cellular Development	differentiation of red blood cells	1.61E-02	MYC, TIMP1, TNFRSF12A	3
Hematological System Development and Function	differentiation of red blood cells	1.61E-02	MYC, TIMP1, TNFRSF12A	3
Hematopoiesis	differentiation of red blood cells	1.61E-02	MYC, TIMP1, TNFRSF12A	3
Hematological System Development and Function	cell movement of neutrophils	1.61E-02	CASP1, CCL13, CCL2, CCL3L3	4
Cellular Movement	cell movement of neutrophils	1.61E-02	CASP1, CCL13, CCL2, CCL3L3	4
Immune Cell Trafficking	cell movement of neutrophils	1.61E-02	CASP1, CCL13, CCL2, CCL3L3	4
Inflammatory Response	cell movement of neutrophils	1.61E-02	CASP1, CCL13, CCL2, CCL3L3	4
Reproductive System Disease	reproductive system disorder	1.63E-02	CASP1, CCL2, CDH1, SERPINH1, TGFBI, UCHL1	6
Cellular Development	developmental process of leukocytes	1.63E-02	CASP1, CCL13, CCL2, EPHA4, IFIH1, MYC, TIMP1	7
Hematological System Development and Function	binding of monocytes	1.63E-02	CCL13, CCL2	2
Cell-To-Cell Signaling and Interaction	binding of monocytes	1.63E-02	CCL13, CCL2	2
Inflammatory Response	binding of monocytes	1.63E-02	CCL13, CCL2	2
Hematological System Development and Function	cell movement of mononuclear cells	1.63E-02	CCL2, CCL3L3	2
Cellular Movement	cell movement of mononuclear cells	1.63E-02	CCL2, CCL3L3	2
Immune Cell Trafficking	cell movement of mononuclear cells	1.63E-02	CCL2, CCL3L3	2
Cancer	clear-cell adenocarcinoma	1.63E-02	CDH1, TIMP1	2
Renal and Urological Disease	clear-cell adenocarcinoma	1.63E-02	CDH1, TIMP1	2
Tumor Morphology	progression of malignant tumor	1.63E-02	CDH1, MYC	2
Behavior	walking	1.63E-02	EPHA4, UCHL1	2
Cancer	growth of tumor	1.65E-02	AKR1B10, CASP1, CCL2, TIMP1	4
Tissue Morphology	morphology of tissue	1.65E-02	CDH1, MYC, SERPINH1	3
Cardiovascular Disease	atherosclerotic lesion	1.65E-02	CCL13, CCL2, TIMP1	3
Cell Death	apoptosis of liver cell lines	1.65E-02	MYC, TIMP1	2
Cellular Growth and Proliferation	proliferation of leukemia cells	1.65E-02	CASP1, MYC	2
Tumor Morphology	proliferation of leukemia cells	1.65E-02	CASP1, MYC	2
Cell Death	apoptosis	1.65E-02	C1QBP, CASP1, CCL13, CCL3L3, CDH1, IFIH1, MYC, SCIN, TGFBI, TIMP1, TNFRSF12A, UCHL1	12
Hematological System Development and Function	chemotaxis of neutrophils	1.65E-02	CCL13, CCL2, CCL3L3	3
Cellular Movement	chemotaxis of neutrophils	1.65E-02	CCL13, CCL2, CCL3L3	3
Immune Cell Trafficking	chemotaxis of neutrophils	1.65E-02	CCL13, CCL2, CCL3L3	3
Inflammatory Response	chemotaxis of neutrophils	1.65E-02	CCL13, CCL2, CCL3L3	3
Antigen Presentation	chemotaxis of neutrophils	1.65E-02	CCL13, CCL2, CCL3L3	3
Lymphoid Tissue Structure and Development	chemotaxis of neutrophils	1.65E-02	CCL13, CCL2, CCL3L3	3
Inflammatory Response	inflammation of animal	1.65E-02	CASP1, CCL2, IFIH1	3
Cellular Development	developmental process of endothelial cell lines	1.65E-02	CCL13, TGFBI, TNFRSF12A	3
Cellular Movement	migration of smooth muscle cells	1.65E-02	CCL2, MYC, TIMP1	3
Skeletal and Muscular System Development and Function	migration of smooth muscle cells	1.65E-02	CCL2, MYC, TIMP1	3
Cancer	renal-cell carcinoma	1.65E-02	CDH1, MYC, TIMP1	3
Renal and Urological Disease	renal-cell carcinoma	1.65E-02	CDH1, MYC, TIMP1	3
Nervous System Development and Function	neurological process of hippocampal neurons	1.65E-02	CDH1, UCHL1	2
Cell Death	apoptosis of tumor cells	1.65E-02	CASP1, CDH1, MYC, TIMP1	4
Cell Death	cell death	1.65E-02	C1QBP, CASP1, CCL13, CCL2, CCL3L3, CDH1, IFIH1, MYC, SCIN, TGFBI, TIMP1, TNFRSF12A, UCHL1	13
Cardiovascular System Development and Function	angiogenesis of organism	1.65E-02	CCL2, MYC, TIMP1	3
Organismal Development	angiogenesis of organism	1.65E-02	CCL2, MYC, TIMP1	3
Cardiovascular System Development and Function	angiogenesis	1.65E-02	CCL13, CCL2, MYC, TIMP1, TNFRSF12A	5
Organismal Development	angiogenesis	1.65E-02	CCL13, CCL2, MYC, TIMP1, TNFRSF12A	5
Tissue Development	cell-cell adhesion of cell lines	1.65E-02	CDH1, TIMP1	2
Cell-To-Cell Signaling and Interaction	cell-cell adhesion of cell lines	1.65E-02	CDH1, TIMP1	2
Hematological System Development and Function	chemotaxis of eosinophils	1.65E-02	CCL13, CCL2	2
Cellular Movement	chemotaxis of eosinophils	1.65E-02	CCL13, CCL2	2
Immune Cell Trafficking	chemotaxis of eosinophils	1.65E-02	CCL13, CCL2	2
Inflammatory Response	chemotaxis of eosinophils	1.65E-02	CCL13, CCL2	2
Lymphoid Tissue Structure and Development	chemotaxis of eosinophils	1.65E-02	CCL13, CCL2	2
Hypersensitivity Response	chemotaxis of eosinophils	1.65E-02	CCL13, CCL2	2
Cardiovascular System Development and Function	mass of heart	1.65E-02	MYC, TIMP1	2
Organ Morphology	mass of heart	1.65E-02	MYC, TIMP1	2
Organismal Injury and Abnormalities	organismal abnormalities of muscle	1.65E-02	CCL2, TIMP1	2
Skeletal and Muscular Disorders	organismal abnormalities of muscle	1.65E-02	CCL2, TIMP1	2
Drug Metabolism	quantity of progesterone	1.65E-02	TIMP1, TNFRSF12A	2
Endocrine System Development and Function	quantity of progesterone	1.65E-02	TIMP1, TNFRSF12A	2
Lipid Metabolism	quantity of progesterone	1.65E-02	TIMP1, TNFRSF12A	2
Molecular Transport	quantity of progesterone	1.65E-02	TIMP1, TNFRSF12A	2
Small Molecule Biochemistry	quantity of progesterone	1.65E-02	TIMP1, TNFRSF12A	2
Organismal Injury and Abnormalities	damage of organ	1.65E-02	CASP1, CCL13, CCL2, CCL3L3	4
Cellular Development	growth of prostate cancer cell lines	1.65E-02	CASP1, CDH1, MYC	3
Cellular Growth and Proliferation	growth of prostate cancer cell lines	1.65E-02	CASP1, CDH1, MYC	3
Hematological System Development and Function	infiltration by mononuclear leukocytes	1.65E-02	CCL13, CCL2, TIMP1	3
Cellular Movement	infiltration by mononuclear leukocytes	1.65E-02	CCL13, CCL2, TIMP1	3
Immune Cell Trafficking	infiltration by mononuclear leukocytes	1.65E-02	CCL13, CCL2, TIMP1	3
Cellular Movement	cell movement of tumor cell lines	1.65E-02	CCL13, CCL2, CCRL1, CDH1	4
Cell-To-Cell Signaling and Interaction	activation of eukaryotic cells	1.65E-02	CASP1, CCL13, CCL2, CDH1, TIMP1, TNFRSF12A	6
Cellular Growth and Proliferation	formation of normal cells	1.65E-02	CCL2, CCL3L3, CDH1, TNFRSF12A	4
Cell Death	cytotoxicity of leukocytes	1.65E-02	CASP1, CCL13, CCL2	3
Cancer	ovarian cancer	1.65E-02	CCL2, CDH1, MYC, S100A2, TIMP1	5
Reproductive System Disease	ovarian cancer	1.65E-02	CCL2, CDH1, MYC, S100A2, TIMP1	5
Cancer	developmental process of malignant tumor	1.65E-02	AKR1B10, CCL2, MYC	3
Small Molecule Biochemistry	homeostasis of inorganic cation	1.65E-02	CCL13, CCL2, MYC	3
Cellular Movement	NK cell migration	1.65E-02	CCL13, CCL3L3	2
Immune Cell Trafficking	NK cell migration	1.65E-02	CCL13, CCL3L3	2
Cell-mediated Immune Response	NK cell migration	1.65E-02	CCL13, CCL3L3	2
Cellular Movement	cell movement of neuroglia	1.65E-02	CCL13, CCL2	2
Cancer	esophageal cancer	1.65E-02	CDH1, MYC, TIMP1	3
Gastrointestinal Disease	esophageal cancer	1.65E-02	CDH1, MYC, TIMP1	3
Cellular Movement	Lymphocyte migration	1.65E-02	CCL13, CCL2, CCL3L3, TIMP1	4
Immune Cell Trafficking	Lymphocyte migration	1.65E-02	CCL13, CCL2, CCL3L3, TIMP1	4
Immunological Disease	immunological disorder	1.65E-02	CASP1, CCL13, CCL2, CCL3L3, CCRL1, CDH1, COL8A1, EPHA4, IFIH1, MYC, TIMP1, TNFRSF12A	12
Renal and Urological Disease	albuminuria	1.65E-02	CCL13, CCL2	2
Metabolic Disease	albuminuria	1.65E-02	CCL13, CCL2	2
Cellular Development	developmental process of nervous tissue cell lines	1.65E-02	CCL13, MYC	2
Neurological Disease	neurological disorder of mammalia	1.65E-02	CASP1, CCL13, CCL2, MYC, TNFRSF12A, UCHL1	6
Respiratory Disease	respiratory disorder	1.65E-02	CASP1, CCL13, CCL2, CCL3L3, HIST1H2BJ/HIST1H2BK, TIMP1	6
Cellular Movement	cell movement of normal cells	1.65E-02	CASP1, CCL13, CCL2, CCL3L3, MYC, TIMP1	6
Cancer	cancer of mice	1.65E-02	CASP1, MYC, TIMP1	3
Cellular Growth and Proliferation	colony formation of cells	1.65E-02	C1QBP, CCL13, CCL3L3, IFIH1, MYC	5
Neurological Disease	neurological disorder of mice	1.65E-02	CASP1, CCL13, MYC, TNFRSF12A, UCHL1	5
Molecular Transport	quantity of Ca2+	1.65E-02	CCL13, CCL2, CCL3L3, MYC	4
Cell Signaling	quantity of Ca2+	1.65E-02	CCL13, CCL2, CCL3L3, MYC	4
Vitamin and Mineral Metabolism	quantity of Ca2+	1.65E-02	CCL13, CCL2, CCL3L3, MYC	4
Cellular Development	differentiation of erythroid cells	1.65E-02	MYC, TNFRSF12A	2
Hematological System Development and Function	differentiation of erythroid cells	1.65E-02	MYC, TNFRSF12A	2
Hematopoiesis	differentiation of erythroid cells	1.65E-02	MYC, TNFRSF12A	2
Cellular Development	differentiation of fibroblasts	1.65E-02	CCL2, MYC	2
Connective Tissue Development and Function	differentiation of fibroblasts	1.65E-02	CCL2, MYC	2
Post-Translational Modification	processing of protein	1.65E-02	CASP1, MYC	2
Cellular Movement	migration of connective tissue cells	1.65E-02	CCL13, CCL2, MYC	3
Cell Death	apoptosis of connective tissue cells	1.65E-02	CASP1, CDH1, MYC, TIMP1	4
Tissue Development	adhesion of lymphoma cell lines	1.65E-02	CCL13, CCL2	2
Cell-To-Cell Signaling and Interaction	adhesion of lymphoma cell lines	1.65E-02	CCL13, CCL2	2
Hematological System Development and Function	infiltration of phagocytes	1.65E-02	CCL13, CCL2	2
Cellular Movement	infiltration of phagocytes	1.65E-02	CCL13, CCL2	2
Immune Cell Trafficking	infiltration of phagocytes	1.65E-02	CCL13, CCL2	2
Inflammatory Response	infiltration of phagocytes	1.65E-02	CCL13, CCL2	2
Cancer	tumorigenesis of fibroblast cell lines	1.65E-02	MYC, TIMP1	2
Connective Tissue Disorders	tumorigenesis of fibroblast cell lines	1.65E-02	MYC, TIMP1	2
Cancer	tumorigenesis of mammary gland	1.65E-02	MYC, TIMP1	2
Reproductive System Disease	tumorigenesis of mammary gland	1.65E-02	MYC, TIMP1	2
Cancer	prostatic carcinoma	1.65E-02	CCL2, CDH1, EPHA4, MYC	4
Genetic Disorder	prostatic carcinoma	1.65E-02	CCL2, CDH1, EPHA4, MYC	4
Reproductive System Disease	prostatic carcinoma	1.65E-02	CCL2, CDH1, EPHA4, MYC	4
Genetic Disorder	Thiel Behnke corneal dystrophy	1.65E-02	TGFBI	1
Ophthalmic Disease	Thiel Behnke corneal dystrophy	1.65E-02	TGFBI	1
Cell Death	ablation of islet cells	1.65E-02	MYC	1
Endocrine System Development and Function	ablation of islet cells	1.65E-02	MYC	1
Tissue Development	accumulation of astrocytes	1.65E-02	CCL3L3	1
Nervous System Development and Function	accumulation of astrocytes	1.65E-02	CCL3L3	1
Carbohydrate Metabolism	accumulation of monosaccharide	1.65E-02	C1QBP	1
Hematological System Development and Function	accumulation of thymocytes	1.65E-02	EPHA4	1
Tissue Development	accumulation of thymocytes	1.65E-02	EPHA4	1
Immune Cell Trafficking	accumulation of thymocytes	1.65E-02	EPHA4	1
Inflammatory Response	accumulation of thymocytes	1.65E-02	EPHA4	1
Hematopoiesis	accumulation of thymocytes	1.65E-02	EPHA4	1
Neurological Disease	action tremor of mice	1.65E-02	MYC	1
Cardiovascular Disease	activation of atherosclerotic lesion	1.65E-02	TIMP1	1
Gene Expression	activation of c-Myc binding site	1.65E-02	MYC	1
Tissue Development	adhesion of embryoblast	1.65E-02	CDH1	1
Embryonic Development	adhesion of embryoblast	1.65E-02	CDH1	1
Tissue Development	adhesion of neural stem cells	1.65E-02	CDH1	1
Cell-To-Cell Signaling and Interaction	adhesion of neural stem cells	1.65E-02	CDH1	1
Cell-To-Cell Signaling and Interaction	adhesion of unspecified cell lines	1.65E-02	CDH1	1
Respiratory Disease	agenesis of lung	1.65E-02	TGFBI	1
Developmental Disorder	agenesis of lung	1.65E-02	TGFBI	1
Cell Death	apoptosis of fibroblastoids	1.65E-02	CDH1	1
Cell Cycle	arrest in G1/S phase transition of breast cell lines	1.65E-02	MYC	1
Reproductive System Development and Function	arrest in G1/S phase transition of breast cell lines	1.65E-02	MYC	1
Cardiovascular System Development and Function	arrest in G1/S phase transition of endothelial cell lines	1.65E-02	MYC	1
Cell Cycle	arrest in G1/S phase transition of endothelial cell lines	1.65E-02	MYC	1
Cell Cycle	arrest in G2/M phase transition of keratinocytes	1.65E-02	MYC	1
Hair and Skin Development and Function	arrest in G2/M phase transition of keratinocytes	1.65E-02	MYC	1
Cardiovascular Disease	atherosclerosis of lesion	1.65E-02	TIMP1	1
Cell-To-Cell Signaling and Interaction	attachment of colon cancer cell lines	1.65E-02	C1QBP	1
Cell-To-Cell Signaling and Interaction	attachment of lung cells	1.65E-02	C1QBP	1
Gene Expression	binding of Ets1 binding site	1.65E-02	CCL13	1
Tissue Development	branching morphogenesis of mammary gland	1.65E-02	TIMP1	1
Organismal Development	branching morphogenesis of mammary gland	1.65E-02	TIMP1	1
Embryonic Development	branching morphogenesis of mammary gland	1.65E-02	TIMP1	1
Organ Development	branching morphogenesis of mammary gland	1.65E-02	TIMP1	1
Reproductive System Development and Function	branching morphogenesis of mammary gland	1.65E-02	TIMP1	1
Cell Morphology	branching of breast cancer cell lines	1.65E-02	CDH1	1
Tissue Development	cell-cell contact of breast cell lines	1.65E-02	CDH1	1
Cell-To-Cell Signaling and Interaction	cell-cell contact of breast cell lines	1.65E-02	CDH1	1
Tissue Development	cell-cell contact of embryonic cell lines	1.65E-02	CDH1	1
Cell-To-Cell Signaling and Interaction	cell-cell contact of embryonic cell lines	1.65E-02	CDH1	1
Embryonic Development	cell-cell contact of embryonic cell lines	1.65E-02	CDH1	1
Tissue Development	cell-cell contact of embryonic stem cells	1.65E-02	CDH1	1
Cell-To-Cell Signaling and Interaction	cell-cell contact of embryonic stem cells	1.65E-02	CDH1	1
Embryonic Development	cell-cell contact of embryonic stem cells	1.65E-02	CDH1	1
Tissue Development	cell-cell contact of squamous carcinoma cells	1.65E-02	CDH1	1
Cell-To-Cell Signaling and Interaction	cell-cell contact of squamous carcinoma cells	1.65E-02	CDH1	1
Hematological System Development and Function	chemotaxis of mast precursor cells	1.65E-02	CCL2	1
Cellular Movement	chemotaxis of mast precursor cells	1.65E-02	CCL2	1
Immune Cell Trafficking	chemotaxis of mast precursor cells	1.65E-02	CCL2	1
Inflammatory Response	chemotaxis of mast precursor cells	1.65E-02	CCL2	1
Antigen Presentation	chemotaxis of mast precursor cells	1.65E-02	CCL2	1
Hypersensitivity Response	chemotaxis of mast precursor cells	1.65E-02	CCL2	1
Hematopoiesis	chemotaxis of mast precursor cells	1.65E-02	CCL2	1
Cellular Growth and Proliferation	cloning of melanoma cell lines	1.65E-02	MYC	1
Renal and Urological Disease	congenital obstructive nephropathy	1.65E-02	CCL2	1
Genetic Disorder	corneal epithelial dystrophy	1.65E-02	TGFBI	1
Ophthalmic Disease	corneal epithelial dystrophy	1.65E-02	TGFBI	1
Tissue Morphology	degradation of aneurysm	1.65E-02	TIMP1	1
Antimicrobial Response	delay in clearance of Influenza virus	1.65E-02	CCL3L3	1
Cellular Compromise	deletion of chromosomes	1.65E-02	MYC	1
DNA Replication, Recombination, and Repair	deletion of chromosomes	1.65E-02	MYC	1
Neurological Disease	demyelination of brain	1.65E-02	CCL3L3	1
Cell-To-Cell Signaling and Interaction	desensitization of monocytes	1.65E-02	CCL2	1
Hair and Skin Development and Function	development of hair cuticle	1.65E-02	CDH1	1
Organ Development	development of hair cuticle	1.65E-02	CDH1	1
Hair and Skin Development and Function	development of inner root sheath	1.65E-02	CDH1	1
Organ Development	development of inner root sheath	1.65E-02	CDH1	1
Immunological Disease	development of large-cell diffuse lymphoma	1.65E-02	MYC	1
Cancer	development of large-cell diffuse lymphoma	1.65E-02	MYC	1
Tissue Development	development of peroneal nerve	1.65E-02	EPHA4	1
Nervous System Development and Function	development of peroneal nerve	1.65E-02	EPHA4	1
Tissue Development	development of pyramidal tract	1.65E-02	EPHA4	1
Nervous System Development and Function	development of pyramidal tract	1.65E-02	EPHA4	1
Molecular Transport	entrance of DNA	1.65E-02	MYC	1
Cell Cycle	entry into S phase of kidney cell lines	1.65E-02	CDH1	1
Renal and Urological System Development and Function	entry into S phase of kidney cell lines	1.65E-02	CDH1	1
Cell Cycle	entry into S phase of skin cancer cell lines	1.65E-02	CDH1	1
Connective Tissue Development and Function	entry into cell cycle progression of fibroblast cell lines	1.65E-02	MYC	1
Cell Cycle	entry into cell cycle progression of fibroblast cell lines	1.65E-02	MYC	1
Cellular Development	expansion of bladder cancer cell lines	1.65E-02	CDH1	1
Cellular Growth and Proliferation	expansion of bladder cancer cell lines	1.65E-02	CDH1	1
Cell-To-Cell Signaling and Interaction	extension of focal adhesions	1.65E-02	CDH1	1
Cell Morphology	extension of focal adhesions	1.65E-02	CDH1	1
Cellular Assembly and Organization	extension of focal adhesions	1.65E-02	CDH1	1
Lymphoid Tissue Structure and Development	flow of lymphatic fluid	1.65E-02	MYC	1
Organismal Functions	flow of lymphatic fluid	1.65E-02	MYC	1
Molecular Transport	flux of ion	1.65E-02	CASP1	1
Small Molecule Biochemistry	formation of ADP-D-ribose	1.65E-02	PPA1	1
Carbohydrate Metabolism	formation of ADP-D-ribose	1.65E-02	PPA1	1
Nucleic Acid Metabolism	formation of ADP-D-ribose	1.65E-02	PPA1	1
Small Molecule Biochemistry	formation of AMP	1.65E-02	PPA1	1
Nucleic Acid Metabolism	formation of AMP	1.65E-02	PPA1	1
Tissue Development	formation of anterior commissure	1.65E-02	EPHA4	1
Nervous System Development and Function	formation of anterior commissure	1.65E-02	EPHA4	1
Organ Development	formation of anterior commissure	1.65E-02	EPHA4	1
Tissue Development	formation of blastocele	1.65E-02	CDH1	1
Embryonic Development	formation of blastocele	1.65E-02	CDH1	1
Cellular Assembly and Organization	formation of extrachromosomal cores	1.65E-02	MYC	1
DNA Replication, Recombination, and Repair	formation of extrachromosomal cores	1.65E-02	MYC	1
Cellular Growth and Proliferation	formation of primordial germ cells	1.65E-02	CDH1	1
Reproductive System Development and Function	formation of primordial germ cells	1.65E-02	CDH1	1
Tissue Development	formation of pyramidal tract	1.65E-02	EPHA4	1
Nervous System Development and Function	formation of pyramidal tract	1.65E-02	EPHA4	1
Cellular Assembly and Organization	formation of replication fork	1.65E-02	MYC	1
DNA Replication, Recombination, and Repair	formation of replication fork	1.65E-02	MYC	1
Tissue Development	formation of trophoectoderm	1.65E-02	CDH1	1
Embryonic Development	formation of trophoectoderm	1.65E-02	CDH1	1
Cellular Assembly and Organization	formation of type I collagen fibrils	1.65E-02	SERPINH1	1
Hematological System Development and Function	gene amplification of leukocyte cell lines	1.65E-02	MYC	1
Cell Cycle	gene amplification of leukocyte cell lines	1.65E-02	MYC	1
Cellular Function and Maintenance	glycolysis of tumor cell lines	1.65E-02	C1QBP	1
Carbohydrate Metabolism	glycolysis of tumor cell lines	1.65E-02	C1QBP	1
Neurological Disease	gracile axonal distrophy	1.65E-02	UCHL1	1
Genetic Disorder	gracile axonal distrophy	1.65E-02	UCHL1	1
Genetic Disorder	groenouw corneal dystrophy type i	1.65E-02	TGFBI	1
Connective Tissue Disorders	groenouw corneal dystrophy type i	1.65E-02	TGFBI	1
Ophthalmic Disease	groenouw corneal dystrophy type i	1.65E-02	TGFBI	1
Cellular Development	growth of fibroblastoids	1.65E-02	CDH1	1
Cellular Growth and Proliferation	growth of fibroblastoids	1.65E-02	CDH1	1
Connective Tissue Development and Function	growth of fibroblastoids	1.65E-02	CDH1	1
Cancer	growth of micrometastases	1.65E-02	CCL2	1
Cancer	hyperplasia of kidney	1.65E-02	MYC	1
Renal and Urological Disease	hyperplasia of kidney	1.65E-02	MYC	1
Immunological Disease	hypersensitive reaction of conjunctiva	1.65E-02	CCL3L3	1
Ophthalmic Disease	hypersensitive reaction of conjunctiva	1.65E-02	CCL3L3	1
Inflammatory Response	inflammation of vasculature	1.65E-02	CCL13	1
Inflammatory Disease	initiation of arthritis of mice	1.65E-02	CCL2	1
Skeletal and Muscular Disorders	initiation of arthritis of mice	1.65E-02	CCL2	1
Connective Tissue Disorders	initiation of arthritis of mice	1.65E-02	CCL2	1
Cellular Development	initiation of differentiation of epidermal cells	1.65E-02	MYC	1
Hair and Skin Development and Function	initiation of differentiation of epidermal cells	1.65E-02	MYC	1
Tumor Morphology	initiation of formation of lymphoma	1.65E-02	MYC	1
Molecular Transport	localization of reporter protein	1.65E-02	C1QBP	1
Protein Trafficking	localization of reporter protein	1.65E-02	C1QBP	1
Cancer	lymphoid cancer of mammalia	1.65E-02	MYC	1
Immunological Disease	maintenance of lymphosarcoma	1.65E-02	MYC	1
Cancer	maintenance of lymphosarcoma	1.65E-02	MYC	1
Dermatological Diseases and Conditions	maintenance of skin lesion	1.65E-02	MYC	1
Tissue Development	maturation of epithelial tissue	1.65E-02	EPHA4	1
Cellular Movement	migration of fibrocytes	1.65E-02	CCL2	1
Cellular Movement	migration of non-small-cell lung cancer cells	1.65E-02	S100A2	1
Cellular Movement	migration of unspecified cell lines	1.65E-02	CDH1	1
Cellular Development	morphogenesis of hepatoma cell lines	1.65E-02	CDH1	1
Cell Morphology	morphogenesis of hepatoma cell lines	1.65E-02	CDH1	1
Organ Morphology	morphogenesis of mammary alveolus	1.65E-02	CDH1	1
Organ Development	morphogenesis of mammary alveolus	1.65E-02	CDH1	1
Reproductive System Development and Function	morphogenesis of mammary alveolus	1.65E-02	CDH1	1
Tissue Morphology	morphology of basement membrane	1.65E-02	SERPINH1	1
Nervous System Development and Function	morphology of white matter	1.65E-02	MYC	1
Tissue Morphology	morphology of white matter	1.65E-02	MYC	1
Organ Morphology	morphology of white matter	1.65E-02	MYC	1
Cell Death	necrosis of infarct	1.65E-02	TIMP1	1
Cancer	neoplasia of hepatocytes	1.65E-02	TIMP1	1
Hepatic System Disease	neoplasia of hepatocytes	1.65E-02	TIMP1	1
Cardiovascular System Development and Function	neovascularization of heart	1.65E-02	CCL13	1
Organismal Development	neovascularization of heart	1.65E-02	CCL13	1
Organ Development	neovascularization of heart	1.65E-02	CCL13	1
Cancer	onset of lymphomagenesis of mice	1.65E-02	MYC	1
Cellular Function and Maintenance	organization of gonadal cell lines	1.65E-02	CDH1	1
Reproductive System Development and Function	organization of gonadal cell lines	1.65E-02	CDH1	1
Cell Cycle	ploidy of keratinocytes	1.65E-02	MYC	1
Hair and Skin Development and Function	ploidy of keratinocytes	1.65E-02	MYC	1
Cell Cycle	polyploidization of leukemia cell lines	1.65E-02	SCIN	1
Hematological System Development and Function	polyploidization of leukocyte cell lines	1.65E-02	MYC	1
Cell Cycle	polyploidization of leukocyte cell lines	1.65E-02	MYC	1
Tumor Morphology	progression of T-cell non-hodgkin lymphoma	1.65E-02	MYC	1
Tumor Morphology	progression of ovarian carcinoma	1.65E-02	MYC	1
Cellular Growth and Proliferation	proliferation of proximal tubule cells	1.65E-02	CDH1	1
Renal and Urological System Development and Function	proliferation of proximal tubule cells	1.65E-02	CDH1	1
Molecular Transport	quantity of chitin	1.65E-02	CCL13	1
Small Molecule Biochemistry	quantity of chitin	1.65E-02	CCL13	1
Carbohydrate Metabolism	quantity of chitin	1.65E-02	CCL13	1
Lymphoid Tissue Structure and Development	quantity of lymphatic sinus	1.65E-02	MYC	1
Organ Morphology	quantity of ovary	1.65E-02	TIMP1	1
Reproductive System Development and Function	quantity of ovary	1.65E-02	TIMP1	1
Hematological System Development and Function	recruitment of Th1 cells	1.65E-02	CCL2	1
Cellular Movement	recruitment of Th1 cells	1.65E-02	CCL2	1
Cell-To-Cell Signaling and Interaction	recruitment of Th1 cells	1.65E-02	CCL2	1
Immune Cell Trafficking	recruitment of Th1 cells	1.65E-02	CCL2	1
Cell-mediated Immune Response	recruitment of Th1 cells	1.65E-02	CCL2	1
Cell-To-Cell Signaling and Interaction	recruitment of hepatic stellate cells	1.65E-02	CCL13	1
Connective Tissue Development and Function	recruitment of hepatic stellate cells	1.65E-02	CCL13	1
Hepatic System Development and Function	recruitment of hepatic stellate cells	1.65E-02	CCL13	1
Organismal Development	regeneration of foot	1.65E-02	TIMP1	1
Genetic Disorder	reis-bucklers' corneal dystrophy	1.65E-02	TGFBI	1
Ophthalmic Disease	reis-bucklers' corneal dystrophy	1.65E-02	TGFBI	1
Tissue Development	repair of endothelial tissue	1.65E-02	CCL2	1
Cardiovascular System Development and Function	repair of endothelial tissue	1.65E-02	CCL2	1
Tissue Morphology	repair of endothelial tissue	1.65E-02	CCL2	1
Organismal Injury and Abnormalities	restenosis of vastus intermedius muscle	1.65E-02	CCL2	1
Skeletal and Muscular Disorders	restenosis of vastus intermedius muscle	1.65E-02	CCL2	1
Lymphoid Tissue Structure and Development	size of lymphatic sinus	1.65E-02	MYC	1
Lymphoid Tissue Structure and Development	size of thymus cortex	1.65E-02	EPHA4	1
Organ Morphology	size of thymus cortex	1.65E-02	EPHA4	1
Cellular Development	stratification of keratinocytes	1.65E-02	CDH1	1
Tissue Development	stratification of keratinocytes	1.65E-02	CDH1	1
Cell Morphology	stratification of keratinocytes	1.65E-02	CDH1	1
Embryonic Development	stratification of keratinocytes	1.65E-02	CDH1	1
Hair and Skin Development and Function	stratification of keratinocytes	1.65E-02	CDH1	1
Inflammatory Disease	swelling of cells	1.65E-02	CASP1	1
Cell Morphology	thickness of type I collagen fibrils	1.65E-02	SERPINH1	1
Cellular Assembly and Organization	thickness of type I collagen fibrils	1.65E-02	SERPINH1	1
Gene Expression	transcription of c-Myc binding site	1.65E-02	MYC	1
Gene Expression	transcription of initiator element	1.65E-02	MYC	1
Cancer	transformation of lymphoma cells	1.65E-02	MYC	1
Tumor Morphology	transformation of lymphoma cells	1.65E-02	MYC	1
Cancer	transformation of salivary gland	1.65E-02	MYC	1
Organ Morphology	transformation of salivary gland	1.65E-02	MYC	1
Cancer	transformation of testis	1.65E-02	MYC	1
Reproductive System Disease	transformation of testis	1.65E-02	MYC	1
Organ Morphology	transformation of testis	1.65E-02	MYC	1
Cancer	transformation of unspecified cell lines	1.65E-02	CDH1	1
Neurological Disease	tremor of head	1.65E-02	TIMP1	1
Cell Morphology	volume of leukemia cell lines	1.65E-02	SCIN	1
Tissue Morphology	volume of leukemia cell lines	1.65E-02	SCIN	1
Cellular Development	developmental process of tumor cell lines	1.65E-02	C1QBP, CASP1, CDH1, MYC, SCIN, TIMP1, UCHL1	7
Inflammatory Disease	hepatitis	1.65E-02	CASP1, CCL2, TIMP1	3
Hepatic System Disease	hepatitis	1.65E-02	CASP1, CCL2, TIMP1	3
Inflammatory Disease	Barrett's syndrome	1.65E-02	MYC, TIMP1	2
Gastrointestinal Disease	Barrett's syndrome	1.65E-02	MYC, TIMP1	2
Tissue Morphology	size of atherosclerotic lesion	1.65E-02	CCL13, TIMP1	2
Cellular Development	differentiation of leukocytes	1.66E-02	CCL13, CCL2, EPHA4, MYC, TIMP1	5
Hematological System Development and Function	differentiation of leukocytes	1.66E-02	CCL13, CCL2, EPHA4, MYC, TIMP1	5
Hematopoiesis	differentiation of leukocytes	1.66E-02	CCL13, CCL2, EPHA4, MYC, TIMP1	5
Cellular Growth and Proliferation	proliferation of eukaryotic cells	1.73E-02	AKR1B10, C1QBP, CASP1, CCL13, CCL2, CDH1, COL8A1, MYC, TIMP1, TNFRSF12A	10
Tissue Development	adhesion of kidney cell lines	1.75E-02	CDH1, TIMP1	2
Cell-To-Cell Signaling and Interaction	adhesion of kidney cell lines	1.75E-02	CDH1, TIMP1	2
Renal and Urological System Development and Function	adhesion of kidney cell lines	1.75E-02	CDH1, TIMP1	2
Cancer	cervical carcinoma	1.75E-02	CDH1, TIMP1	2
Reproductive System Disease	cervical carcinoma	1.75E-02	CDH1, TIMP1	2
Inflammatory Disease	inflammatory disorder of mice	1.80E-02	CASP1, CCL13, CCL2, CCL3L3, TNFRSF12A	5
Dermatological Diseases and Conditions	dermatological disorder	1.84E-02	CASP1, CCL13, CCRL1, CDH1, COL8A1, MYC	6
Cellular Development	developmental process of fibroblasts	1.84E-02	CCL2, CDH1, MYC	3
Cellular Development	differentiation of muscle cells	1.84E-02	CCL2, MYC, TNFRSF12A	3
Skeletal and Muscular System Development and Function	differentiation of muscle cells	1.84E-02	CCL2, MYC, TNFRSF12A	3
Cellular Movement	chemotaxis of leukemia cell lines	1.84E-02	CCL13, CCL2	2
Cancer	growth of malignant tumor	1.84E-02	AKR1B10, CCL2	2
Cellular Growth and Proliferation	proliferation of connective tissue cells	1.85E-02	CCL13, CCL2, MYC, TNFRSF12A	4
Cell Death	cell death of carcinoma cell lines	1.86E-02	CASP1, MYC, UCHL1	3
Hematological System Development and Function	cell movement of T lymphocytes	1.86E-02	CCL13, CCL2, CCL3L3	3
Cellular Movement	cell movement of T lymphocytes	1.86E-02	CCL13, CCL2, CCL3L3	3
Immune Cell Trafficking	cell movement of T lymphocytes	1.86E-02	CCL13, CCL2, CCL3L3	3
Cell-mediated Immune Response	cell movement of T lymphocytes	1.86E-02	CCL13, CCL2, CCL3L3	3
Hematological System Development and Function	infiltration of leukocytes	1.86E-02	CASP1, CCL13, CCL2, TIMP1	4
Cellular Movement	infiltration of leukocytes	1.86E-02	CASP1, CCL13, CCL2, TIMP1	4
Immune Cell Trafficking	infiltration of leukocytes	1.86E-02	CASP1, CCL13, CCL2, TIMP1	4
Cardiovascular Disease	heart disease	1.87E-02	CASP1, CCL13, CCL2, CCL3L3, TIMP1	5
Cellular Growth and Proliferation	growth of eukaryotic cells	1.88E-02	CASP1, CCL2, CCL3L3, CDH1, MYC, TIMP1, TNFRSF12A, UCHL1	8
Cancer	genital tumor	1.90E-02	CCL2, CDH1, EPHA4, MYC, S100A2	5
Reproductive System Disease	genital tumor	1.90E-02	CCL2, CDH1, EPHA4, MYC, S100A2	5
Metabolic Disease	metabolic disorder of mice	1.90E-02	CCL13, CCL2, CCL3L3, MYC	4
Cancer	cancer	1.90E-02	AKR1B10, C1QBP, CASP1, CCL13, CCL2, CDH1, EPHA4, IFIH1, MYC, S100A2, TIMP1, TNFRSF12A, UCHL1	13
Inflammatory Disease	arthritis of mice	1.93E-02	CASP1, CCL2, CCL3L3	3
Skeletal and Muscular Disorders	arthritis of mice	1.93E-02	CASP1, CCL2, CCL3L3	3
Connective Tissue Disorders	arthritis of mice	1.93E-02	CASP1, CCL2, CCL3L3	3
Hematological System Development and Function	activation of monocytes	2.01E-02	CCL13, CCL2	2
Cell-To-Cell Signaling and Interaction	activation of monocytes	2.01E-02	CCL13, CCL2	2
Immune Cell Trafficking	activation of monocytes	2.01E-02	CCL13, CCL2	2
Inflammatory Response	activation of monocytes	2.01E-02	CCL13, CCL2	2
Antigen Presentation	activation of monocytes	2.01E-02	CCL13, CCL2	2
Organismal Functions	flow of bodily fluid	2.01E-02	CCL13, MYC	2
Hematological System Development and Function	transmigration of monocytes	2.01E-02	CCL13, CCL2	2
Cellular Movement	transmigration of monocytes	2.01E-02	CCL13, CCL2	2
Immune Cell Trafficking	transmigration of monocytes	2.01E-02	CCL13, CCL2	2
Inflammatory Response	transmigration of monocytes	2.01E-02	CCL13, CCL2	2
Organismal Injury and Abnormalities	injury of organ	2.06E-02	CASP1, CCL13, CCL2	3
Cardiovascular System Development and Function	vascularization	2.06E-02	CCL13, MYC, TIMP1	3
Organismal Development	vascularization	2.06E-02	CCL13, MYC, TIMP1	3
Cardiovascular System Development and Function	cardiovascular process of cornea	2.11E-02	CCL13, TNFRSF12A	2
Cellular Movement	migration of keratinocytes	2.11E-02	MYC, TIMP1	2
Cellular Growth and Proliferation	colony formation of cell lines	2.14E-02	CCL13, CCL3L3, IFIH1, MYC	4
Cellular Growth and Proliferation	proliferation of normal cells	2.20E-02	C1QBP, CCL13, CCL2, CDH1, COL8A1, MYC, TIMP1, TNFRSF12A	8
Inflammatory Response	inflammation of liver	2.20E-02	CCL13, CCL3L3	2
Infection Mechanism	quantity of virus	2.20E-02	CCL13, CCL3L3	2
Hematological System Development and Function	recruitment of T lymphocytes	2.20E-02	CCL13, CCL2	2
Cellular Movement	recruitment of T lymphocytes	2.20E-02	CCL13, CCL2	2
Cell-To-Cell Signaling and Interaction	recruitment of T lymphocytes	2.20E-02	CCL13, CCL2	2
Immune Cell Trafficking	recruitment of T lymphocytes	2.20E-02	CCL13, CCL2	2
Cell-mediated Immune Response	recruitment of T lymphocytes	2.20E-02	CCL13, CCL2	2
Cell Death	cell viability of tumor cell lines	2.20E-02	CASP1, CCL2, EPHA4	3
Cancer	prostate cancer	2.20E-02	CCL2, CDH1, EPHA4, MYC, TIMP1	5
Genetic Disorder	prostate cancer	2.20E-02	CCL2, CDH1, EPHA4, MYC, TIMP1	5
Reproductive System Disease	prostate cancer	2.20E-02	CCL2, CDH1, EPHA4, MYC, TIMP1	5
Cell Morphology	branching of eukaryotic cells	2.20E-02	CDH1, TIMP1	2
Hematological System Development and Function	chemotaxis of macrophages	2.20E-02	CCL13, CCL2	2
Cellular Movement	chemotaxis of macrophages	2.20E-02	CCL13, CCL2	2
Immune Cell Trafficking	chemotaxis of macrophages	2.20E-02	CCL13, CCL2	2
Inflammatory Response	chemotaxis of macrophages	2.20E-02	CCL13, CCL2	2
Antigen Presentation	chemotaxis of macrophages	2.20E-02	CCL13, CCL2	2
Inflammatory Disease	dermatitis	2.20E-02	CASP1, CCRL1, MYC	3
Dermatological Diseases and Conditions	dermatitis	2.20E-02	CASP1, CCRL1, MYC	3
Hematological System Development and Function	cell movement of leukocytes	2.20E-02	CASP1, CCL13, CCL2, CCL3L3, TIMP1	5
Cellular Movement	cell movement of leukocytes	2.20E-02	CASP1, CCL13, CCL2, CCL3L3, TIMP1	5
Immune Cell Trafficking	cell movement of leukocytes	2.20E-02	CASP1, CCL13, CCL2, CCL3L3, TIMP1	5
Cancer	uterine tumor	2.20E-02	CDH1, IFIH1, MYC, TIMP1	4
Reproductive System Disease	uterine tumor	2.20E-02	CDH1, IFIH1, MYC, TIMP1	4
Cell Death	apoptosis of cancer cells	2.20E-02	CASP1, CDH1, MYC	3
Cellular Growth and Proliferation	proliferation of tumor cell lines	2.20E-02	AKR1B10, C1QBP, CCL13, CCL2, CDH1, MYC	6
Immunological Disease	experimental autoimmune encephalomyelitis of mice	2.20E-02	CASP1, CCL13, TNFRSF12A	3
Inflammatory Disease	experimental autoimmune encephalomyelitis of mice	2.20E-02	CASP1, CCL13, TNFRSF12A	3
Neurological Disease	experimental autoimmune encephalomyelitis of mice	2.20E-02	CASP1, CCL13, TNFRSF12A	3
Hematological Disease	hematological disorder of mice	2.20E-02	CASP1, CCL13, CCL3L3, MYC	4
Cell Death	clearance of cells	2.20E-02	CASP1, CCL2	2
Cellular Function and Maintenance	clearance of cells	2.20E-02	CASP1, CCL2	2
Cellular Development	developmental process of hematopoietic cells	2.20E-02	CCL2, CCL3L3, SCIN	3
Cancer	hepatocellular carcinoma	2.20E-02	AKR1B10, CDH1, MYC	3
Gastrointestinal Disease	hepatocellular carcinoma	2.20E-02	AKR1B10, CDH1, MYC	3
Hepatic System Disease	hepatocellular carcinoma	2.20E-02	AKR1B10, CDH1, MYC	3
Cell Death	delay in cell death of eukaryotic cells	2.20E-02	CASP1, MYC	2
Cellular Development	growth of hematopoietic cells	2.20E-02	CCL2, CCL3L3	2
Cellular Growth and Proliferation	growth of hematopoietic cells	2.20E-02	CCL2, CCL3L3	2
Hematological System Development and Function	growth of hematopoietic cells	2.20E-02	CCL2, CCL3L3	2
Hematopoiesis	growth of hematopoietic cells	2.20E-02	CCL2, CCL3L3	2
Inflammatory Response	immune response of T lymphocytes	2.20E-02	CASP1, CCL13	2
Hematological System Development and Function	accumulation of T lymphocytes	2.20E-02	CCL13, EPHA4	2
Tissue Development	accumulation of T lymphocytes	2.20E-02	CCL13, EPHA4	2
Immune Cell Trafficking	accumulation of T lymphocytes	2.20E-02	CCL13, EPHA4	2
Inflammatory Response	accumulation of T lymphocytes	2.20E-02	CCL13, EPHA4	2
Cell Death	apoptosis of breast cell lines	2.20E-02	MYC, TIMP1	2
Cellular Movement	migration of leukemia cell lines	2.20E-02	CCL2, TIMP1	2
Inflammatory Disease	inflammatory demyelinating disease	2.20E-02	CASP1, CCL2, TIMP1	3
Neurological Disease	inflammatory demyelinating disease	2.20E-02	CASP1, CCL2, TIMP1	3
Tissue Development	accumulation of colonocytes	2.20E-02	MYC	1
Digestive System Development and Function	accumulation of colonocytes	2.20E-02	MYC	1
Molecular Transport	accumulation of lactic acid	2.20E-02	C1QBP	1
Small Molecule Biochemistry	accumulation of lactic acid	2.20E-02	C1QBP	1
Gene Expression	activation of E2 box element	2.20E-02	CDH1	1
Tissue Development	adhesion of blastomeres	2.20E-02	CDH1	1
Cell-To-Cell Signaling and Interaction	adhesion of blastomeres	2.20E-02	CDH1	1
Embryonic Development	adhesion of blastomeres	2.20E-02	CDH1	1
Tissue Development	adhesion of kidney cancer cell lines	2.20E-02	CDH1	1
Cell-To-Cell Signaling and Interaction	adhesion of kidney cancer cell lines	2.20E-02	CDH1	1
Tissue Development	aggregation of stomach cancer cell lines	2.20E-02	CDH1	1
DNA Replication, Recombination, and Repair	amplification of gene	2.20E-02	MYC	1
Cellular Development	angiogenesis of nervous tissue cell lines	2.20E-02	CCL13	1
Cardiovascular System Development and Function	angiogenesis of nervous tissue cell lines	2.20E-02	CCL13	1
Organismal Development	angiogenesis of nervous tissue cell lines	2.20E-02	CCL13	1
Cell Death	apoptosis of insect cell lines	2.20E-02	CASP1	1
Organismal Injury and Abnormalities	area of infarct	2.20E-02	CCL13	1
Cell Cycle	arrest in G0/G1 phase transition of lymphoma cell lines	2.20E-02	MYC	1
Cell Cycle	arrest in G1 phase of erythroblasts	2.20E-02	MYC	1
Cell Cycle	arrest in cell cycle progression of B lymphocytes	2.20E-02	MYC	1
Humoral Immune Response	arrest in cell cycle progression of B lymphocytes	2.20E-02	MYC	1
Organismal Injury and Abnormalities	atrophy of photoreceptors	2.20E-02	CCL13	1
Cellular Compromise	atrophy of photoreceptors	2.20E-02	CCL13	1
Cancer	atypical adenomatous lung hyperplasia	2.20E-02	CDH1	1
Neurological Disease	autosomal recessive juvenile parkinsonism	2.20E-02	UCHL1	1
Genetic Disorder	autosomal recessive juvenile parkinsonism	2.20E-02	UCHL1	1
Skeletal and Muscular Disorders	autosomal recessive juvenile parkinsonism	2.20E-02	UCHL1	1
Post-Translational Modification	bending of actin	2.20E-02	SCIN	1
Cellular Assembly and Organization	bending of actin	2.20E-02	SCIN	1
Small Molecule Biochemistry	binding of biotin	2.20E-02	C1QBP	1
Vitamin and Mineral Metabolism	binding of biotin	2.20E-02	C1QBP	1
Organ Morphology	branching morphogenesis of kidney	2.20E-02	TIMP1	1
Embryonic Development	branching morphogenesis of kidney	2.20E-02	TIMP1	1
Organ Development	branching morphogenesis of kidney	2.20E-02	TIMP1	1
Renal and Urological System Development and Function	branching morphogenesis of kidney	2.20E-02	TIMP1	1
Cardiovascular System Development and Function	branching of vasculature	2.20E-02	MYC	1
Hematological System Development and Function	cell division of leukocyte cell lines	2.20E-02	MYC	1
Cell Cycle	cell division of leukocyte cell lines	2.20E-02	MYC	1
Hematopoiesis	cell division of leukocyte cell lines	2.20E-02	MYC	1
Cellular Development	cell spreading of eye cell lines	2.20E-02	TGFBI	1
Cell Morphology	cell spreading of eye cell lines	2.20E-02	TGFBI	1
Visual System Development and Function	cell spreading of eye cell lines	2.20E-02	TGFBI	1
Tissue Development	cell-cell adhesion of keratinocytes	2.20E-02	CDH1	1
Cell-To-Cell Signaling and Interaction	cell-cell adhesion of keratinocytes	2.20E-02	CDH1	1
Hair and Skin Development and Function	cell-cell adhesion of keratinocytes	2.20E-02	CDH1	1
Tissue Development	cell-cell contact of keratinocytes	2.20E-02	CDH1	1
Cell-To-Cell Signaling and Interaction	cell-cell contact of keratinocytes	2.20E-02	CDH1	1
Hair and Skin Development and Function	cell-cell contact of keratinocytes	2.20E-02	CDH1	1
Tissue Development	cell-cell contact of prostate cancer cell lines	2.20E-02	CDH1	1
Cell-To-Cell Signaling and Interaction	cell-cell contact of prostate cancer cell lines	2.20E-02	CDH1	1
Post-Translational Modification	cleavage of actin	2.20E-02	SCIN	1
Cellular Assembly and Organization	cleavage of actin	2.20E-02	SCIN	1
Drug Metabolism	cleavage of coumarin	2.20E-02	CASP1	1
Tissue Development	clustering of colon cancer cell lines	2.20E-02	CDH1	1
Cellular Assembly and Organization	compaction of stomach cancer cell lines	2.20E-02	CDH1	1
Cancer	delay in tumorigenesis of liver	2.20E-02	MYC	1
Gastrointestinal Disease	delay in tumorigenesis of liver	2.20E-02	MYC	1
Hepatic System Disease	delay in tumorigenesis of liver	2.20E-02	MYC	1
Cell-To-Cell Signaling and Interaction	detachment of fibroblast cell lines	2.20E-02	MYC	1
Nervous System Development and Function	development of motor axons	2.20E-02	EPHA4	1
Cellular Assembly and Organization	development of motor axons	2.20E-02	EPHA4	1
Cancer	development of plasmacytoma	2.20E-02	MYC	1
Cellular Development	differentiation of erythroleukemia cells	2.20E-02	MYC	1
Cellular Development	differentiation of sebocytes	2.20E-02	MYC	1
Hair and Skin Development and Function	differentiation of sebocytes	2.20E-02	MYC	1
Cell Cycle	entry into S phase of endothelial cell lines	2.20E-02	CDH1	1
Cellular Development	expansion of oval cells	2.20E-02	TNFRSF12A	1
Cellular Growth and Proliferation	expansion of oval cells	2.20E-02	TNFRSF12A	1
Hepatic System Development and Function	expansion of oval cells	2.20E-02	TNFRSF12A	1
Cardiovascular Disease	formation of fibrous plaque	2.20E-02	CCL13	1
Organismal Injury and Abnormalities	formation of fibrous plaque	2.20E-02	CCL13	1
Cellular Growth and Proliferation	formation of foreign body giant cell	2.20E-02	CCL2	1
Hematological System Development and Function	formation of foreign body giant cell	2.20E-02	CCL2	1
Inflammatory Response	formation of foreign body giant cell	2.20E-02	CCL2	1
Tissue Development	formation of lumen	2.20E-02	TIMP1	1
Cellular Function and Maintenance	function of monocytes	2.20E-02	CCL13	1
Lipid Metabolism	generation of phosphatidylinositol-3-phosphate	2.20E-02	CCL13	1
Small Molecule Biochemistry	generation of phosphatidylinositol-3-phosphate	2.20E-02	CCL13	1
Carbohydrate Metabolism	generation of phosphatidylinositol-3-phosphate	2.20E-02	CCL13	1
Nervous System Development and Function	growth of brain	2.20E-02	MYC	1
Organ Development	growth of brain	2.20E-02	MYC	1
Infectious Disease	herpetic stromal keratitis of mice	2.20E-02	CCL3L3	1
Inflammatory Disease	herpetic stromal keratitis of mice	2.20E-02	CCL3L3	1
Ophthalmic Disease	herpetic stromal keratitis of mice	2.20E-02	CCL3L3	1
Cancer	hyperplasia of biliary epithelial cells	2.20E-02	MYC	1
Cancer	hyperplasia of pancreatic acinus	2.20E-02	MYC	1
Endocrine System Disorders	hyperplasia of pancreatic acinus	2.20E-02	MYC	1
Cancer	hyperplasia of terminal end bud	2.20E-02	MYC	1
Reproductive System Disease	hyperplasia of terminal end bud	2.20E-02	MYC	1
Cellular Development	immortalization of leukocyte cell lines	2.20E-02	MYC	1
Tumor Morphology	induction of mammary tumor	2.20E-02	MYC	1
Cellular Growth and Proliferation	inhibition of fibroblasts	2.20E-02	TIMP1	1
Connective Tissue Development and Function	inhibition of fibroblasts	2.20E-02	TIMP1	1
Cancer	leukemogenesis of leukemia cell lines	2.20E-02	MYC	1
Hematological Disease	leukemogenesis of leukemia cell lines	2.20E-02	MYC	1
Cell Death	loss of crypt cells	2.20E-02	MYC	1
Cancer	metastasis of liver cells	2.20E-02	TIMP1	1
Hepatic System Disease	metastasis of liver cells	2.20E-02	TIMP1	1
Cancer	micrometastases	2.20E-02	CCL2	1
Cellular Movement	migration of dendritic precursor cells	2.20E-02	CCL3L3	1
Immune Cell Trafficking	migration of dendritic precursor cells	2.20E-02	CCL3L3	1
Inflammatory Response	migration of dendritic precursor cells	2.20E-02	CCL3L3	1
Antigen Presentation	migration of dendritic precursor cells	2.20E-02	CCL3L3	1
Hematopoiesis	migration of dendritic precursor cells	2.20E-02	CCL3L3	1
Cellular Development	morphogenesis of breast cancer cell lines	2.20E-02	CDH1	1
Cell Morphology	morphogenesis of breast cancer cell lines	2.20E-02	CDH1	1
Hepatic System Development and Function	morphology of hepatocytes	2.20E-02	MYC	1
Cell Morphology	morphology of hepatocytes	2.20E-02	MYC	1
Tissue Morphology	morphology of yolk sac	2.20E-02	CDH1	1
Embryonic Development	morphology of yolk sac	2.20E-02	CDH1	1
Nervous System Development and Function	myelination of central nervous system	2.20E-02	MYC	1
Cell Death	necrosis of liver cell lines	2.20E-02	MYC	1
Inflammatory Disease	obliterative bronchiolitis of mice	2.20E-02	CCL2	1
Respiratory Disease	obliterative bronchiolitis of mice	2.20E-02	CCL2	1
Cancer	onset of cancer of mice	2.20E-02	MYC	1
Cell-To-Cell Signaling and Interaction	penetration of monocytes	2.20E-02	CCL2	1
Cell Morphology	polarity of kidney cell lines	2.20E-02	C1QBP	1
Renal and Urological System Development and Function	polarity of kidney cell lines	2.20E-02	C1QBP	1
Tumor Morphology	progression of breast carcinoma	2.20E-02	MYC	1
Infection Mechanism	quantity of Pneumonia virus of mice	2.20E-02	CCL3L3	1
Hematological System Development and Function	quantity of lymphoblasts	2.20E-02	MYC	1
Hematopoiesis	quantity of lymphoblasts	2.20E-02	MYC	1
Tissue Morphology	quantity of lymphoblasts	2.20E-02	MYC	1
Cell Cycle	re-entry into S phase of bone cancer cell lines	2.20E-02	MYC	1
Tumor Morphology	regression of mammary adenocarcinoma	2.20E-02	MYC	1
Infection Mechanism	replication of Pneumonia virus of mice	2.20E-02	CCL3L3	1
Cardiovascular Disease	rupture of aneurysm	2.20E-02	TIMP1	1
Organismal Injury and Abnormalities	rupture of aneurysm	2.20E-02	TIMP1	1
Cell Cycle	senescence of B lymphocytes	2.20E-02	MYC	1
Connective Tissue Development and Function	termination of cell cycle progression of fibroblasts	2.20E-02	MYC	1
Cell Cycle	termination of cell cycle progression of fibroblasts	2.20E-02	MYC	1
Infection Mechanism	transactivation of adenoviridae	2.20E-02	MYC	1
Gene Expression	transactivation of adenoviridae	2.20E-02	MYC	1
Cancer	transformation of bronchial epithelial cells	2.20E-02	MYC	1
Cancer	transformation of lymphoblastoid cell lines	2.20E-02	MYC	1
Cancer	transformation of lymphoblasts	2.20E-02	MYC	1
Cancer	transformation of mammary gland	2.20E-02	MYC	1
Organ Morphology	transformation of mammary gland	2.20E-02	MYC	1
Cancer	transformation of papilloma	2.20E-02	MYC	1
Tumor Morphology	transformation of papilloma	2.20E-02	MYC	1
Neurological Disease	tremor of limb	2.20E-02	TIMP1	1
Skeletal and Muscular Disorders	tremor of limb	2.20E-02	TIMP1	1
Immunological Disease	tumorigenesis of large-cell diffuse lymphoma	2.20E-02	MYC	1
Cancer	tumorigenesis of large-cell diffuse lymphoma	2.20E-02	MYC	1
Cancer	tumorigenesis of plasmacytoma	2.20E-02	MYC	1
Organ Morphology	ulceration of skin	2.20E-02	CASP1	1
Cardiovascular System Development and Function	vascularization of infarct	2.20E-02	TIMP1	1
Organismal Development	vascularization of infarct	2.20E-02	TIMP1	1
Cancer	vascularization of papilloma	2.20E-02	MYC	1
Cardiovascular System Development and Function	vascularization of papilloma	2.20E-02	MYC	1
Tumor Morphology	vascularization of papilloma	2.20E-02	MYC	1
Organismal Development	vascularization of papilloma	2.20E-02	MYC	1
Organismal Injury and Abnormalities	fibrosis	2.20E-02	CASP1, CCL13, CCL2, TIMP1	4
Cellular Development	differentiation of connective tissue cells	2.22E-02	CCL2, CCL3L3, MYC, TIMP1	4
Cellular Movement	invasion of cells	2.36E-02	C1QBP, CCL2, CDH1, MYC, TIMP1	5
Cell Death	apoptosis of hematopoietic cells	2.40E-02	CCL3L3, MYC	2
Tissue Development	adhesion of normal cells	2.41E-02	CCL13, CCL2, CDH1, EPHA4	4
Cell-To-Cell Signaling and Interaction	adhesion of normal cells	2.41E-02	CCL13, CCL2, CDH1, EPHA4	4
Cell Death	cell death of prostate cancer cell lines	2.42E-02	CASP1, CCL2, MYC	3
Cell Death	cell death of cell lines	2.46E-02	CASP1, CCL13, CCL2, CDH1, IFIH1, MYC, SCIN, TIMP1, UCHL1	9
Organismal Injury and Abnormalities	cytosis	2.46E-02	CASP1, CCL13, MYC	3
Cell Death	apoptosis of keratinocytes	2.48E-02	CASP1, MYC	2
Cell-To-Cell Signaling and Interaction	attachment of normal cells	2.48E-02	C1QBP, TGFBI	2
Cardiovascular Disease	heart failure of mice	2.48E-02	CASP1, TIMP1	2
Organismal Injury and Abnormalities	heart failure of mice	2.48E-02	CASP1, TIMP1	2
Molecular Transport	quantity of calcium	2.54E-02	CCL13, CCL2, CCL3L3, MYC	4
Cell Signaling	quantity of calcium	2.54E-02	CCL13, CCL2, CCL3L3, MYC	4
Vitamin and Mineral Metabolism	quantity of calcium	2.54E-02	CCL13, CCL2, CCL3L3, MYC	4
Cellular Development	differentiation of osteocytes	2.54E-02	CCL2, CCL3L3, MYC	3
Connective Tissue Development and Function	differentiation of osteocytes	2.54E-02	CCL2, CCL3L3, MYC	3
Hematological System Development and Function	recruitment of macrophages	2.58E-02	CCL13, CCL2	2
Cell-To-Cell Signaling and Interaction	recruitment of macrophages	2.58E-02	CCL13, CCL2	2
Immune Cell Trafficking	recruitment of macrophages	2.58E-02	CCL13, CCL2	2
Inflammatory Response	recruitment of macrophages	2.58E-02	CCL13, CCL2	2
Antigen Presentation	recruitment of macrophages	2.58E-02	CCL13, CCL2	2
Cell-To-Cell Signaling and Interaction	activation of normal cells	2.60E-02	CASP1, CCL13, CCL2, TIMP1, TNFRSF12A	5
Cellular Development	developmental process of antigen presenting cells	2.60E-02	CCL13, IFIH1, TIMP1	3
Hematological System Development and Function	activation of neutrophils	2.60E-02	CCL13, CCL2	2
Cell-To-Cell Signaling and Interaction	activation of neutrophils	2.60E-02	CCL13, CCL2	2
Immune Cell Trafficking	activation of neutrophils	2.60E-02	CCL13, CCL2	2
Inflammatory Response	activation of neutrophils	2.60E-02	CCL13, CCL2	2
Antigen Presentation	activation of neutrophils	2.60E-02	CCL13, CCL2	2
Cancer	tumorigenesis of cell lines	2.60E-02	CCL2, MYC, TIMP1	3
Immunological Disease	autoimmune disease	2.60E-02	CASP1, CCL13, CCL2, CCL3L3, CDH1, COL8A1, EPHA4, IFIH1, TIMP1, TNFRSF12A	10
Genetic Disorder	Dupuytren contracture	2.60E-02	COL8A1, TIMP1	2
Connective Tissue Disorders	Dupuytren contracture	2.60E-02	COL8A1, TIMP1	2
Cell Death	apoptosis of ovarian cancer cell lines	2.60E-02	CASP1, MYC	2
Cellular Growth and Proliferation	inhibition of cells	2.60E-02	C1QBP, TIMP1	2
Cancer	papillary thyroid carcinoma	2.60E-02	CDH1, TIMP1	2
Cell Death	apoptosis of cell lines	2.60E-02	CASP1, CCL13, CDH1, IFIH1, MYC, SCIN, TIMP1, UCHL1	8
Inflammatory Response	degranulation of mast cells	2.60E-02	CCL13, CCL3L3	2
Hypersensitivity Response	degranulation of mast cells	2.60E-02	CCL13, CCL3L3	2
Cellular Compromise	degranulation of mast cells	2.60E-02	CCL13, CCL3L3	2
Cell Cycle	entry into S phase of cell lines	2.60E-02	CDH1, MYC	2
Cancer	head and neck tumor	2.60E-02	CDH1, MYC, TIMP1, UCHL1	4
Infectious Disease	infectious disorder	2.60E-02	C1QBP, CASP1, CCL13, CCL2, CCL3L3, HIST1H2BJ/HIST1H2BK, IFIH1, TIMP1	8
Cancer	breast cancer	2.60E-02	C1QBP, CCL2, CDH1, MYC, S100A2, TIMP1	6
Reproductive System Disease	breast cancer	2.60E-02	C1QBP, CCL2, CDH1, MYC, S100A2, TIMP1	6
Inflammatory Disease	chronic hepatitis	2.60E-02	CCL2, TIMP1	2
Hepatic System Disease	chronic hepatitis	2.60E-02	CCL2, TIMP1	2
Cellular Growth and Proliferation	formation of osteoclasts	2.60E-02	CCL2, CCL3L3	2
Connective Tissue Development and Function	formation of osteoclasts	2.60E-02	CCL2, CCL3L3	2
Skeletal and Muscular System Development and Function	formation of osteoclasts	2.60E-02	CCL2, CCL3L3	2
Cellular Function and Maintenance	homeostasis of Ca2+	2.60E-02	CCL13, CCL2	2
Small Molecule Biochemistry	homeostasis of Ca2+	2.60E-02	CCL13, CCL2	2
Cell Signaling	homeostasis of Ca2+	2.60E-02	CCL13, CCL2	2
Vitamin and Mineral Metabolism	homeostasis of Ca2+	2.60E-02	CCL13, CCL2	2
Cellular Development	differentiation of mononuclear leukocytes	2.60E-02	CCL13, CCL2, EPHA4, MYC	4
Hematological System Development and Function	differentiation of mononuclear leukocytes	2.60E-02	CCL13, CCL2, EPHA4, MYC	4
Hematopoiesis	differentiation of mononuclear leukocytes	2.60E-02	CCL13, CCL2, EPHA4, MYC	4
Cell Cycle	G0/S phase transition	2.60E-02	MYC	1
Inflammatory Disease	Muckle-Wells syndrome	2.60E-02	CASP1	1
Genetic Disorder	Muckle-Wells syndrome	2.60E-02	CASP1	1
Hematological System Development and Function	accumulation of basophils	2.60E-02	CCL2	1
Tissue Development	accumulation of basophils	2.60E-02	CCL2	1
Immune Cell Trafficking	accumulation of basophils	2.60E-02	CCL2	1
Inflammatory Response	accumulation of basophils	2.60E-02	CCL2	1
Hypersensitivity Response	accumulation of basophils	2.60E-02	CCL2	1
Hematological System Development and Function	accumulation of mast cells	2.60E-02	CCL2	1
Tissue Development	accumulation of mast cells	2.60E-02	CCL2	1
Immune Cell Trafficking	accumulation of mast cells	2.60E-02	CCL2	1
Inflammatory Response	accumulation of mast cells	2.60E-02	CCL2	1
Hypersensitivity Response	accumulation of mast cells	2.60E-02	CCL2	1
Tissue Development	accumulation of microglia	2.60E-02	CCL3L3	1
Nervous System Development and Function	accumulation of microglia	2.60E-02	CCL3L3	1
Hematological System Development and Function	accumulation of mononuclear cells	2.60E-02	CCL13	1
Tissue Development	accumulation of mononuclear cells	2.60E-02	CCL13	1
Gene Expression	activation of Tbe3 response element	2.60E-02	MYC	1
Cell-To-Cell Signaling and Interaction	activation of skin cancer cell lines	2.60E-02	CDH1	1
Cell-To-Cell Signaling and Interaction	activation of squamous cell carcinoma cell lines	2.60E-02	CDH1	1
Hematological System Development and Function	adhesion of PBMCs	2.60E-02	CCL2	1
Tissue Development	adhesion of PBMCs	2.60E-02	CCL2	1
Cell-To-Cell Signaling and Interaction	adhesion of PBMCs	2.60E-02	CCL2	1
Immune Cell Trafficking	adhesion of PBMCs	2.60E-02	CCL2	1
Inflammatory Response	adhesion of PBMCs	2.60E-02	CCL2	1
Tissue Development	aggregation of bone cancer cell lines	2.60E-02	CDH1	1
Tissue Development	aggregation of breast cancer cell lines	2.60E-02	CDH1	1
Tissue Development	aggregation of squamous cell carcinoma cell lines	2.60E-02	CDH1	1
Cell Cycle	arrest in G1/S phase transition of epithelial cell lines	2.60E-02	MYC	1
Hair and Skin Development and Function	arrest in G1/S phase transition of epithelial cell lines	2.60E-02	MYC	1
Genetic Disorder	avellino corneal dystrophy	2.60E-02	TGFBI	1
Connective Tissue Disorders	avellino corneal dystrophy	2.60E-02	TGFBI	1
Ophthalmic Disease	avellino corneal dystrophy	2.60E-02	TGFBI	1
Cell-To-Cell Signaling and Interaction	binding of axons	2.60E-02	UCHL1	1
Nervous System Development and Function	binding of axons	2.60E-02	UCHL1	1
Cellular Assembly and Organization	binding of axons	2.60E-02	UCHL1	1
Hematological System Development and Function	cell rolling of monocytes	2.60E-02	CCL13	1
Cellular Movement	cell rolling of monocytes	2.60E-02	CCL13	1
Immune Cell Trafficking	cell rolling of monocytes	2.60E-02	CCL13	1
Inflammatory Response	cell rolling of monocytes	2.60E-02	CCL13	1
Tissue Development	cell-cell adhesion of embryonic cell lines	2.60E-02	TIMP1	1
Cell-To-Cell Signaling and Interaction	cell-cell adhesion of embryonic cell lines	2.60E-02	TIMP1	1
Embryonic Development	cell-cell adhesion of embryonic cell lines	2.60E-02	TIMP1	1
Hematological System Development and Function	chemoattraction of eosinophils	2.60E-02	CCL2	1
Cellular Movement	chemoattraction of eosinophils	2.60E-02	CCL2	1
Cell-To-Cell Signaling and Interaction	chemoattraction of eosinophils	2.60E-02	CCL2	1
Immune Cell Trafficking	chemoattraction of eosinophils	2.60E-02	CCL2	1
Inflammatory Response	chemoattraction of eosinophils	2.60E-02	CCL2	1
Lymphoid Tissue Structure and Development	chemoattraction of eosinophils	2.60E-02	CCL2	1
Hypersensitivity Response	chemoattraction of eosinophils	2.60E-02	CCL2	1
Hematological System Development and Function	chemotaxis of natural killer T lymphocytes	2.60E-02	CCL2	1
Cellular Movement	chemotaxis of natural killer T lymphocytes	2.60E-02	CCL2	1
Immune Cell Trafficking	chemotaxis of natural killer T lymphocytes	2.60E-02	CCL2	1
Inflammatory Response	chemotaxis of natural killer T lymphocytes	2.60E-02	CCL2	1
Cell-mediated Immune Response	chemotaxis of natural killer T lymphocytes	2.60E-02	CCL2	1
Cellular Movement	chemotaxis of osteoclasts	2.60E-02	CCL2	1
Connective Tissue Development and Function	chemotaxis of osteoclasts	2.60E-02	CCL2	1
Skeletal and Muscular System Development and Function	chemotaxis of osteoclasts	2.60E-02	CCL2	1
Cellular Growth and Proliferation	colony formation of embryonic cells	2.60E-02	MYC	1
Embryonic Development	colony formation of embryonic cells	2.60E-02	MYC	1
Drug Metabolism	concentration of beta-estradiol	2.60E-02	TIMP1	1
Lipid Metabolism	concentration of beta-estradiol	2.60E-02	TIMP1	1
Molecular Transport	concentration of beta-estradiol	2.60E-02	TIMP1	1
Small Molecule Biochemistry	concentration of beta-estradiol	2.60E-02	TIMP1	1
Cardiovascular Disease	degeneration of vasculature	2.60E-02	MYC	1
Cell Death	delay in apoptosis of leukemia cell lines	2.60E-02	MYC	1
Cell Cycle	delay in cell cycle progression of epithelial cell lines	2.60E-02	MYC	1
Hair and Skin Development and Function	delay in cell cycle progression of epithelial cell lines	2.60E-02	MYC	1
Connective Tissue Development and Function	delay in cell cycle progression of fibroblast cell lines	2.60E-02	MYC	1
Cell Cycle	delay in cell cycle progression of fibroblast cell lines	2.60E-02	MYC	1
Cell Death	delay in cell death of macrophages	2.60E-02	CASP1	1
Neurological Disease	demyelination of mice	2.60E-02	CCL13	1
Cellular Development	development of B cell lymphoma cells	2.60E-02	MYC	1
Cellular Assembly and Organization	development of actin stress fibers	2.60E-02	TGFBI	1
Cellular Development	differentiation of bone marrow-derived mononuclear cells	2.60E-02	CCL2	1
Hematological System Development and Function	differentiation of bone marrow-derived mononuclear cells	2.60E-02	CCL2	1
Hematopoiesis	differentiation of bone marrow-derived mononuclear cells	2.60E-02	CCL2	1
Cellular Development	differentiation of lung cancer cell lines	2.60E-02	MYC	1
Cellular Development	differentiation of multinucleated cells	2.60E-02	CCL2	1
Organismal Injury and Abnormalities	edema of subcutaneous tissue	2.60E-02	MYC	1
Connective Tissue Disorders	edema of subcutaneous tissue	2.60E-02	MYC	1
Cell Cycle	entry into S phase of colon cancer cell lines	2.60E-02	CDH1	1
Connective Tissue Development and Function	entry into mitosis of fibroblast cell lines	2.60E-02	MYC	1
Cell Cycle	entry into mitosis of fibroblast cell lines	2.60E-02	MYC	1
Metabolic Disease	experimentally-induced diabetes of mice	2.60E-02	MYC	1
Endocrine System Disorders	experimentally-induced diabetes of mice	2.60E-02	MYC	1
Gene Expression	expression of P2 element	2.60E-02	MYC	1

## Sheet: Day 7 Up Regulated Genes
Category	Functions Annotation	B-H P-Value	Molecules	# Molecules
Cancer	colorectal cancer	1.77e-11	ATP2A2,BMP7,CCL2,CD274,CDKN1A,CDKN3,CENPA,CEP55,CTSL1,CYP1B1,DSCC1,GART,GMNN,HIF1A,HMOX1,HSP90B1,IFNG,IGF1,IL10,IL6,KRT18,LDHA,LGALS3,MCM3,MCM4,MT1F,MYC,NEK2,NRAS,PBK,PCNA,PLAUR,PLOD2,POLE2,PPARD,PSMD14,PTTG1,PTX3,RRM2,SLC7A5,SOCS1,SOD2,TGFBR1,TIMP1,TLR2,TRIP13,WARS,ZWINT (includes EG:11130)	48
Gastrointestinal Disease	colorectal cancer	1.77e-11	ATP2A2,BMP7,CCL2,CD274,CDKN1A,CDKN3,CENPA,CEP55,CTSL1,CYP1B1,DSCC1,GART,GMNN,HIF1A,HMOX1,HSP90B1,IFNG,IGF1,IL10,IL6,KRT18,LDHA,LGALS3,MCM3,MCM4,MT1F,MYC,NEK2,NRAS,PBK,PCNA,PLAUR,PLOD2,POLE2,PPARD,PSMD14,PTTG1,PTX3,RRM2,SLC7A5,SOCS1,SOD2,TGFBR1,TIMP1,TLR2,TRIP13,WARS,ZWINT (includes EG:11130)	48
Tissue Development	accumulation of cells	1.77e-11	BID,CCL11,CCL13,CCL2,CCL3L3,CCR1,CCR2,CCR5,CD274,CD80,CDKN1A,HMOX1,IFNG,IGF1,IL10,IL1RN,IL3,IL6,KRT18,LIF,MYC,PTTG1,PTX3,SLPI,TIMP1,TNFRSF21,TNFSF11,TPX2	28
Cell Cycle	cell stage	2.23e-10	ADORA2B,ANLN,BID,BMP7,CAMK2D,CCDC99,CCNE2,CD40,CDK1,CDKN1A,CDKN3,CENPA,CENPE,CEP55,CYP1B1,DPP4,GMNN,GNL3,H2AFX,HAS2,HIF1A,HMOX1,HUS1,IFNG,IGF1,IL10,IL1A,IL3,IL4R,IL6,LGALS3,LIF,MCM7,MYBL2,MYC,NEK2,NOLC1,NRAS,PLAUR,PPARD,PTTG1,SOCS1,SOD2,TGFBR1,THBS1,TIPIN,TPX2,TRIP13,ZWINT (includes EG:11130)	49
Cellular Movement	infiltration of cells	9.42e-10	BID,CCL11,CCL13,CCL2,CCL3L3,CCR1,CCR2,CCR5,CD274,CD40,CD80,HIF1A,HMOX1,HSPD1,IFNG,IL10,IL1A,IL1RN,IL4R,IL6,LGALS3,LIF,SOCS1,TGFBR1,THBS1,TIMP1,TLR2,TNFRSF21	28
Cancer	colon cancer	9.42e-10	ATP2A2,BMP7,CD274,CDKN1A,CDKN3,CENPA,CEP55,CTSL1,DSCC1,GMNN,IGF1,IL10,IL6,LGALS3,MCM3,MCM4,MT1F,MYC,NEK2,NRAS,PBK,PCNA,PLAUR,PSMD14,PTTG1,RRM2,SLC7A5,TIMP1,TLR2,TRIP13,ZWINT (includes EG:11130)	31
Gastrointestinal Disease	colon cancer	9.42e-10	ATP2A2,BMP7,CD274,CDKN1A,CDKN3,CENPA,CEP55,CTSL1,DSCC1,GMNN,IGF1,IL10,IL6,LGALS3,MCM3,MCM4,MT1F,MYC,NEK2,NRAS,PBK,PCNA,PLAUR,PSMD14,PTTG1,RRM2,SLC7A5,TIMP1,TLR2,TRIP13,ZWINT (includes EG:11130)	31
Genetic Disorder	colon cancer	9.42e-10	ATP2A2,BMP7,CD274,CDKN1A,CDKN3,CENPA,CEP55,CTSL1,DSCC1,GMNN,IGF1,IL10,IL6,LGALS3,MCM3,MCM4,MT1F,MYC,NEK2,NRAS,PBK,PCNA,PLAUR,PSMD14,PTTG1,RRM2,SLC7A5,TIMP1,TLR2,TRIP13,ZWINT (includes EG:11130)	31
Organismal Survival	survival of mice	1.21e-09	ADORA2B,BID,BMP7,CCL13,CCL2,CCL3L3,CCR1,CCR2,CCR5,CD40,CD80,CDKN1A,FANCD2,HMOX1,HSP90B1,IFNG,IGF1,IL10,IL1RN,IL3,IL4R,IL6,KRT18,LIF,LY96,MT1F,MYC,PPARD,PTX3,SOCS1,SOD2,TLR2	32
Cellular Growth and Proliferation	proliferation of cells	3.63e-09	ADORA2B,BID,BMP7,CAMK2D,CCL13,CCL2,CCL3L3,CCNE2,CCR1,CCR2,CCR5,CD274,CD40,CD80,CDK1,CDKN1A,CDKN3,CRLF1,CYP1B1,DPP4,DTYMK,GMNN,GNL3,HAS2,HIF1A,HK2,HMOX1,HSD11B1,HSP90B1,HSPA5,HSPD1,IFNG,IGF1,IL10,IL1A,IL1RN,IL3,IL4R,IL6,LDHA,LGALS3,LIF,LY96,MANF,MCM7,MCTS1,MYBL2,MYC,NEK2,NOLC1,NR6A1,NRAS,PBK,PCNA,PGGT1B,PLAUR,PPARD,PRDX4,PTTG1,PTX3,RRM2,SAMSN1,SLC7A5,SLPI,SOCS1,SOD2,TGFBI,TGFBR1,THBS1,TIMELESS,TIM…	79
Cancer	carcinoma	5.75e-09	ADORA2B,ANLN,ARL5B,BMP7,CARD16,CCL2,CCR2,CCR5,CD274,CD80,CDK1,CDKN1A,CDKN3,CTSL1,CYP1B1,DPP4,DSCC1,EIF2C2,FANCD2,GART,GBP2,GMNN,H2AFX,HIF1A,HSD11B1,HSP90B1,HSPA5,IFNG,IGF1,IL10,IL1A,IL6,KRT18,LDHA,LGALS3,MCM4,MCM7,MT1F,MYC,NRAS,PCNA,PLAUR,POLE2,PPARD,PTTG1,RRM2,SEC61G,SERPINB1,SLPI,SOCS1,SOD2,TGFBR1,THBS1,TIMP1,TNFRSF12A,TPX2,TRIP13,UCHL1	58
Cell Cycle	cell division process	1.11e-08	ADORA2B,ANLN,BID,BMP7,CAMK2D,CCDC99,CCL13,CCNE2,CD274,CD40,CD80,CDK1,CDKN1A,CDKN3,CENPA,CENPE,CEP55,CYP1B1,DPP4,DTYMK,FANCD2,GMNN,GNL3,HAS2,HIF1A,HJURP,HMOX1,HUS1,IFNG,IGF1,IL1A,IL3,IL4R,IL6,LGALS3,LIF,MCM7,MYBL2,MYC,NCAPH,NEK2,NOLC1,NRAS,PCNA,PGGT1B,PLAUR,PPARD,PTTG1,SMC2,SOCS1,SOD2,TGFBR1,THBS1,TIPIN,TPX2,TRIP13,ZWINT (includes EG:11130)	57
Cancer	malignant tumor	1.7e-08	ADORA2B,ANLN,ARL5B,BMP7,CARD16,CCL11,CCL13,CCL2,CCR2,CCR5,CD274,CD40,CD80,CDK1,CDKN1A,CDKN3,CTSL1,CYP1B1,DPP4,DSCC1,EIF2C2,FANCD2,GART,GBP2,GMNN,H2AFX,HIF1A,HSD11B1,HSP90B1,HSPA5,IFNG,IGF1,IL10,IL1A,IL1RN,IL6,KRT18,LDHA,LGALS3,MCM4,MCM7,MT1F,MYC,NRAS,PBK,PCNA,PLAUR,POLE2,PPARD,PTTG1,RRM2,SEC61G,SERPINB1,SLPI,SOCS1,SOD2,TGFBR1,THBS1,TIMP1,TNFRSF12A,TPX2,TRIP13,UCHL1	63
Cell Morphology	modification of leukocytes	1.7e-08	CD274,CD40,CD80,H2AFX,IFNG,IGF1,IL10,IL3,LIF	9
Hematological System Development and Function	modification of leukocytes	1.7e-08	CD274,CD40,CD80,H2AFX,IFNG,IGF1,IL10,IL3,LIF	9
Cellular Movement	infiltration of leukocytes	1.9e-08	BID,CCL11,CCL13,CCL2,CCR1,CCR2,CCR5,CD274,CD40,CD80,HIF1A,HMOX1,HSPD1,IFNG,IL10,IL1A,IL1RN,IL4R,IL6,SOCS1,TGFBR1,THBS1,TIMP1,TLR2,TNFRSF21	25
Hematological System Development and Function	infiltration of leukocytes	1.9e-08	BID,CCL11,CCL13,CCL2,CCR1,CCR2,CCR5,CD274,CD40,CD80,HIF1A,HMOX1,HSPD1,IFNG,IL10,IL1A,IL1RN,IL4R,IL6,SOCS1,TGFBR1,THBS1,TIMP1,TLR2,TNFRSF21	25
Immune Cell Trafficking	infiltration of leukocytes	1.9e-08	BID,CCL11,CCL13,CCL2,CCR1,CCR2,CCR5,CD274,CD40,CD80,HIF1A,HMOX1,HSPD1,IFNG,IL10,IL1A,IL1RN,IL4R,IL6,SOCS1,TGFBR1,THBS1,TIMP1,TLR2,TNFRSF21	25
Hematological Disease	hematological disorder	2.21e-08	ADORA2B,BMP7,CAMK2D,CCL11,CCL13,CCL2,CCL3L3,CCR2,CCR5,CD274,CD40,CD80,CDK1,CDKN1A,CTSL1,CYP1B1,DPP4,GART,HIF1A,HMOX1,HSD11B1,HSP90B1,HSPA5,IFNG,IGF1,IL10,IL1A,IL1RN,IL3,IL4R,IL6,LARS2,LIF,MYC,NRAS,PCNA,PGGT1B,PLOD2,POLE2,PPARD,PSMB8,PTTG1,RRM2,SOCS1,SOD2,THBS1,TLR2,TNFSF11,TRPM6	49
Organismal Injury and Abnormalities	damage of organ	5.65e-08	BMP7,CCL13,CCL2,CCL3L3,CCR2,CCR5,CDKN1A,HIF1A,HMOX1,IFNG,IGF1,IL10,IL1A,IL1RN,IL4R,IL6,KRT18,MT1F,PLAUR,SLPI,SOCS1,TLR2	22
Cell Cycle	cell stage of eukaryotic cells	6.2e-08	ADORA2B,ANLN,BID,BMP7,CCDC99,CCNE2,CD40,CDK1,CDKN1A,CENPA,CENPE,CEP55,CYP1B1,DPP4,GMNN,GNL3,HAS2,HIF1A,HMOX1,IFNG,IGF1,IL10,IL1A,IL3,IL4R,IL6,LGALS3,LIF,MCM7,MYBL2,MYC,NRAS,PLAUR,PTTG1,SOD2,TRIP13	36
Hematological System Development and Function	activation of phagocytes	7.66e-08	CCL13,CCL2,CCR2,CD40,CD80,DPP4,HSP90B1,HSPD1,IFNG,IGF1,IL10,IL1A,IL1RN,IL3,IL6,LY96,SLPI,THBS1,TLR2,TNFSF11	20
Immune Cell Trafficking	activation of phagocytes	7.66e-08	CCL13,CCL2,CCR2,CD40,CD80,DPP4,HSP90B1,HSPD1,IFNG,IGF1,IL10,IL1A,IL1RN,IL3,IL6,LY96,SLPI,THBS1,TLR2,TNFSF11	20
Antigen Presentation	activation of phagocytes	7.66e-08	CCL13,CCL2,CCR2,CD40,CD80,DPP4,HSP90B1,HSPD1,IFNG,IGF1,IL10,IL1A,IL1RN,IL3,IL6,LY96,SLPI,THBS1,TLR2,TNFSF11	20
Cell-To-Cell Signaling and Interaction	activation of phagocytes	7.66e-08	CCL13,CCL2,CCR2,CD40,CD80,DPP4,HSP90B1,HSPD1,IFNG,IGF1,IL10,IL1A,IL1RN,IL3,IL6,LY96,SLPI,THBS1,TLR2,TNFSF11	20
Inflammatory Response	activation of phagocytes	7.66e-08	CCL13,CCL2,CCR2,CD40,CD80,DPP4,HSP90B1,HSPD1,IFNG,IGF1,IL10,IL1A,IL1RN,IL3,IL6,LY96,SLPI,THBS1,TLR2,TNFSF11	20
Cellular Movement	cell movement of leukocytes	1.03e-07	BID,CCL11,CCL13,CCL2,CCL3L3,CCR1,CCR2,CCR5,CD274,CD40,CD80,GRK6,HIF1A,HMOX1,HSPD1,IFNG,IL10,IL1A,IL1RN,IL3,IL4R,IL6,LGALS3,PLAUR,PPIB,SLPI,SOCS1,TGFBR1,THBS1,TIMP1,TLR2,TNFRSF21	32
Hematological System Development and Function	cell movement of leukocytes	1.03e-07	BID,CCL11,CCL13,CCL2,CCL3L3,CCR1,CCR2,CCR5,CD274,CD40,CD80,GRK6,HIF1A,HMOX1,HSPD1,IFNG,IL10,IL1A,IL1RN,IL3,IL4R,IL6,LGALS3,PLAUR,PPIB,SLPI,SOCS1,TGFBR1,THBS1,TIMP1,TLR2,TNFRSF21	32
Immune Cell Trafficking	cell movement of leukocytes	1.03e-07	BID,CCL11,CCL13,CCL2,CCL3L3,CCR1,CCR2,CCR5,CD274,CD40,CD80,GRK6,HIF1A,HMOX1,HSPD1,IFNG,IL10,IL1A,IL1RN,IL3,IL4R,IL6,LGALS3,PLAUR,PPIB,SLPI,SOCS1,TGFBR1,THBS1,TIMP1,TLR2,TNFRSF21	32
Organismal Injury and Abnormalities	damage of lung	1.05e-07	CCL13,CCL2,CCL3L3,CCR2,CCR5,HMOX1,IFNG,IL10,IL6,PLAUR,SLPI,TLR2	12
Respiratory Disease	damage of lung	1.05e-07	CCL13,CCL2,CCL3L3,CCR2,CCR5,HMOX1,IFNG,IL10,IL6,PLAUR,SLPI,TLR2	12
Cellular Movement	cell movement of T lymphocytes	1.05e-07	CCL11,CCL13,CCL2,CCL3L3,CCR1,CCR2,CCR5,CD40,CD80,HSPD1,IFNG,IL10,IL6,SOCS1,THBS1,TLR2,TNFRSF21	17
Hematological System Development and Function	cell movement of T lymphocytes	1.05e-07	CCL11,CCL13,CCL2,CCL3L3,CCR1,CCR2,CCR5,CD40,CD80,HSPD1,IFNG,IL10,IL6,SOCS1,THBS1,TLR2,TNFRSF21	17
Immune Cell Trafficking	cell movement of T lymphocytes	1.05e-07	CCL11,CCL13,CCL2,CCL3L3,CCR1,CCR2,CCR5,CD40,CD80,HSPD1,IFNG,IL10,IL6,SOCS1,THBS1,TLR2,TNFRSF21	17
Cell-mediated Immune Response	cell movement of T lymphocytes	1.05e-07	CCL11,CCL13,CCL2,CCL3L3,CCR1,CCR2,CCR5,CD40,CD80,HSPD1,IFNG,IL10,IL6,SOCS1,THBS1,TLR2,TNFRSF21	17
Inflammatory Disease	inflammatory disorder of rodents	1.09e-07	BID,CCL11,CCL13,CCL2,CCL3L3,CCR1,CCR2,CCR5,CD40,CD80,CDKN1A,DPP4,HAS2,HSPA5,HSPD1,IFNG,IGF1,IL10,IL1A,IL1RN,IL3,IL4R,IL6,LGALS3,LIF,SOCS1,TGFBR1,THBS1,TLR2,TNFRSF12A,TNFRSF21	31
Cellular Movement	cell movement of normal cells	1.2e-07	BID,BMP7,CCL11,CCL13,CCL2,CCL3L3,CCR1,CCR2,CCR5,CD274,CD40,CD80,GRK6,HIF1A,HMOX1,HSPD1,IFNG,IGF1,IL10,IL1A,IL1RN,IL3,IL4R,IL6,LGALS3,MYC,PLAUR,PPIB,SLPI,SOCS1,TGFBR1,THBS1,TIMP1,TLR2,TNFRSF21,TNFSF11	36
Cellular Growth and Proliferation	proliferation of tumor cell lines	1.2e-07	ADORA2B,BID,BMP7,CCL13,CCL2,CCNE2,CD40,CDKN1A,CYP1B1,GMNN,HAS2,HIF1A,HK2,HMOX1,HSD11B1,IFNG,IGF1,IL10,IL1A,IL3,IL6,LDHA,LGALS3,LIF,MYC,NEK2,PBK,PCNA,PLAUR,PPARD,PTTG1,RRM2,SLPI,SOCS1,SOD2,THBS1,TLR2,TNFSF11,TPX2	39
Tissue Development	accumulation of blood cells	1.38e-07	CCL11,CCL13,CCL2,CCL3L3,CCR1,CCR2,CCR5,CD274,CD80,HMOX1,IFNG,IL10,IL1RN,IL3,KRT18,PTX3,SLPI,TIMP1,TNFRSF21	19
Hematological System Development and Function	accumulation of blood cells	1.38e-07	CCL11,CCL13,CCL2,CCL3L3,CCR1,CCR2,CCR5,CD274,CD80,HMOX1,IFNG,IL10,IL1RN,IL3,KRT18,PTX3,SLPI,TIMP1,TNFRSF21	19
Cellular Movement	cell movement of lymphocytes	1.59e-07	CCL11,CCL13,CCL2,CCL3L3,CCR1,CCR2,CCR5,CD40,CD80,HSPD1,IFNG,IL10,IL6,PPIB,SOCS1,TGFBR1,THBS1,TIMP1,TLR2,TNFRSF21	20
Hematological System Development and Function	cell movement of lymphocytes	1.59e-07	CCL11,CCL13,CCL2,CCL3L3,CCR1,CCR2,CCR5,CD40,CD80,HSPD1,IFNG,IL10,IL6,PPIB,SOCS1,TGFBR1,THBS1,TIMP1,TLR2,TNFRSF21	20
Immune Cell Trafficking	cell movement of lymphocytes	1.59e-07	CCL11,CCL13,CCL2,CCL3L3,CCR1,CCR2,CCR5,CD40,CD80,HSPD1,IFNG,IL10,IL6,PPIB,SOCS1,TGFBR1,THBS1,TIMP1,TLR2,TNFRSF21	20
Immunological Disease	immunological disorder of mice	2.03e-07	CCL11,CCL13,CCL2,CCL3L3,CCR1,CCR2,CCR5,CD274,CD40,CD80,CDKN1A,DPP4,HSP90B1,IFNG,IGF1,IL10,IL1A,IL1RN,IL3,IL4R,IL6,LIF,MYC,SOCS1,TNFRSF12A,TNFRSF21	26
Cellular Movement	T cell migration	2.1e-07	CCL11,CCL13,CCL2,CCL3L3,CCR1,CCR2,CCR5,CD40,CD80,GRK6,HSPD1,IFNG,IL10,IL6,SOCS1,THBS1,TLR2,TNFRSF21	18
Immune Cell Trafficking	T cell migration	2.1e-07	CCL11,CCL13,CCL2,CCL3L3,CCR1,CCR2,CCR5,CD40,CD80,GRK6,HSPD1,IFNG,IL10,IL6,SOCS1,THBS1,TLR2,TNFRSF21	18
Cell-mediated Immune Response	T cell migration	2.1e-07	CCL11,CCL13,CCL2,CCL3L3,CCR1,CCR2,CCR5,CD40,CD80,GRK6,HSPD1,IFNG,IL10,IL6,SOCS1,THBS1,TLR2,TNFRSF21	18
Cancer	growth of tumor	2.55e-07	CCL2,CCR1,CCR2,CD274,CD40,CD80,CDKN1A,HIF1A,IFNG,IGF1,IL1RN,IL6,LGALS3,LOXL2,NOLC1,RRM2,SOD2,THBS1,TIMP1,TPX2	20
Cell Cycle	cell division process of eukaryotic cells	2.73e-07	ADORA2B,ANLN,BID,BMP7,CCDC99,CCNE2,CD274,CD40,CD80,CDK1,CDKN1A,CENPA,CENPE,CEP55,CYP1B1,DPP4,FANCD2,GMNN,GNL3,HAS2,HIF1A,HMOX1,IFNG,IGF1,IL1A,IL3,IL4R,IL6,LGALS3,LIF,MCM7,MYBL2,MYC,NRAS,PCNA,PLAUR,PPARD,PTTG1,SOCS1,SOD2,THBS1,TIPIN,TRIP13	43
Cancer	metastasis	2.73e-07	CCL13,CCL2,CD274,CD40,CD80,CYP1B1,GART,HIF1A,HMOX1,HSP90B1,IFNG,IGF1,IL1A,IL1RN,IL6,KRT18,MYC,NRAS,PBK,PLAUR,PLOD2,POLE2,PPARD,PTTG1,PTX3,RRM2,SOCS1,THBS1,TIMP1	29
Immunological Disease	autoimmune disease of mice	3.32e-07	CCL13,CCL2,CCL3L3,CCR1,CCR2,CCR5,CD274,CD40,CD80,CDKN1A,DPP4,HSP90B1,IFNG,IGF1,IL10,IL1RN,IL6,LIF,SOCS1,TNFRSF12A,TNFRSF21	21
Tissue Development	accumulation of leukocytes	3.92e-07	CCL11,CCL13,CCL2,CCL3L3,CCR1,CCR2,CCR5,CD274,CD80,HMOX1,IFNG,IL10,IL1RN,IL3,PTX3,SLPI,TIMP1,TNFRSF21	18
Hematological System Development and Function	accumulation of leukocytes	3.92e-07	CCL11,CCL13,CCL2,CCL3L3,CCR1,CCR2,CCR5,CD274,CD80,HMOX1,IFNG,IL10,IL1RN,IL3,PTX3,SLPI,TIMP1,TNFRSF21	18
Immune Cell Trafficking	accumulation of leukocytes	3.92e-07	CCL11,CCL13,CCL2,CCL3L3,CCR1,CCR2,CCR5,CD274,CD80,HMOX1,IFNG,IL10,IL1RN,IL3,PTX3,SLPI,TIMP1,TNFRSF21	18
Inflammatory Response	accumulation of leukocytes	3.92e-07	CCL11,CCL13,CCL2,CCL3L3,CCR1,CCR2,CCR5,CD274,CD80,HMOX1,IFNG,IL10,IL1RN,IL3,PTX3,SLPI,TIMP1,TNFRSF21	18
Inflammatory Response	inflammation of organ	3.95e-07	ADORA2B,BID,CCL13,CCL3L3,CCR2,CCR5,HMOX1,IFNG,IGF1,IL10,IL1RN,IL4R,IL6,PPARD,SLPI,SOCS1,SOD2,THBS1,TLR2	19
Cell Cycle	cell stage of cell lines	4.34e-07	BID,BMP7,CCDC99,CD40,CDK1,CDKN1A,CENPA,CENPE,CEP55,CYP1B1,DPP4,GMNN,GNL3,HAS2,HIF1A,HMOX1,IFNG,IGF1,IL1A,IL3,IL6,LGALS3,LIF,MCM7,MYBL2,MYC,NRAS,PLAUR,PTTG1,SOD2	30
Cellular Growth and Proliferation	stimulation of eukaryotic cells	4.34e-07	CCL11,CCL13,CD274,CD40,CD80,IFNG,IGF1,IL10,IL1A,IL3,IL6,LIF,MYC,THBS1,TLR2,TNFSF11	16
Cell-To-Cell Signaling and Interaction	stimulation of eukaryotic cells	4.34e-07	CCL11,CCL13,CD274,CD40,CD80,IFNG,IGF1,IL10,IL1A,IL3,IL6,LIF,MYC,THBS1,TLR2,TNFSF11	16
Immunological Disease	Sjogren's syndrome	4.6e-07	CCL11,CCL13,CCL3L3,CCR5,CD40,IL10,IL1A,IL4R,IL6,LIF,PCNA,PSMB8,TIMP1,TLR2	14
Hematological Disease	disease of mononuclear leukocytes	4.99e-07	CCR1,CCR2,CCR5,CD274,CD40,IFNG,IL6,LIF,TLR2	9
Immunological Disease	disease of mononuclear leukocytes	4.99e-07	CCR1,CCR2,CCR5,CD274,CD40,IFNG,IL6,LIF,TLR2	9
Inflammatory Disease	inflammatory disorder of mice	4.99e-07	BID,CCL11,CCL13,CCL2,CCL3L3,CCR1,CCR2,CCR5,CD40,CD80,CDKN1A,DPP4,HAS2,HSPA5,IFNG,IGF1,IL10,IL1A,IL1RN,IL3,IL4R,IL6,LGALS3,LIF,SOCS1,TGFBR1,TLR2,TNFRSF12A,TNFRSF21	29
Cellular Growth and Proliferation	proliferation of eukaryotic cells	5.5e-07	ADORA2B,BID,BMP7,CCL13,CCL2,CCNE2,CCR1,CCR2,CCR5,CD274,CD40,CD80,CDKN1A,CRLF1,CYP1B1,DPP4,GMNN,GNL3,HAS2,HIF1A,HK2,HMOX1,HSD11B1,HSP90B1,HSPA5,HSPD1,IFNG,IGF1,IL10,IL1A,IL1RN,IL3,IL4R,IL6,LDHA,LGALS3,LIF,LY96,MANF,MYBL2,MYC,NEK2,NRAS,PBK,PCNA,PLAUR,PPARD,PRDX4,PTTG1,PTX3,RRM2,SAMSN1,SLC7A5,SLPI,SOCS1,SOD2,TGFBR1,THBS1,TIMP1,TLR2,TNFRSF12A,TNFRSF21,TNFSF11,TPX2	64
Cell Morphology	modification of lymphocytes	6.05e-07	CD274,CD40,CD80,H2AFX,IFNG,IGF1,LIF	7
Hematological System Development and Function	modification of lymphocytes	6.05e-07	CD274,CD40,CD80,H2AFX,IFNG,IGF1,LIF	7
Hematological Disease	hematological disorder of mammalia	6.05e-07	CCL11,CCL13,CCL3L3,CDKN1A,CYP1B1,HIF1A,HMOX1,HSD11B1,IFNG,IGF1,IL10,IL1A,IL1RN,IL3,IL6,LIF,MYC,NRAS,PGGT1B,PTTG1,SOCS1,SOD2,TLR2,TNFSF11	24
Cellular Growth and Proliferation	proliferation of lymphocytes	6.44e-07	CCL13,CCR2,CCR5,CD274,CD40,CD80,CDKN1A,DPP4,HIF1A,HMOX1,HSP90B1,HSPA5,HSPD1,IFNG,IGF1,IL10,IL1A,IL1RN,IL3,IL4R,IL6,LY96,MYC,SAMSN1,SLPI,SOCS1,THBS1,TLR2,TNFRSF21,TNFSF11	30
Hematological System Development and Function	proliferation of lymphocytes	6.44e-07	CCL13,CCR2,CCR5,CD274,CD40,CD80,CDKN1A,DPP4,HIF1A,HMOX1,HSP90B1,HSPA5,HSPD1,IFNG,IGF1,IL10,IL1A,IL1RN,IL3,IL4R,IL6,LY96,MYC,SAMSN1,SLPI,SOCS1,THBS1,TLR2,TNFRSF21,TNFSF11	30
Cellular Function and Maintenance	function of normal cells	6.62e-07	ADORA2B,CCL13,CD274,CD80,HSPD1,IFNG,IL10,IL3,IL6,LIF,MLC1,SLPI,TLR2,TNFSF11	14
Cell Cycle	cell stage of tumor cell lines	7.45e-07	BMP7,CCDC99,CD40,CDK1,CDKN1A,CENPE,CEP55,CYP1B1,DPP4,GMNN,GNL3,HAS2,HIF1A,HMOX1,IFNG,IGF1,IL1A,IL6,LGALS3,LIF,MYBL2,MYC,PLAUR,PTTG1,SOD2	25
Cancer	tumorigenesis	8.12e-07	ACTR3,ADORA2B,ANLN,ARL5B,ATP2A2,BMP7,CARD16,CCL11,CCL13,CCL2,CCNE2,CCR1,CCR2,CCR5,CD274,CD40,CD80,CDK1,CDKN1A,CDKN3,CENPA,CEP55,COX5A,CTSL1,CYP1B1,DPP4,DSCC1,ECE2,EIF2C2,FANCD2,GART,GBP2,GMNN,H2AFX,HAS2,HIF1A,HK2,HMOX1,HSD11B1,HSP90B1,HSPA5,IFNG,IGF1,IL10,IL1A,IL1RN,IL3,IL4R,IL6,KRT18,LARS2,LDHA,LGALS3,LIF,LOXL2,MANF,MCM3,MCM4,MCM7,MT1F,MYC,NEK2,NETO2,NOLC1,NRAS,PBK,PCNA,PGGT1B,PLAUR,PLOD2,POLE2,…	92
Cellular Growth and Proliferation	formation of cells	8.12e-07	ANLN,BMP7,CCL11,CCL2,CCL3L3,CCR5,CDKN1A,HAS2,HSP90B1,IFNG,IGF1,IL10,IL1A,IL3,IL6,LIF,MYC,NRAS,TGFBR1,THBS1,TNFRSF12A,TNFSF11	22
Cellular Movement	infiltration of phagocytes	8.95e-07	BID,CCL13,CCL2,CCR1,CCR2,CCR5,HIF1A,HMOX1,IL1RN	9
Hematological System Development and Function	infiltration of phagocytes	8.95e-07	BID,CCL13,CCL2,CCR1,CCR2,CCR5,HIF1A,HMOX1,IL1RN	9
Immune Cell Trafficking	infiltration of phagocytes	8.95e-07	BID,CCL13,CCL2,CCR1,CCR2,CCR5,HIF1A,HMOX1,IL1RN	9
Inflammatory Response	infiltration of phagocytes	8.95e-07	BID,CCL13,CCL2,CCR1,CCR2,CCR5,HIF1A,HMOX1,IL1RN	9
Cellular Movement	cell movement of eukaryotic cells	9.71e-07	BID,BMP7,CCL11,CCL13,CCL2,CCL3L3,CCR1,CCR2,CCR5,CD274,CD40,CD80,CDK1,GRK6,HIF1A,HMOX1,HSPD1,IFNG,IGF1,IL10,IL1A,IL1RN,IL3,IL4R,IL6,LGALS3,LIF,MYC,PBK,PLAUR,PPIB,SLPI,SOCS1,TGFBR1,THBS1,TIMP1,TLR2,TNFRSF21,TNFSF11	39
Renal and Urological Disease	renal and urological disorder of rodents	9.78e-07	BMP7,CCL13,CCR1,CDKN1A,CYP1B1,HIF1A,IFNG,IGF1,IL10,IL1A,IL1RN,LGALS3,LIF,MT1F,PPARD,SOCS1,THBS1,TLR2	18
Cell Cycle	arrest in cell stage	9.82e-07	BID,BMP7,CCDC99,CD40,CDK1,CDKN1A,CENPE,CYP1B1,DPP4,GNL3,HAS2,IFNG,IGF1,IL1A,IL3,IL6,LGALS3,MCM7,MYBL2,MYC,NRAS,PLAUR,PTTG1,ZWINT (includes EG:11130)	24
Inflammatory Response	inflammation	9.82e-07	ADORA2B,APRT,BID,CCL13,CCL2,CCL3L3,CCR2,CCR5,HMOX1,IFNG,IGF1,IL10,IL1A,IL1RN,IL4R,IL6,PPARD,PTTG1,SLPI,SOCS1,SOD2,THBS1,TLR2,TNFRSF12A	24
Cell Cycle	mitosis	9.82e-07	ADORA2B,ANLN,BMP7,CCDC99,CD40,CDK1,CDKN1A,CENPA,CENPE,GMNN,GNL3,IGF1,IL1A,IL3,IL6,MYC,NEK2,NOLC1,PPARD,PTTG1,SOCS1,TGFBR1,THBS1,TPX2,ZWINT (includes EG:11130)	25
Cell Cycle	arrest in cell stage of cell lines	9.82e-07	BID,BMP7,CCDC99,CD40,CDK1,CDKN1A,CENPE,CYP1B1,DPP4,GNL3,HAS2,IFNG,IGF1,IL1A,IL3,IL6,LGALS3,MCM7,MYBL2,MYC,NRAS,PLAUR	22
Cellular Development	maturation of dendritic cells	9.82e-07	CCR2,CD40,CD80,HSP90B1,HSPD1,IFNG,IL10,IL1A,IL3,IL6,TLR2,TNFSF11	12
Cell Morphology	modification of cells	9.82e-07	BMP7,CD274,CD40,CD80,H2AFX,IFNG,IGF1,IL10,IL3,LIF,PCNA,RRM2,TLR2	13
Cellular Movement	cell movement of mononuclear leukocytes	9.82e-07	CCL11,CCL13,CCL2,CCL3L3,CCR1,CCR2,CCR5,CD40,CD80,HSPD1,IFNG,IL10,IL6,PLAUR,PPIB,SOCS1,TGFBR1,THBS1,TIMP1,TLR2,TNFRSF21	21
Hematological System Development and Function	cell movement of mononuclear leukocytes	9.82e-07	CCL11,CCL13,CCL2,CCL3L3,CCR1,CCR2,CCR5,CD40,CD80,HSPD1,IFNG,IL10,IL6,PLAUR,PPIB,SOCS1,TGFBR1,THBS1,TIMP1,TLR2,TNFRSF21	21
Immune Cell Trafficking	cell movement of mononuclear leukocytes	9.82e-07	CCL11,CCL13,CCL2,CCL3L3,CCR1,CCR2,CCR5,CD40,CD80,HSPD1,IFNG,IL10,IL6,PLAUR,PPIB,SOCS1,TGFBR1,THBS1,TIMP1,TLR2,TNFRSF21	21
Cellular Growth and Proliferation	proliferation of blood cells	9.82e-07	CCL13,CCR2,CCR5,CD274,CD40,CD80,CDKN1A,DPP4,HIF1A,HMOX1,HSP90B1,HSPA5,HSPD1,IFNG,IGF1,IL10,IL1A,IL1RN,IL3,IL4R,IL6,LIF,LY96,MYC,SAMSN1,SLPI,SOCS1,THBS1,TLR2,TNFRSF12A,TNFRSF21,TNFSF11	32
Cellular Growth and Proliferation	quantity of cell lines	1.08e-06	CD40,CDKN1A,HMOX1,IFNG,IGF1,IL10,IL3,IL6,LIF,MCTS1,MYBL2,MYC,NRAS,PTTG1,THBS1,TNFSF11	16
Tissue Morphology	quantity of cell lines	1.08e-06	CD40,CDKN1A,HMOX1,IFNG,IGF1,IL10,IL3,IL6,LIF,MCTS1,MYBL2,MYC,NRAS,PTTG1,THBS1,TNFSF11	16
Hematological Disease	hematological disorder of rodents	1.17e-06	CCL11,CCL13,CCL3L3,CDKN1A,CYP1B1,HIF1A,HMOX1,HSD11B1,IFNG,IGF1,IL10,IL1A,IL1RN,IL6,LIF,MYC,NRAS,PGGT1B,PTTG1,SOCS1,SOD2,TLR2,TNFSF11	23
Cancer	head and neck cancer	1.24e-06	CCR5,CDK1,CDKN1A,ECE2,FANCD2,GART,HIF1A,HSP90B1,HSPA5,IGF1,IL10,IL6,KRT18,LDHA,LGALS3,MYC,NRAS,PCNA,POLE2,PPARD,PTTG1,RRM2,SEC61G,TGFBR1,THBS1,TIMP1,TLR2,UCHL1	28
Cell Cycle	cell division process of cell lines	1.24e-06	BID,BMP7,CCDC99,CD40,CDK1,CDKN1A,CENPA,CENPE,CEP55,CYP1B1,DPP4,FANCD2,GMNN,GNL3,HAS2,HIF1A,HMOX1,IFNG,IGF1,IL1A,IL3,IL6,LGALS3,LIF,MCM7,MYBL2,MYC,NRAS,PCNA,PLAUR,PPARD,PTTG1,SOCS1,SOD2,THBS1,TIPIN	36
Tissue Development	accumulation of phagocytes	1.28e-06	CCL11,CCL13,CCL2,CCR1,CCR2,HMOX1,IFNG,IL10,IL1RN,IL3,PTX3,SLPI,TIMP1	13
Hematological System Development and Function	accumulation of phagocytes	1.28e-06	CCL11,CCL13,CCL2,CCR1,CCR2,HMOX1,IFNG,IL10,IL1RN,IL3,PTX3,SLPI,TIMP1	13
Immune Cell Trafficking	accumulation of phagocytes	1.28e-06	CCL11,CCL13,CCL2,CCR1,CCR2,HMOX1,IFNG,IL10,IL1RN,IL3,PTX3,SLPI,TIMP1	13
Inflammatory Response	accumulation of phagocytes	1.28e-06	CCL11,CCL13,CCL2,CCR1,CCR2,HMOX1,IFNG,IL10,IL1RN,IL3,PTX3,SLPI,TIMP1	13
Organismal Injury and Abnormalities	organismal abnormalities of tissue	1.29e-06	BMP7,CCL13,CCL2,CCR2,HIF1A,IFNG,IGF1,IL10,IL6,LIF,MYC,TIMP1	12
Organismal Injury and Abnormalities	fibrosis of tissue	1.38e-06	BMP7,CCL13,CCL2,CCR2,HIF1A,IFNG,IGF1,IL10,LIF,TIMP1	10
Cell Cycle	cell cycle progression	1.4e-06	ADORA2B,ANLN,BMP7,CCDC99,CCNE2,CD274,CD40,CDK1,CDKN1A,CDKN3,CENPA,CENPE,DPP4,DTYMK,FANCD2,GMNN,GNL3,HIF1A,HJURP,HMOX1,IFNG,IGF1,IL1A,IL3,IL6,LGALS3,LIF,MYC,NEK2,NOLC1,NRAS,PCNA,PGGT1B,PPARD,PTTG1,SOCS1,TGFBR1,THBS1,TPX2,ZWINT (includes EG:11130)	40
Cellular Growth and Proliferation	growth of normal cells	1.43e-06	BMP7,CCL11,CCL2,CCL3L3,CD40,CD80,CDKN1A,FANCD2,HIF1A,HMOX1,IFNG,IGF1,IL10,IL1A,IL1RN,IL3,IL6,LDHA,LIF,MYC,PTTG1,SOCS1,THBS1,TIMELESS,TIMP1,TNFRSF12A,TNFSF11	27
Renal and Urological Disease	renal and urological disorder	1.64e-06	BMP7,CCL13,CCL2,CCL3L3,CCR1,CD80,CDKN1A,CTSL1,CYP1B1,DPP4,HIF1A,HMOX1,IFNG,IGF1,IL10,IL1A,IL1RN,IL6,LGALS3,LIF,MT1F,MYC,PPARD,SOCS1,THBS1,TIMP1,TLR2,TRPM6	28
Cell Cycle	cell division process of tumor cell lines	1.7e-06	BMP7,CCDC99,CD40,CDK1,CDKN1A,CENPE,CEP55,CYP1B1,DPP4,GMNN,GNL3,HAS2,HIF1A,HMOX1,IFNG,IGF1,IL1A,IL6,LGALS3,LIF,MCM7,MYBL2,MYC,PCNA,PLAUR,PTTG1,SOD2,THBS1,TIPIN	29
Cellular Growth and Proliferation	proliferation of sarcoma cells	1.78e-06	CD40,IFNG,IGF1,IL1A,IL1RN,IL3,IL6,MYC	8
Tumor Morphology	proliferation of sarcoma cells	1.78e-06	CD40,IFNG,IGF1,IL1A,IL1RN,IL3,IL6,MYC	8
Cellular Development	developmental process of dendritic cells	1.78e-06	CCL13,CCR2,CD40,CD80,HSP90B1,HSPD1,IFNG,IL10,IL1A,IL3,IL6,SOCS1,TLR2,TNFSF11	14
Cellular Movement	chemotaxis of eukaryotic cells	1.78e-06	CCL11,CCL13,CCL2,CCL3L3,CCR1,CCR2,CCR5,CD40,GRK6,HSPD1,IFNG,IGF1,IL10,IL1A,IL3,IL6,LGALS3,LIF,PLAUR,PPIB,SOCS1,TGFBR1,THBS1,TLR2,TNFSF11	25
Cellular Development	developmental process of antigen presenting cells	1.93e-06	CCL13,CCR2,CD40,CD80,HSP90B1,HSPD1,IFNG,IL10,IL1A,IL1RN,IL3,IL6,LIF,SOCS1,TIMP1,TLR2,TNFSF11	17
Cell Cycle	arrest in cell stage of eukaryotic cells	2.1e-06	BID,BMP7,CCDC99,CD40,CDK1,CDKN1A,CENPE,CYP1B1,DPP4,GNL3,HAS2,IFNG,IGF1,IL1A,IL3,IL6,LGALS3,MCM7,MYBL2,MYC,NRAS,PLAUR,PTTG1	23
Inflammatory Disease	arthritis of animal	2.37e-06	ADAMTS4,CCL2,CCL3L3,CCR2,CD40,CDKN1A,HSPA5,IFNG,IL10,IL1A,IL1RN,IL4R,IL6,SOCS1,THBS1,TLR2	16
Connective Tissue Disorders	arthritis of animal	2.37e-06	ADAMTS4,CCL2,CCL3L3,CCR2,CD40,CDKN1A,HSPA5,IFNG,IL10,IL1A,IL1RN,IL4R,IL6,SOCS1,THBS1,TLR2	16
Skeletal and Muscular Disorders	arthritis of animal	2.37e-06	ADAMTS4,CCL2,CCL3L3,CCR2,CD40,CDKN1A,HSPA5,IFNG,IL10,IL1A,IL1RN,IL4R,IL6,SOCS1,THBS1,TLR2	16
Cell Cycle	arrest in cell stage of tumor cell lines	2.39e-06	BMP7,CCDC99,CD40,CDK1,CDKN1A,CENPE,CYP1B1,DPP4,GNL3,HAS2,IFNG,IGF1,IL1A,IL6,LGALS3,MYBL2,MYC,PLAUR	18
Cancer	tumorigenesis of cells	2.5e-06	CCL2,CD274,CDKN1A,CTSL1,DPP4,HAS2,HIF1A,HMOX1,IFNG,IGF1,IL1A,IL4R,IL6,LIF,MYC,PLAUR,PPARD,PTTG1,SOCS1,SOD2,THBS1,TIMP1	22
Cellular Growth and Proliferation	stimulation of bone marrow cells	2.5e-06	CCL11,CCL13,IFNG,IGF1,IL3,IL6,LIF,TLR2	8
Cell-To-Cell Signaling and Interaction	stimulation of bone marrow cells	2.5e-06	CCL11,CCL13,IFNG,IGF1,IL3,IL6,LIF,TLR2	8
Cellular Growth and Proliferation	stimulation of normal cells	2.53e-06	CCL11,CCL13,CD274,CD40,CD80,IFNG,IGF1,IL10,IL1A,IL3,IL6,LIF,TLR2,TNFSF11	14
Cell-To-Cell Signaling and Interaction	stimulation of normal cells	2.53e-06	CCL11,CCL13,CD274,CD40,CD80,IFNG,IGF1,IL10,IL1A,IL3,IL6,LIF,TLR2,TNFSF11	14
Cancer	tumor	2.53e-06	ADORA2B,ANLN,ARL5B,ATP2A2,BMP7,CARD16,CCL11,CCL13,CCL2,CCR1,CCR2,CCR5,CD274,CD40,CD80,CDK1,CDKN1A,CDKN3,CTSL1,CYP1B1,DPP4,DSCC1,EIF2C2,FANCD2,GART,GBP2,GMNN,H2AFX,HIF1A,HSD11B1,HSP90B1,HSPA5,IFNG,IGF1,IL10,IL1A,IL1RN,IL6,KRT18,LDHA,LGALS3,LOXL2,MCM4,MCM7,MT1F,MYC,NETO2,NOLC1,NRAS,PBK,PCNA,PGGT1B,PLAUR,POLE2,PPARD,PTTG1,RRM2,SEC61G,SERPINB1,SLPI,SOCS1,SOD2,TGFBR1,THBS1,TIMP1,TNFRSF12A,TPX2,TRIP13,…	69
Cell Cycle	arrest in cell division process	2.65e-06	BID,BMP7,CCDC99,CD274,CD40,CDK1,CDKN1A,CDKN3,CENPE,CYP1B1,DPP4,FANCD2,GNL3,HAS2,IFNG,IGF1,IL1A,IL3,IL6,LGALS3,LIF,MCM7,MYBL2,MYC,NRAS,PLAUR,PTTG1,THBS1,ZWINT (includes EG:11130)	29
Cell Cycle	interphase	2.94e-06	BID,BMP7,CAMK2D,CCNE2,CD40,CDK1,CDKN1A,CDKN3,CYP1B1,DPP4,GMNN,GNL3,HAS2,HMOX1,HUS1,IFNG,IGF1,IL1A,IL3,IL4R,IL6,LGALS3,LIF,MCM7,MYBL2,MYC,NRAS,PLAUR,PTTG1,SOD2	30
Hematological System Development and Function	activation of monocytes	2.95e-06	CCL13,CCL2,CD40,DPP4,IFNG,IL10,IL3,LY96,TNFSF11	9
Immune Cell Trafficking	activation of monocytes	2.95e-06	CCL13,CCL2,CD40,DPP4,IFNG,IL10,IL3,LY96,TNFSF11	9
Antigen Presentation	activation of monocytes	2.95e-06	CCL13,CCL2,CD40,DPP4,IFNG,IL10,IL3,LY96,TNFSF11	9
Cell-To-Cell Signaling and Interaction	activation of monocytes	2.95e-06	CCL13,CCL2,CD40,DPP4,IFNG,IL10,IL3,LY96,TNFSF11	9
Inflammatory Response	activation of monocytes	2.95e-06	CCL13,CCL2,CD40,DPP4,IFNG,IL10,IL3,LY96,TNFSF11	9
Cell Cycle	interphase of cell lines	3.07e-06	BID,BMP7,CD40,CDK1,CDKN1A,CYP1B1,DPP4,GMNN,GNL3,HAS2,HMOX1,IFNG,IGF1,IL1A,IL3,IL6,LGALS3,LIF,MCM7,MYBL2,MYC,NRAS,PLAUR,PTTG1,SOD2	25
Cellular Movement	cell movement	3.16e-06	ACTR3,BID,BMP7,CCL11,CCL13,CCL2,CCL3L3,CCR1,CCR2,CCR5,CD274,CD40,CD80,CDK1,GRK6,HIF1A,HMOX1,HSPD1,IFNG,IGF1,IL10,IL1A,IL1RN,IL3,IL4R,IL6,LGALS3,LIF,MYC,PBK,PLAUR,PPIB,SLPI,SOCS1,TGFBR1,THBS1,TIMP1,TLR2,TNFRSF12A,TNFRSF21,TNFSF11	41
Organismal Injury and Abnormalities	injury of organ	3.16e-06	BMP7,CCL13,CCL2,CDKN1A,HMOX1,IFNG,IGF1,IL10,IL1A,IL1RN,IL6,PLAUR,SLPI,SOCS1,TLR2	15
Cellular Growth and Proliferation	proliferation of cell lines	3.16e-06	ADORA2B,BID,BMP7,CCL13,CCL2,CCNE2,CD40,CDKN1A,CRLF1,CYP1B1,GMNN,HAS2,HIF1A,HK2,HMOX1,HSD11B1,HSPD1,IFNG,IGF1,IL10,IL1A,IL3,IL6,LDHA,LGALS3,LIF,MYBL2,MYC,NEK2,NRAS,PBK,PCNA,PLAUR,PPARD,PTTG1,PTX3,RRM2,SLPI,SOCS1,SOD2,THBS1,TLR2,TNFSF11,TPX2	44
Cellular Growth and Proliferation	stimulation of cell lines	3.32e-06	IFNG,IL10,IL1A,IL3,IL6,MYC,THBS1,TLR2	8
Cell-To-Cell Signaling and Interaction	stimulation of cell lines	3.32e-06	IFNG,IL10,IL1A,IL3,IL6,MYC,THBS1,TLR2	8
Cellular Development	developmental process of phagocytes	3.34e-06	CCL11,CCL13,CCR2,CD40,CD80,HSP90B1,HSPD1,IFNG,IL10,IL1A,IL1RN,IL3,IL6,LIF,SOCS1,TIMP1,TLR2,TNFSF11	18
Cancer	neoplasia	3.34e-06	ACTR3,ADORA2B,ANLN,ARL5B,ATP2A2,BMP7,CARD16,CCL11,CCL13,CCL2,CCNE2,CCR2,CCR5,CD274,CD40,CD80,CDK1,CDKN1A,CDKN3,CENPA,CEP55,COX5A,CTSL1,CYP1B1,DPP4,DSCC1,ECE2,EIF2C2,FANCD2,GART,GBP2,GMNN,H2AFX,HIF1A,HK2,HMOX1,HSD11B1,HSP90B1,HSPA5,IFNG,IGF1,IL10,IL1A,IL1RN,IL3,IL6,KRT18,LARS2,LDHA,LGALS3,MANF,MCM3,MCM4,MCM7,MT1F,MYC,NEK2,NRAS,PBK,PCNA,PGGT1B,PLAUR,PLOD2,POLE2,PPARD,PSMD14,PTTG1,PTX3,RRM2,SEC61G,S…	85
Cellular Development	developmental process of blood cells	3.34e-06	BID,CCL11,CCL13,CCL2,CCL3L3,CCR1,CCR2,CCR5,CD274,CD40,CD80,CDK1,CDKN1A,DYRK3,EIF2C2,FLVCR1,HIF1A,HSP90B1,HSPD1,IFNG,IGF1,IL10,IL1A,IL1RN,IL3,IL4R,IL6,LGALS3,LIF,MYBL2,MYC,PSMB8,SOCS1,TGFBR1,THBS1,TIMP1,TLR2,TNFRSF12A,TNFSF11	39
Hematological System Development and Function	recruitment of leukocytes	3.34e-06	CCL11,CCL13,CCL2,CCL3L3,CCR1,CCR2,CCR5,CD40,DPP4,HIF1A,IFNG,IL10,IL1RN,IL6,SLPI,THBS1,TLR2	17
Immune Cell Trafficking	recruitment of leukocytes	3.34e-06	CCL11,CCL13,CCL2,CCL3L3,CCR1,CCR2,CCR5,CD40,DPP4,HIF1A,IFNG,IL10,IL1RN,IL6,SLPI,THBS1,TLR2	17
Cell-To-Cell Signaling and Interaction	recruitment of leukocytes	3.34e-06	CCL11,CCL13,CCL2,CCL3L3,CCR1,CCR2,CCR5,CD40,DPP4,HIF1A,IFNG,IL10,IL1RN,IL6,SLPI,THBS1,TLR2	17
Cellular Movement	infiltration by mononuclear leukocytes	3.34e-06	CCL13,CCL2,CCR1,CCR2,CCR5,CD80,IFNG,IL10,IL6,SOCS1,TGFBR1,TIMP1,TNFRSF21	13
Hematological System Development and Function	infiltration by mononuclear leukocytes	3.34e-06	CCL13,CCL2,CCR1,CCR2,CCR5,CD80,IFNG,IL10,IL6,SOCS1,TGFBR1,TIMP1,TNFRSF21	13
Immune Cell Trafficking	infiltration by mononuclear leukocytes	3.34e-06	CCL13,CCL2,CCR1,CCR2,CCR5,CD80,IFNG,IL10,IL6,SOCS1,TGFBR1,TIMP1,TNFRSF21	13
Hematological System Development and Function	activation of leukocytes	3.59e-06	CCL11,CCL13,CCL2,CCR2,CD274,CD40,CD80,CDKN1A,DPP4,HSP90B1,HSPD1,IFNG,IGF1,IL10,IL1A,IL1RN,IL3,IL6,LY96,PSMB8,SLPI,SOCS1,THBS1,TLR2,TNFSF11	25
Immune Cell Trafficking	activation of leukocytes	3.59e-06	CCL11,CCL13,CCL2,CCR2,CD274,CD40,CD80,CDKN1A,DPP4,HSP90B1,HSPD1,IFNG,IGF1,IL10,IL1A,IL1RN,IL3,IL6,LY96,PSMB8,SLPI,SOCS1,THBS1,TLR2,TNFSF11	25
Cell-To-Cell Signaling and Interaction	activation of leukocytes	3.59e-06	CCL11,CCL13,CCL2,CCR2,CD274,CD40,CD80,CDKN1A,DPP4,HSP90B1,HSPD1,IFNG,IGF1,IL10,IL1A,IL1RN,IL3,IL6,LY96,PSMB8,SLPI,SOCS1,THBS1,TLR2,TNFSF11	25
Inflammatory Response	activation of leukocytes	3.59e-06	CCL11,CCL13,CCL2,CCR2,CD274,CD40,CD80,CDKN1A,DPP4,HSP90B1,HSPD1,IFNG,IGF1,IL10,IL1A,IL1RN,IL3,IL6,LY96,PSMB8,SLPI,SOCS1,THBS1,TLR2,TNFSF11	25
Hematological System Development and Function	activation of antigen presenting cells	3.71e-06	CCL2,CCR2,CD40,CD80,HSP90B1,HSPD1,IFNG,IGF1,IL10,IL3,IL6,PSMB8,SLPI,THBS1,TLR2	15
Immune Cell Trafficking	activation of antigen presenting cells	3.71e-06	CCL2,CCR2,CD40,CD80,HSP90B1,HSPD1,IFNG,IGF1,IL10,IL3,IL6,PSMB8,SLPI,THBS1,TLR2	15
Antigen Presentation	activation of antigen presenting cells	3.71e-06	CCL2,CCR2,CD40,CD80,HSP90B1,HSPD1,IFNG,IGF1,IL10,IL3,IL6,PSMB8,SLPI,THBS1,TLR2	15
Cell-To-Cell Signaling and Interaction	activation of antigen presenting cells	3.71e-06	CCL2,CCR2,CD40,CD80,HSP90B1,HSPD1,IFNG,IGF1,IL10,IL3,IL6,PSMB8,SLPI,THBS1,TLR2	15
Inflammatory Response	activation of antigen presenting cells	3.71e-06	CCL2,CCR2,CD40,CD80,HSP90B1,HSPD1,IFNG,IGF1,IL10,IL3,IL6,PSMB8,SLPI,THBS1,TLR2	15
Cancer	cancer	3.71e-06	ACTR3,ADORA2B,ANLN,ARL5B,ATP2A2,BMP7,CARD16,CCL11,CCL13,CCL2,CCR2,CCR5,CD274,CD40,CD80,CDK1,CDKN1A,CDKN3,CENPA,CEP55,COX5A,CTSL1,CYP1B1,DPP4,DSCC1,ECE2,EIF2C2,FANCD2,GART,GBP2,GMNN,H2AFX,HIF1A,HK2,HMOX1,HSD11B1,HSP90B1,HSPA5,IFNG,IGF1,IL10,IL1A,IL1RN,IL3,IL6,KRT18,LARS2,LDHA,LGALS3,MANF,MCM3,MCM4,MCM7,MT1F,MYC,NEK2,NRAS,PBK,PCNA,PGGT1B,PLAUR,PLOD2,POLE2,PPARD,PSMD14,PTTG1,PTX3,RRM2,SEC61G,SERPINB…	84
Cellular Growth and Proliferation	proliferation of B lymphocytes	3.71e-06	CD40,CD80,CDKN1A,HIF1A,HSPD1,IFNG,IL10,IL1RN,IL3,IL4R,IL6,LY96,MYC,SAMSN1,SLPI,TLR2	16
Hematological System Development and Function	proliferation of B lymphocytes	3.71e-06	CD40,CD80,CDKN1A,HIF1A,HSPD1,IFNG,IL10,IL1RN,IL3,IL4R,IL6,LY96,MYC,SAMSN1,SLPI,TLR2	16
Humoral Immune Response	proliferation of B lymphocytes	3.71e-06	CD40,CD80,CDKN1A,HIF1A,HSPD1,IFNG,IL10,IL1RN,IL3,IL4R,IL6,LY96,MYC,SAMSN1,SLPI,TLR2	16
Cell-To-Cell Signaling and Interaction	activation of cells	3.71e-06	CCL11,CCL13,CCL2,CCR2,CD274,CD40,CD80,CDKN1A,DPP4,HMOX1,HSP90B1,HSPD1,IFNG,IGF1,IL10,IL1A,IL1RN,IL3,IL4R,IL6,KRT18,LGALS3,LY96,PLAUR,PSMB8,SLPI,SOCS1,THBS1,TIMP1,TLR2,TNFRSF12A,TNFSF11	32
Cell-To-Cell Signaling and Interaction	recruitment of normal cells	4.11e-06	CCL11,CCL13,CCL2,CCL3L3,CCR1,CCR2,CCR5,CD40,DPP4,HIF1A,IFNG,IL10,IL1RN,IL6,LGALS3,SLPI,THBS1,TLR2	18
Cell Cycle	interphase of eukaryotic cells	4.15e-06	BID,BMP7,CCNE2,CD40,CDK1,CDKN1A,CYP1B1,DPP4,GMNN,GNL3,HAS2,HMOX1,IFNG,IGF1,IL1A,IL3,IL4R,IL6,LGALS3,LIF,MCM7,MYBL2,MYC,NRAS,PLAUR,PTTG1,SOD2	27
Cell Cycle	arrest in interphase of cell lines	4.15e-06	BID,BMP7,CD40,CDK1,CDKN1A,CYP1B1,DPP4,GNL3,HAS2,IFNG,IGF1,IL1A,IL3,IL6,LGALS3,MCM7,MYBL2,MYC,NRAS,PLAUR	20
Respiratory Disease	respiratory disorder	4.15e-06	ADORA2B,BID,CAMK2D,CCL11,CCL13,CCL2,CCL3L3,CCR2,CCR5,CD274,CD80,DPP4,ELMOD2,HAS2,HIF1A,HIST1H2BJ/HIST1H2BK,HMOX1,HSP90B1,HSPA5,IFNG,IL10,IL1RN,IL4R,IL6,LGALS3,PTTG1,PTX3,RRM2,SLPI,SOCS1,TIMP1,TLR2	32
Cellular Growth and Proliferation	quantity of tumor cell lines	4.4e-06	CD40,CDKN1A,HMOX1,IFNG,IGF1,IL10,IL6,LIF,MCTS1,MYBL2,MYC,TNFSF11	12
Tissue Morphology	quantity of tumor cell lines	4.4e-06	CD40,CDKN1A,HMOX1,IFNG,IGF1,IL10,IL6,LIF,MCTS1,MYBL2,MYC,TNFSF11	12
Cell-To-Cell Signaling and Interaction	activation of eukaryotic cells	4.55e-06	CCL11,CCL13,CCL2,CCR2,CD274,CD40,CD80,CDKN1A,DPP4,HMOX1,HSP90B1,HSPD1,IFNG,IGF1,IL10,IL1A,IL1RN,IL3,IL6,KRT18,LGALS3,LY96,PLAUR,PSMB8,SLPI,SOCS1,THBS1,TIMP1,TLR2,TNFRSF12A,TNFSF11	31
Cellular Growth and Proliferation	stimulation of leukocytes	5.09e-06	CCL11,CCL13,CD274,CD40,CD80,IFNG,IGF1,IL10,IL3,IL6,LIF,TLR2	12
Hematological System Development and Function	stimulation of leukocytes	5.09e-06	CCL11,CCL13,CD274,CD40,CD80,IFNG,IGF1,IL10,IL3,IL6,LIF,TLR2	12
Cell-To-Cell Signaling and Interaction	stimulation of leukocytes	5.09e-06	CCL11,CCL13,CD274,CD40,CD80,IFNG,IGF1,IL10,IL3,IL6,LIF,TLR2	12
Cell-To-Cell Signaling and Interaction	binding of cells	5.09e-06	CCL11,CCL13,CCL2,CCR1,CCR5,CD40,DPP4,HAS2,HSPA5,IFNG,IGF1,IL10,IL1A,IL3,IL4R,IL6,LGALS3,LY96,PLAUR,PTX3,SLC7A5,TGFBR1,THBS1,TLR2,TNFRSF12A,TNFSF11	26
Cell-To-Cell Signaling and Interaction	activation of cell lines	5.3e-06	CD40,CD80,HSP90B1,IFNG,IGF1,IL10,KRT18,LGALS3,LY96,PLAUR,SOCS1,THBS1,TLR2	13
Cell Cycle	cell division process of blood cells	5.3e-06	CCNE2,CD274,CD40,CD80,CDKN1A,HIF1A,IFNG,IGF1,IL3,IL4R,IL6,MYC,SOCS1	13
Inflammatory Response	immune response	5.3e-06	ADORA2B,CCL11,CCL13,CCL2,CCL3L3,CCR1,CCR2,CCR5,CD274,CD40,CD80,CDKN1A,CTSL1,DPP4,GBP2,HIF1A,HSP90B1,HSPD1,IFNG,IGF1,IL10,IL1A,IL1RN,IL3,IL4R,IL6,LIF,LY96,PSMB8,PTX3,SLPI,SOCS1,THBS1,TLR2,TNFSF11	35
Cellular Movement	Lymphocyte migration	5.3e-06	CCL11,CCL13,CCL2,CCL3L3,CCR1,CCR2,CCR5,CD40,CD80,GRK6,HSPD1,IFNG,IL10,IL6,SOCS1,THBS1,TIMP1,TLR2,TNFRSF21	19
Immune Cell Trafficking	Lymphocyte migration	5.3e-06	CCL11,CCL13,CCL2,CCL3L3,CCR1,CCR2,CCR5,CD40,CD80,GRK6,HSPD1,IFNG,IL10,IL6,SOCS1,THBS1,TIMP1,TLR2,TNFRSF21	19
Organismal Injury and Abnormalities	fibrosis	5.49e-06	APRT,BID,BMP7,CCL13,CCL2,CCR1,CCR2,CCR5,ELMOD2,HIF1A,IFNG,IGF1,IL10,IL1RN,IL6,LGALS3,LIF,PLOD2,SOCS1,TGFBR1,THBS1,TIMP1	22
Cancer	developmental process of tumor	5.49e-06	CCL2,CCR1,CCR2,CD274,CD40,CD80,CDKN1A,HIF1A,IFNG,IGF1,IL1RN,IL6,LGALS3,LOXL2,MYC,NOLC1,RRM2,SOD2,THBS1,TIMP1,TPX2	21
Hematological System Development and Function	activation of mononuclear leukocytes	5.67e-06	CCL11,CCL13,CCL2,CCR2,CD274,CD40,CD80,CDKN1A,DPP4,HSP90B1,HSPD1,IFNG,IL10,IL1RN,IL3,IL6,LY96,SOCS1,THBS1,TNFSF11	20
Immune Cell Trafficking	activation of mononuclear leukocytes	5.67e-06	CCL11,CCL13,CCL2,CCR2,CD274,CD40,CD80,CDKN1A,DPP4,HSP90B1,HSPD1,IFNG,IL10,IL1RN,IL3,IL6,LY96,SOCS1,THBS1,TNFSF11	20
Cell-To-Cell Signaling and Interaction	activation of mononuclear leukocytes	5.67e-06	CCL11,CCL13,CCL2,CCR2,CD274,CD40,CD80,CDKN1A,DPP4,HSP90B1,HSPD1,IFNG,IL10,IL1RN,IL3,IL6,LY96,SOCS1,THBS1,TNFSF11	20
Inflammatory Response	activation of mononuclear leukocytes	5.67e-06	CCL11,CCL13,CCL2,CCR2,CD274,CD40,CD80,CDKN1A,DPP4,HSP90B1,HSPD1,IFNG,IL10,IL1RN,IL3,IL6,LY96,SOCS1,THBS1,TNFSF11	20
Cellular Movement	migration of mononuclear leukocytes	6.1e-06	CCL11,CCL13,CCL2,CCL3L3,CCR1,CCR2,CCR5,CD40,CD80,GRK6,HSPD1,IFNG,IL10,IL6,LGALS3,SOCS1,THBS1,TIMP1,TLR2,TNFRSF21	20
Immune Cell Trafficking	migration of mononuclear leukocytes	6.1e-06	CCL11,CCL13,CCL2,CCL3L3,CCR1,CCR2,CCR5,CD40,CD80,GRK6,HSPD1,IFNG,IL10,IL6,LGALS3,SOCS1,THBS1,TIMP1,TLR2,TNFRSF21	20
DNA Replication, Recombination, and Repair	replication of DNA	6.13e-06	CCNE2,CD40,CDKN1A,GMNN,HUS1,IGF1,IL10,IL3,IL6,MCM3,MCM7,MYC,PCNA,POLE2,TIMELESS,TIPIN,TMEM49	17
Cell Cycle	arrest in cell division process of cell lines	6.28e-06	BID,BMP7,CCDC99,CD40,CDK1,CDKN1A,CENPE,CYP1B1,DPP4,GNL3,HAS2,IFNG,IGF1,IL1A,IL3,IL6,LGALS3,LIF,MCM7,MYBL2,MYC,NRAS,PLAUR	23
Cellular Movement	migration of phagocytes	6.65e-06	CCL11,CCL13,CCL2,CCL3L3,CCR1,CCR2,CCR5,CD40,CD80,IFNG,IL10,IL3,IL6,LGALS3,SLPI,TIMP1,TLR2	17
Immune Cell Trafficking	migration of phagocytes	6.65e-06	CCL11,CCL13,CCL2,CCL3L3,CCR1,CCR2,CCR5,CD40,CD80,IFNG,IL10,IL3,IL6,LGALS3,SLPI,TIMP1,TLR2	17
Inflammatory Response	migration of phagocytes	6.65e-06	CCL11,CCL13,CCL2,CCL3L3,CCR1,CCR2,CCR5,CD40,CD80,IFNG,IL10,IL3,IL6,LGALS3,SLPI,TIMP1,TLR2	17
Renal and Urological Disease	renal and urological disorder of mice	6.65e-06	BMP7,CCL13,CCR1,CDKN1A,CYP1B1,HIF1A,IFNG,IGF1,IL10,LGALS3,LIF,MT1F,PPARD,SOCS1,THBS1,TLR2	16
Cell Death	apoptosis of tumor cells	6.65e-06	BID,CD40,CDKN1A,DPP4,HIF1A,IFNG,IGF1,IL10,IL3,IL6,MYC,NOLC1,NRAS,PHLDA1,PLAUR,PPARD,TIMP1,TNFRSF21	18
Cell Cycle	interphase of tumor cell lines	6.82e-06	BMP7,CD40,CDK1,CDKN1A,CYP1B1,DPP4,GMNN,GNL3,HAS2,HMOX1,IFNG,IGF1,IL1A,IL6,LGALS3,LIF,MYBL2,MYC,PLAUR,SOD2	20
Inflammatory Disease	arthritis of mammalia	6.87e-06	CCL2,CCL3L3,CCR2,CD40,CDKN1A,HSPA5,IFNG,IL10,IL1A,IL1RN,IL4R,IL6,SOCS1,THBS1,TLR2	15
Connective Tissue Disorders	arthritis of mammalia	6.87e-06	CCL2,CCL3L3,CCR2,CD40,CDKN1A,HSPA5,IFNG,IL10,IL1A,IL1RN,IL4R,IL6,SOCS1,THBS1,TLR2	15
Skeletal and Muscular Disorders	arthritis of mammalia	6.87e-06	CCL2,CCL3L3,CCR2,CD40,CDKN1A,HSPA5,IFNG,IL10,IL1A,IL1RN,IL4R,IL6,SOCS1,THBS1,TLR2	15
Tissue Morphology	quantity of cells	6.93e-06	BID,BMP7,CCL11,CCL13,CCL2,CCR2,CCR5,CD274,CD40,CD80,CDKN1A,CRLF1,FANCD2,HIF1A,HMOX1,HSD11B1,HSP90B1,HSPD1,IFNG,IGF1,IL10,IL1A,IL1RN,IL3,IL4R,IL6,LGALS3,LIF,MCTS1,MYBL2,MYC,NRAS,PLAUR,PTTG1,SAMSN1,SOCS1,SOD2,TGFBR1,THBS1,TLR2,TNFRSF21,TNFSF11	42
Cellular Growth and Proliferation	formation of osteoclasts	6.93e-06	CCL11,CCL2,CCL3L3,CDKN1A,IFNG,IL1A,IL3,IL6,LIF,TNFSF11	10
Connective Tissue Development and Function	formation of osteoclasts	6.93e-06	CCL11,CCL2,CCL3L3,CDKN1A,IFNG,IL1A,IL3,IL6,LIF,TNFSF11	10
Skeletal and Muscular System Development and Function	formation of osteoclasts	6.93e-06	CCL11,CCL2,CCL3L3,CDKN1A,IFNG,IL1A,IL3,IL6,LIF,TNFSF11	10
Cellular Growth and Proliferation	stimulation of connective tissue cells	6.97e-06	IFNG,IGF1,IL1A,IL3,IL6,LIF,TNFSF11	7
Cell-To-Cell Signaling and Interaction	stimulation of connective tissue cells	6.97e-06	IFNG,IGF1,IL1A,IL3,IL6,LIF,TNFSF11	7
Connective Tissue Development and Function	stimulation of connective tissue cells	6.97e-06	IFNG,IGF1,IL1A,IL3,IL6,LIF,TNFSF11	7
Cellular Growth and Proliferation	growth of blood cells	6.99e-06	CCL11,CCL2,CCL3L3,CD40,CD80,CDKN1A,HIF1A,IFNG,IL10,IL1A,IL3,IL6,MYC,SOCS1,TNFRSF12A,TNFSF11	16
Cellular Development	growth of blood cells	6.99e-06	CCL11,CCL2,CCL3L3,CD40,CD80,CDKN1A,HIF1A,IFNG,IL10,IL1A,IL3,IL6,MYC,SOCS1,TNFRSF12A,TNFSF11	16
Cellular Movement	infiltration by lymphocytes	6.99e-06	CCL13,CCR1,CCR2,CCR5,CD80,IFNG,IL10,IL6,SOCS1,TGFBR1,TIMP1,TNFRSF21	12
Hematological System Development and Function	infiltration by lymphocytes	6.99e-06	CCL13,CCR1,CCR2,CCR5,CD80,IFNG,IL10,IL6,SOCS1,TGFBR1,TIMP1,TNFRSF21	12
Immune Cell Trafficking	infiltration by lymphocytes	6.99e-06	CCL13,CCR1,CCR2,CCR5,CD80,IFNG,IL10,IL6,SOCS1,TGFBR1,TIMP1,TNFRSF21	12
Cell Death	cell viability of eukaryotic cells	6.99e-06	ANLN,CCL2,CD40,CDKN1A,HMOX1,HSP90B1,HSPA5,IFNG,IGF1,IL10,IL3,IL6,LIF,MT1F,NRAS,PLAUR,SOCS1,SOD2,THBS1,TNFSF11	20
Cellular Development	developmental process of fibroblasts	7.07e-06	BMP7,CCL2,CDKN1A,FANCD2,HAS2,HIF1A,IFNG,IGF1,IL6,LDHA,LIF,MYC,PTTG1,SOCS1	14
Cell Cycle	arrest in cell division process of eukaryotic cells	7.35e-06	BID,BMP7,CCDC99,CD40,CDK1,CDKN1A,CENPE,CYP1B1,DPP4,FANCD2,GNL3,HAS2,IFNG,IGF1,IL1A,IL3,IL6,LGALS3,LIF,MCM7,MYBL2,MYC,NRAS,PLAUR,PTTG1	25
Cell Death	cell death of tumor cells	7.55e-06	BID,CD40,CDKN1A,DPP4,HIF1A,HMOX1,IFNG,IGF1,IL10,IL3,IL6,MYC,NOLC1,NRAS,PHLDA1,PLAUR,PPARD,TIMP1,TNFRSF21	19
Tissue Development	accumulation of macrophages	7.59e-06	CCL13,CCL2,CCR1,CCR2,HMOX1,IL1RN,IL3,PTX3,TIMP1	9
Hematological System Development and Function	accumulation of macrophages	7.59e-06	CCL13,CCL2,CCR1,CCR2,HMOX1,IL1RN,IL3,PTX3,TIMP1	9
Immune Cell Trafficking	accumulation of macrophages	7.59e-06	CCL13,CCL2,CCR1,CCR2,HMOX1,IL1RN,IL3,PTX3,TIMP1	9
Antigen Presentation	accumulation of macrophages	7.59e-06	CCL13,CCL2,CCR1,CCR2,HMOX1,IL1RN,IL3,PTX3,TIMP1	9
Inflammatory Response	accumulation of macrophages	7.59e-06	CCL13,CCL2,CCR1,CCR2,HMOX1,IL1RN,IL3,PTX3,TIMP1	9
Cellular Function and Maintenance	function of mononuclear leukocytes	7.59e-06	CCL13,CD274,CD80,HSPD1,IFNG,IL10,IL6,SLPI,TLR2	9
Cellular Movement	mobilization of normal cells	7.59e-06	CCL11,CCL2,CCL3L3,CCR1,CCR5,DPP4,IFNG,IL3,TNFSF11	9
Hematological System Development and Function	priming of leukocytes	7.59e-06	CCL11,CD40,CD80,IFNG,IGF1,IL10,IL1A,IL3,IL6	9
Immune Cell Trafficking	priming of leukocytes	7.59e-06	CCL11,CD40,CD80,IFNG,IGF1,IL10,IL1A,IL3,IL6	9
Cell-To-Cell Signaling and Interaction	priming of leukocytes	7.59e-06	CCL11,CD40,CD80,IFNG,IGF1,IL10,IL1A,IL3,IL6	9
Inflammatory Response	priming of leukocytes	7.59e-06	CCL11,CD40,CD80,IFNG,IGF1,IL10,IL1A,IL3,IL6	9
Cell-To-Cell Signaling and Interaction	response of eukaryotic cells	7.75e-06	CCL13,CCR1,CCR2,CCR5,CD274,CD80,HIF1A,HMOX1,IFNG,IL10,IL6,LIF,LY96,THBS1,TLR2	15
Cell Death	survival of eukaryotic cells	7.94e-06	CAMK2D,CCL11,CCL2,CCR1,CD40,CD80,CDK1,CDKN1A,CRLF1,DPP4,DYRK3,FANCD2,HIF1A,HMOX1,HSPA5,HSPD1,IFNG,IGF1,IL10,IL1A,IL3,IL6,LGALS3,LIF,MYBL2,MYC,NRAS,PBK,PCNA,PLAUR,PPARD,RRM2,SOCS1,SOD2,TIMP1,TLR2,TNFSF11	37
Inflammatory Disease	myocarditis of mice	8.5e-06	CCL13,CCL2,CCL3L3,CCR2,CCR5,IFNG	6
Cardiovascular Disease	myocarditis of mice	8.5e-06	CCL13,CCL2,CCL3L3,CCR2,CCR5,IFNG	6
Infectious Disease	myocarditis of mice	8.5e-06	CCL13,CCL2,CCL3L3,CCR2,CCR5,IFNG	6
Cell-To-Cell Signaling and Interaction	activation of normal cells	8.72e-06	CCL11,CCL13,CCL2,CCR2,CD274,CD40,CD80,CDKN1A,DPP4,HMOX1,HSP90B1,HSPD1,IFNG,IGF1,IL10,IL1A,IL1RN,IL3,IL6,LGALS3,LY96,PSMB8,SLPI,SOCS1,THBS1,TIMP1,TLR2,TNFRSF12A,TNFSF11	29
Hematological Disease	hematological disorder of mice	8.78e-06	CCL11,CCL13,CCL3L3,CDKN1A,CYP1B1,HIF1A,HMOX1,HSD11B1,IFNG,IL10,IL1RN,IL6,LIF,MYC,NRAS,PGGT1B,PTTG1,SOCS1,SOD2,TLR2,TNFSF11	21
Cellular Movement	cell movement of granulocytes	9.02e-06	CCL11,CCL13,CCL2,CCL3L3,CCR1,CCR2,GRK6,HMOX1,IFNG,IL10,IL1A,IL1RN,IL3,IL4R,IL6,LGALS3,PLAUR,SLPI,TLR2	19
Hematological System Development and Function	cell movement of granulocytes	9.02e-06	CCL11,CCL13,CCL2,CCL3L3,CCR1,CCR2,GRK6,HMOX1,IFNG,IL10,IL1A,IL1RN,IL3,IL4R,IL6,LGALS3,PLAUR,SLPI,TLR2	19
Immune Cell Trafficking	cell movement of granulocytes	9.02e-06	CCL11,CCL13,CCL2,CCL3L3,CCR1,CCR2,GRK6,HMOX1,IFNG,IL10,IL1A,IL1RN,IL3,IL4R,IL6,LGALS3,PLAUR,SLPI,TLR2	19
Cellular Movement	cell movement of antigen presenting cells	9.22e-06	BID,CCL11,CCL13,CCL2,CCR1,CCR2,CCR5,HIF1A,IFNG,IL10,IL1A,IL1RN,SOCS1,TLR2,TNFRSF21	15
Hematological System Development and Function	cell movement of antigen presenting cells	9.22e-06	BID,CCL11,CCL13,CCL2,CCR1,CCR2,CCR5,HIF1A,IFNG,IL10,IL1A,IL1RN,SOCS1,TLR2,TNFRSF21	15
Immune Cell Trafficking	cell movement of antigen presenting cells	9.22e-06	BID,CCL11,CCL13,CCL2,CCR1,CCR2,CCR5,HIF1A,IFNG,IL10,IL1A,IL1RN,SOCS1,TLR2,TNFRSF21	15
Cellular Development	maturation of cells	9.22e-06	CCR2,CD40,CD80,CDKN1A,HIF1A,HMOX1,HSP90B1,HSPD1,IFNG,IGF1,IL10,IL1A,IL3,IL6,LIF,MYC,PPARD,TLR2,TNFSF11,TRIP13	20
Metabolic Disease	metabolic disorder of mice	9.22e-06	ADORA2B,BMP7,CCL13,CCL2,CCL3L3,CD274,CD80,DPP4,HSD11B1,IFNG,IGF1,IL10,IL1A,IL1RN,IL4R,IL6,MYC,PTTG1,SOCS1,TLR2	20
Cell Cycle	arrest in cell division process of tumor cell lines	9.53e-06	BMP7,CCDC99,CD40,CDK1,CDKN1A,CENPE,CYP1B1,DPP4,GNL3,HAS2,IFNG,IGF1,IL1A,IL6,LGALS3,LIF,MYBL2,MYC,PLAUR	19
Cell Death	cell viability of cell lines	9.61e-06	ANLN,CCL2,CDKN1A,HMOX1,HSP90B1,HSPA5,IFNG,IGF1,IL10,IL3,IL6,MT1F,NRAS,PLAUR,SOCS1,SOD2,THBS1	17
Cellular Movement	chemotaxis of normal cells	9.69e-06	CCL11,CCL13,CCL2,CCL3L3,CCR1,CCR2,CCR5,CD40,GRK6,HSPD1,IFNG,IL10,IL1A,IL3,IL6,PLAUR,PPIB,TGFBR1,THBS1,TLR2,TNFSF11	21
Endocrine System Disorders	endocrine system disorder of mice	1.04e-05	ADORA2B,CCL3L3,CD274,CD80,CYP1B1,DPP4,IFNG,IGF1,IL10,IL1A,IL1RN,IL6,LIF,MYC,PTTG1,SOCS1,TNFSF11	17
Cell Cycle	cell division process of chromosomes	1.05e-05	CDKN1A,CENPE,HIF1A,HJURP,IGF1,MYC,NCAPH,NEK2,NRAS,PTTG1,SMC2,TPX2,ZWINT (includes EG:11130)	13
Hematological System Development and Function	interaction of lymphocytes	1.08e-05	CCL11,CCR1,CCR5,CD40,CD80,IFNG,IL10,LIF,TLR2,TNFSF11	10
Cell-To-Cell Signaling and Interaction	interaction of lymphocytes	1.08e-05	CCL11,CCR1,CCR5,CD40,CD80,IFNG,IL10,LIF,TLR2,TNFSF11	10
Hematological System Development and Function	differentiation of blood cells	1.09e-05	CCL11,CCL13,CCL2,CCR1,CD40,CD80,DYRK3,FLVCR1,HIF1A,HSP90B1,HSPD1,IFNG,IGF1,IL10,IL1RN,IL3,IL4R,IL6,LGALS3,LIF,MYBL2,MYC,SOCS1,TGFBR1,TIMP1,TLR2,TNFRSF12A,TNFSF11	28
Cellular Development	differentiation of blood cells	1.09e-05	CCL11,CCL13,CCL2,CCR1,CD40,CD80,DYRK3,FLVCR1,HIF1A,HSP90B1,HSPD1,IFNG,IGF1,IL10,IL1RN,IL3,IL4R,IL6,LGALS3,LIF,MYBL2,MYC,SOCS1,TGFBR1,TIMP1,TLR2,TNFRSF12A,TNFSF11	28
Inflammatory Disease	rheumatic disease of rodents	1.09e-05	CCL2,CCL3L3,CCR2,CD40,CDKN1A,HSPA5,IFNG,IL10,IL1A,IL1RN,IL4R,IL6,SOCS1,THBS1,TLR2	15
Connective Tissue Disorders	rheumatic disease of rodents	1.09e-05	CCL2,CCL3L3,CCR2,CD40,CDKN1A,HSPA5,IFNG,IL10,IL1A,IL1RN,IL4R,IL6,SOCS1,THBS1,TLR2	15
Skeletal and Muscular Disorders	rheumatic disease of rodents	1.09e-05	CCL2,CCL3L3,CCR2,CD40,CDKN1A,HSPA5,IFNG,IL10,IL1A,IL1RN,IL4R,IL6,SOCS1,THBS1,TLR2	15
Cellular Movement	migration of antigen presenting cells	1.09e-05	CCL2,CCL3L3,CCR1,CCR2,CCR5,CD40,CD80,IFNG,IL10,LGALS3,TIMP1,TLR2	12
Immune Cell Trafficking	migration of antigen presenting cells	1.09e-05	CCL2,CCL3L3,CCR1,CCR2,CCR5,CD40,CD80,IFNG,IL10,LGALS3,TIMP1,TLR2	12
Cellular Growth and Proliferation	proliferation of muscle cells	1.1e-05	BMP7,CCL2,CDKN1A,HIF1A,HSPD1,IFNG,IGF1,IL10,IL1A,IL1RN,IL6,LIF,MYC,PLAUR,TIMP1,TLR2,TNFSF11	17
Skeletal and Muscular System Development and Function	proliferation of muscle cells	1.1e-05	BMP7,CCL2,CDKN1A,HIF1A,HSPD1,IFNG,IGF1,IL10,IL1A,IL1RN,IL6,LIF,MYC,PLAUR,TIMP1,TLR2,TNFSF11	17
Cellular Growth and Proliferation	proliferation of normal cells	1.12e-05	BID,BMP7,CCL13,CCL2,CCR1,CCR2,CCR5,CD274,CD40,CD80,CDKN1A,DPP4,GNL3,HIF1A,HMOX1,HSP90B1,HSPA5,HSPD1,IFNG,IGF1,IL10,IL1A,IL1RN,IL3,IL4R,IL6,LGALS3,LIF,LY96,MANF,MYC,PLAUR,PPARD,PRDX4,PTTG1,SAMSN1,SLC7A5,SLPI,SOCS1,SOD2,TGFBR1,THBS1,TIMP1,TLR2,TNFRSF12A,TNFRSF21,TNFSF11	47
Inflammatory Disease	encephalitis	1.17e-05	CCL13,CCR1,CCR2,CD40,CD80,DPP4,HIF1A,IFNG,IGF1,IL10,IL1RN,IL6,LIF,TIMP1,TNFRSF12A,TNFRSF21	16
Neurological Disease	encephalitis	1.17e-05	CCL13,CCR1,CCR2,CD40,CD80,DPP4,HIF1A,IFNG,IGF1,IL10,IL1RN,IL6,LIF,TIMP1,TNFRSF12A,TNFRSF21	16
Metabolic Disease	diabetes mellitus of organism	1.23e-05	ADORA2B,CCL3L3,CD274,CD80,IFNG,IGF1,IL10,IL1A,IL1RN,MYC,PTTG1,SOCS1	12
Endocrine System Disorders	diabetes mellitus of organism	1.23e-05	ADORA2B,CCL3L3,CD274,CD80,IFNG,IGF1,IL10,IL1A,IL1RN,MYC,PTTG1,SOCS1	12
Cellular Function and Maintenance	function of leukocytes	1.25e-05	CCL13,CD274,CD80,HSPD1,IFNG,IL10,IL3,IL6,SLPI,TLR2	10
Cell Cycle	arrest in interphase of tumor cell lines	1.25e-05	BMP7,CD40,CDK1,CDKN1A,CYP1B1,DPP4,GNL3,HAS2,IFNG,IGF1,IL1A,IL6,LGALS3,MYBL2,MYC,PLAUR	16
Cell Death	survival of cells	1.25e-05	ADORA2B,CAMK2D,CCL11,CCL2,CCR1,CD40,CD80,CDK1,CDKN1A,CRLF1,DPP4,DYRK3,FANCD2,HIF1A,HMOX1,HSPA5,HSPD1,IFNG,IGF1,IL10,IL1A,IL3,IL4R,IL6,LGALS3,LIF,MYBL2,MYC,NRAS,PBK,PCNA,PLAUR,PPARD,RRM2,SOCS1,SOD2,TIMP1,TLR2,TNFSF11	39
Tissue Morphology	destruction of connective tissue	1.25e-05	BID,IL1A,IL1RN,IL6,SLPI,SOCS1,TNFSF11	7
Cellular Growth and Proliferation	stimulation of myeloid cells	1.25e-05	CCL11,CCL13,IFNG,IGF1,IL3,LIF,TLR2	7
Hematological System Development and Function	stimulation of myeloid cells	1.25e-05	CCL11,CCL13,IFNG,IGF1,IL3,LIF,TLR2	7
Cell-To-Cell Signaling and Interaction	stimulation of myeloid cells	1.25e-05	CCL11,CCL13,IFNG,IGF1,IL3,LIF,TLR2	7
Tissue Development	adhesion of cells	1.29e-05	ATP2A2,BMP7,CCL11,CCL13,CCL2,CCR1,CCR2,CCR5,CD80,CLEC4A,GRK6,HIF1A,IFNG,IGF1,IL10,IL1A,IL3,IL6,LGALS3,LIF,LOXL2,MPZL2,MYBL2,MYC,PHLDA1,PLAUR,PPARD,PPIB,PTX3,TGFBI,THBS1,TIMP1,TLR2,TNFRSF12A,TNFSF11	35
Cell-To-Cell Signaling and Interaction	adhesion of cells	1.29e-05	ATP2A2,BMP7,CCL11,CCL13,CCL2,CCR1,CCR2,CCR5,CD80,CLEC4A,GRK6,HIF1A,IFNG,IGF1,IL10,IL1A,IL3,IL6,LGALS3,LIF,LOXL2,MPZL2,MYBL2,MYC,PHLDA1,PLAUR,PPARD,PPIB,PTX3,TGFBI,THBS1,TIMP1,TLR2,TNFRSF12A,TNFSF11	35
Hematological System Development and Function	compartmentalization of leukocytes	1.29e-05	CCL11,CCL13,CCL3L3,CCR1,CCR2,CCR5	6
Immune Cell Trafficking	compartmentalization of leukocytes	1.29e-05	CCL11,CCL13,CCL3L3,CCR1,CCR2,CCR5	6
Cellular Function and Maintenance	compartmentalization of leukocytes	1.29e-05	CCL11,CCL13,CCL3L3,CCR1,CCR2,CCR5	6
Hematological System Development and Function	priming of phagocytes	1.29e-05	CD40,IFNG,IGF1,IL10,IL1A,IL3	6
Immune Cell Trafficking	priming of phagocytes	1.29e-05	CD40,IFNG,IGF1,IL10,IL1A,IL3	6
Antigen Presentation	priming of phagocytes	1.29e-05	CD40,IFNG,IGF1,IL10,IL1A,IL3	6
Cell-To-Cell Signaling and Interaction	priming of phagocytes	1.29e-05	CD40,IFNG,IGF1,IL10,IL1A,IL3	6
Inflammatory Response	priming of phagocytes	1.29e-05	CD40,IFNG,IGF1,IL10,IL1A,IL3	6
Nutritional Disease	nutritional disorder of mice	1.38e-05	CCL13,CCR2,CD274,CD80,CYP1B1,DPP4,HSD11B1,HSP90B1,IFNG,IGF1,IL10,IL1RN,IL6,LIF,MT1F,MYC,PPARD,PTTG1	18
Gastrointestinal Disease	damage of liver	1.39e-05	CCL13,CDKN1A,IFNG,IGF1,IL10,IL1A,IL1RN,IL4R,IL6,KRT18,MT1F,SOCS1,TLR2	13
Organismal Injury and Abnormalities	damage of liver	1.39e-05	CCL13,CDKN1A,IFNG,IGF1,IL10,IL1A,IL1RN,IL4R,IL6,KRT18,MT1F,SOCS1,TLR2	13
Hepatic System Disease	damage of liver	1.39e-05	CCL13,CDKN1A,IFNG,IGF1,IL10,IL1A,IL1RN,IL4R,IL6,KRT18,MT1F,SOCS1,TLR2	13
Inflammatory Response	CD4 T-cell response	1.43e-05	CCL13,CCR1,CCR5,CD40,IFNG,IL10,IL3,IL4R,IL6,TLR2	10
Hematological System Development and Function	hematological process	1.46e-05	BID,CCL11,CCL13,CCR1,CCR2,CCR5,CD274,CD40,CD80,CDK1,CDKN1A,EIF2C2,HIF1A,HMOX1,HSP90B1,HSPD1,IFNG,IGF1,IL10,IL1A,IL1RN,IL3,IL4R,IL6,LGALS3,LIF,MYBL2,MYC,NRAS,PLAUR,PSMB8,SOCS1,SOD2,TGFBR1,THBS1,TLR2,TNFSF11	37
Hematological System Development and Function	quantity of blood cells	1.47e-05	BID,CCL11,CCL13,CCL2,CCR2,CD274,CD40,CD80,CDKN1A,HIF1A,HSP90B1,IFNG,IGF1,IL10,IL1A,IL3,IL4R,IL6,LGALS3,LIF,MYC,SAMSN1,SOCS1,TGFBR1,THBS1,TLR2,TNFRSF21,TNFSF11	28
Tissue Morphology	quantity of blood cells	1.47e-05	BID,CCL11,CCL13,CCL2,CCR2,CD274,CD40,CD80,CDKN1A,HIF1A,HSP90B1,IFNG,IGF1,IL10,IL1A,IL3,IL4R,IL6,LGALS3,LIF,MYC,SAMSN1,SOCS1,TGFBR1,THBS1,TLR2,TNFRSF21,TNFSF11	28
Cellular Movement	cell movement of macrophages	1.54e-05	BID,CCL13,CCL2,CCR1,CCR2,CCR5,HIF1A,IFNG,IL10,IL1RN,SOCS1,TLR2,TNFRSF21	13
Hematological System Development and Function	cell movement of macrophages	1.54e-05	BID,CCL13,CCL2,CCR1,CCR2,CCR5,HIF1A,IFNG,IL10,IL1RN,SOCS1,TLR2,TNFRSF21	13
Immune Cell Trafficking	cell movement of macrophages	1.54e-05	BID,CCL13,CCL2,CCR1,CCR2,CCR5,HIF1A,IFNG,IL10,IL1RN,SOCS1,TLR2,TNFRSF21	13
Antigen Presentation	cell movement of macrophages	1.54e-05	BID,CCL13,CCL2,CCR1,CCR2,CCR5,HIF1A,IFNG,IL10,IL1RN,SOCS1,TLR2,TNFRSF21	13
Inflammatory Response	cell movement of macrophages	1.54e-05	BID,CCL13,CCL2,CCR1,CCR2,CCR5,HIF1A,IFNG,IL10,IL1RN,SOCS1,TLR2,TNFRSF21	13
Cellular Development	developmental process of liver cells	1.58e-05	BMP7,IFNG,IL1A,IL6,LIF,PPARD,SOCS1,TIMP1,TNFRSF12A	9
Hematological System Development and Function	hematopoiesis	1.64e-05	BID,CCL13,CCR1,CCR2,CCR5,CD274,CD40,CD80,CDK1,CDKN1A,EIF2C2,HIF1A,HSP90B1,HSPD1,IFNG,IGF1,IL10,IL1A,IL1RN,IL3,IL4R,IL6,LGALS3,LIF,MYBL2,MYC,NRAS,PSMB8,SOCS1,SOD2,TGFBR1,THBS1,TLR2,TNFSF11	34
Hematopoiesis	hematopoiesis	1.64e-05	BID,CCL13,CCR1,CCR2,CCR5,CD274,CD40,CD80,CDK1,CDKN1A,EIF2C2,HIF1A,HSP90B1,HSPD1,IFNG,IGF1,IL10,IL1A,IL1RN,IL3,IL4R,IL6,LGALS3,LIF,MYBL2,MYC,NRAS,PSMB8,SOCS1,SOD2,TGFBR1,THBS1,TLR2,TNFSF11	34
Cellular Development	differentiation of connective tissue cells	1.66e-05	BMP7,CCL2,CCL3L3,CDKN1A,HAS2,HSD11B1,IFNG,IGF1,IL10,IL1A,IL3,IL6,LIF,MYC,PDLIM7,PPARD,SOCS1,SOD2,TIMP1,TLR2,TNFSF11	21
Cellular Movement	migration of dendritic cells	1.66e-05	CCL2,CCL3L3,CCR1,CCR2,CCR5,CD40,CD80,IFNG,IL10,TIMP1	10
Immune Cell Trafficking	migration of dendritic cells	1.66e-05	CCL2,CCL3L3,CCR1,CCR2,CCR5,CD40,CD80,IFNG,IL10,TIMP1	10
Antigen Presentation	migration of dendritic cells	1.66e-05	CCL2,CCL3L3,CCR1,CCR2,CCR5,CD40,CD80,IFNG,IL10,TIMP1	10
Inflammatory Response	migration of dendritic cells	1.66e-05	CCL2,CCL3L3,CCR1,CCR2,CCR5,CD40,CD80,IFNG,IL10,TIMP1	10
Cellular Movement	mobilization of blood cells	1.7e-05	CCL11,CCL2,CCL3L3,CCR1,CCR5,DPP4,IFNG,IL3	8
Hematological System Development and Function	mobilization of blood cells	1.7e-05	CCL11,CCL2,CCL3L3,CCR1,CCR5,DPP4,IFNG,IL3	8
Cellular Growth and Proliferation	formation of eukaryotic cells	1.73e-05	ANLN,BMP7,CCL11,CCL2,CCL3L3,CCR5,CDKN1A,HSP90B1,IFNG,IGF1,IL10,IL1A,IL3,IL6,LIF,TGFBR1,THBS1,TNFRSF12A,TNFSF11	19
Cellular Growth and Proliferation	stimulation of osteoclasts	1.76e-05	IFNG,IL1A,IL3,LIF,TNFSF11	5
Cell-To-Cell Signaling and Interaction	stimulation of osteoclasts	1.76e-05	IFNG,IL1A,IL3,LIF,TNFSF11	5
Connective Tissue Development and Function	stimulation of osteoclasts	1.76e-05	IFNG,IL1A,IL3,LIF,TNFSF11	5
Skeletal and Muscular System Development and Function	stimulation of osteoclasts	1.76e-05	IFNG,IL1A,IL3,LIF,TNFSF11	5
Cell Death	apoptosis of leukocyte cell lines	1.82e-05	BID,CCL11,CCL13,CCR5,CD40,CDKN1A,IFNG,IGF1,IL10,IL3,IL6,LGALS3,MCTS1,MYBL2,MYC,SOCS1	16
Inflammatory Disease	arthritis of rodents	1.86e-05	CCL2,CCL3L3,CCR2,CD40,CDKN1A,HSPA5,IFNG,IL10,IL1A,IL1RN,IL4R,IL6,THBS1,TLR2	14
Connective Tissue Disorders	arthritis of rodents	1.86e-05	CCL2,CCL3L3,CCR2,CD40,CDKN1A,HSPA5,IFNG,IL10,IL1A,IL1RN,IL4R,IL6,THBS1,TLR2	14
Skeletal and Muscular Disorders	arthritis of rodents	1.86e-05	CCL2,CCL3L3,CCR2,CD40,CDKN1A,HSPA5,IFNG,IL10,IL1A,IL1RN,IL4R,IL6,THBS1,TLR2	14
Cellular Growth and Proliferation	growth of leukocytes	1.86e-05	CCL11,CCL2,CD40,CD80,CDKN1A,HIF1A,IFNG,IL10,IL1A,IL3,IL6,MYC,SOCS1,TNFSF11	14
Cellular Development	growth of leukocytes	1.86e-05	CCL11,CCL2,CD40,CD80,CDKN1A,HIF1A,IFNG,IL10,IL1A,IL3,IL6,MYC,SOCS1,TNFSF11	14
Cell Signaling	production of nitric oxide	1.86e-05	ADORA2B,CD40,HMOX1,HSP90B1,HSPD1,IFNG,IGF1,IL10,IL1A,IL1RN,IL6,SOCS1,SOD2,TNFSF11	14
Small Molecule Biochemistry	production of nitric oxide	1.86e-05	ADORA2B,CD40,HMOX1,HSP90B1,HSPD1,IFNG,IGF1,IL10,IL1A,IL1RN,IL6,SOCS1,SOD2,TNFSF11	14
Hematological System Development and Function	differentiation of monocytes	1.86e-05	CCL13,CD40,IFNG,IL10,IL3,IL6,SOCS1,TLR2,TNFSF11	9
Cellular Development	differentiation of monocytes	1.86e-05	CCL13,CD40,IFNG,IL10,IL3,IL6,SOCS1,TLR2,TNFSF11	9
Hematopoiesis	differentiation of monocytes	1.86e-05	CCL13,CD40,IFNG,IL10,IL3,IL6,SOCS1,TLR2,TNFSF11	9
Hematological System Development and Function	activation of macrophages	1.88e-05	CCL2,CCR2,CD40,HSPD1,IFNG,IGF1,IL10,IL3,IL6,THBS1,TLR2	11
Immune Cell Trafficking	activation of macrophages	1.88e-05	CCL2,CCR2,CD40,HSPD1,IFNG,IGF1,IL10,IL3,IL6,THBS1,TLR2	11
Antigen Presentation	activation of macrophages	1.88e-05	CCL2,CCR2,CD40,HSPD1,IFNG,IGF1,IL10,IL3,IL6,THBS1,TLR2	11
Cell-To-Cell Signaling and Interaction	activation of macrophages	1.88e-05	CCL2,CCR2,CD40,HSPD1,IFNG,IGF1,IL10,IL3,IL6,THBS1,TLR2	11
Inflammatory Response	activation of macrophages	1.88e-05	CCL2,CCR2,CD40,HSPD1,IFNG,IGF1,IL10,IL3,IL6,THBS1,TLR2	11
Cellular Development	differentiation of osteoclasts	1.88e-05	CCL2,CCL3L3,IFNG,IGF1,IL10,IL1A,IL3,IL6,SOCS1,TLR2,TNFSF11	11
Connective Tissue Development and Function	differentiation of osteoclasts	1.88e-05	CCL2,CCL3L3,IFNG,IGF1,IL10,IL1A,IL3,IL6,SOCS1,TLR2,TNFSF11	11
Skeletal and Muscular System Development and Function	differentiation of osteoclasts	1.88e-05	CCL2,CCL3L3,IFNG,IGF1,IL10,IL1A,IL3,IL6,SOCS1,TLR2,TNFSF11	11
Hematological System Development and Function	activation of T lymphocytes	1.93e-05	CCL11,CCL13,CCL2,CCR2,CD274,CD40,CD80,CDKN1A,DPP4,HSP90B1,HSPD1,IFNG,IL10,IL6,SOCS1,THBS1	16
Immune Cell Trafficking	activation of T lymphocytes	1.93e-05	CCL11,CCL13,CCL2,CCR2,CD274,CD40,CD80,CDKN1A,DPP4,HSP90B1,HSPD1,IFNG,IL10,IL6,SOCS1,THBS1	16
Cell-To-Cell Signaling and Interaction	activation of T lymphocytes	1.93e-05	CCL11,CCL13,CCL2,CCR2,CD274,CD40,CD80,CDKN1A,DPP4,HSP90B1,HSPD1,IFNG,IL10,IL6,SOCS1,THBS1	16
Inflammatory Response	activation of T lymphocytes	1.93e-05	CCL11,CCL13,CCL2,CCR2,CD274,CD40,CD80,CDKN1A,DPP4,HSP90B1,HSPD1,IFNG,IL10,IL6,SOCS1,THBS1	16
Cellular Development	developmental process of leukocytes	2.02e-05	BID,CCL11,CCL13,CCL2,CCR1,CCR2,CCR5,CD274,CD40,CD80,CDK1,CDKN1A,HIF1A,HSP90B1,HSPD1,IFNG,IGF1,IL10,IL1A,IL1RN,IL3,IL4R,IL6,LGALS3,LIF,MYBL2,MYC,PSMB8,SOCS1,TGFBR1,THBS1,TIMP1,TLR2,TNFSF11	34
Inflammatory Disease	encephalomyelitis	2.02e-05	CCL13,CCR1,CCR2,CD40,CD80,DPP4,IFNG,IGF1,IL10,IL1RN,IL6,LIF,TIMP1,TNFRSF12A,TNFRSF21	15
Neurological Disease	encephalomyelitis	2.02e-05	CCL13,CCR1,CCR2,CD40,CD80,DPP4,IFNG,IGF1,IL10,IL1RN,IL6,LIF,TIMP1,TNFRSF12A,TNFRSF21	15
Tissue Morphology	quantity of lymphatic system cells	2.02e-05	BID,CCL11,CDKN1A,IFNG,IGF1,IL10,IL1A,IL3,IL6,LGALS3,LIF,MYBL2,THBS1,TLR2,TNFSF11	15
Lymphoid Tissue Structure and Development	quantity of lymphatic system cells	2.02e-05	BID,CCL11,CDKN1A,IFNG,IGF1,IL10,IL1A,IL3,IL6,LGALS3,LIF,MYBL2,THBS1,TLR2,TNFSF11	15
Hematological System Development and Function	recruitment of phagocytes	2.02e-05	CCL13,CCL2,CCL3L3,CCR1,CCR2,CCR5,CD40,IFNG,IL10,IL1RN,SLPI,THBS1,TLR2	13
Immune Cell Trafficking	recruitment of phagocytes	2.02e-05	CCL13,CCL2,CCL3L3,CCR1,CCR2,CCR5,CD40,IFNG,IL10,IL1RN,SLPI,THBS1,TLR2	13
Cell-To-Cell Signaling and Interaction	recruitment of phagocytes	2.02e-05	CCL13,CCL2,CCL3L3,CCR1,CCR2,CCR5,CD40,IFNG,IL10,IL1RN,SLPI,THBS1,TLR2	13
Inflammatory Response	recruitment of phagocytes	2.02e-05	CCL13,CCL2,CCL3L3,CCR1,CCR2,CCR5,CD40,IFNG,IL10,IL1RN,SLPI,THBS1,TLR2	13
Cellular Movement	influx of leukocytes	2.06e-05	CCR2,GRK6,IFNG,IL10,IL6,PLAUR,TIMP1,TLR2	8
Hematological System Development and Function	influx of leukocytes	2.06e-05	CCR2,GRK6,IFNG,IL10,IL6,PLAUR,TIMP1,TLR2	8
Immune Cell Trafficking	influx of leukocytes	2.06e-05	CCR2,GRK6,IFNG,IL10,IL6,PLAUR,TIMP1,TLR2	8
Cell-To-Cell Signaling and Interaction	contact growth inhibition of cell lines	2.11e-05	BMP7,CDKN1A,GBP2,HAS2,IFNG,IGF1,IL6,LIF,NRAS,TIMP1,TNFSF11	11
Cellular Function and Maintenance	contact growth inhibition of cell lines	2.11e-05	BMP7,CDKN1A,GBP2,HAS2,IFNG,IGF1,IL6,LIF,NRAS,TIMP1,TNFSF11	11
Cellular Growth and Proliferation	formation of connective tissue cells	2.11e-05	BMP7,CCL11,CCL2,CCL3L3,CDKN1A,IFNG,IL1A,IL3,IL6,LIF,TNFSF11	11
Hematological System Development and Function	activation of granulocytes	2.13e-05	CCL11,CCL13,CCL2,IFNG,IL10,IL1A,IL1RN,IL3,IL6,SLPI	10
Immune Cell Trafficking	activation of granulocytes	2.13e-05	CCL11,CCL13,CCL2,IFNG,IL10,IL1A,IL1RN,IL3,IL6,SLPI	10
Cell-To-Cell Signaling and Interaction	activation of granulocytes	2.13e-05	CCL11,CCL13,CCL2,IFNG,IL10,IL1A,IL1RN,IL3,IL6,SLPI	10
Inflammatory Response	activation of granulocytes	2.13e-05	CCL11,CCL13,CCL2,IFNG,IL10,IL1A,IL1RN,IL3,IL6,SLPI	10
Organismal Injury and Abnormalities	damage of tissue	2.13e-05	HIF1A,HMOX1,IFNG,IGF1,IL10,IL1A,IL1RN,IL6,SOD2,TNFSF11	10
Organismal Survival	mortality of mice	2.13e-05	CCL13,CCR2,CCR5,HIF1A,HMOX1,IFNG,IL10,IL6,LIF,TLR2	10
Inflammatory Disease	rheumatic disease of mice	2.13e-05	CCL2,CCL3L3,CCR2,CD40,CDKN1A,HSPA5,IFNG,IL10,IL1A,IL1RN,IL4R,IL6,SOCS1,TLR2	14
Connective Tissue Disorders	rheumatic disease of mice	2.13e-05	CCL2,CCL3L3,CCR2,CD40,CDKN1A,HSPA5,IFNG,IL10,IL1A,IL1RN,IL4R,IL6,SOCS1,TLR2	14
Skeletal and Muscular Disorders	rheumatic disease of mice	2.13e-05	CCL2,CCL3L3,CCR2,CD40,CDKN1A,HSPA5,IFNG,IL10,IL1A,IL1RN,IL4R,IL6,SOCS1,TLR2	14
Skeletal and Muscular System Development and Function	osteoclastogenesis	2.13e-05	CCL2,CD40,IFNG,IL1A,IL1RN,IL3,IL6,SOCS1,TNFSF11	9
Hematological System Development and Function	recruitment of macrophages	2.13e-05	CCL13,CCL2,CCR1,CCR2,CCR5,CD40,IFNG,THBS1,TLR2	9
Immune Cell Trafficking	recruitment of macrophages	2.13e-05	CCL13,CCL2,CCR1,CCR2,CCR5,CD40,IFNG,THBS1,TLR2	9
Antigen Presentation	recruitment of macrophages	2.13e-05	CCL13,CCL2,CCR1,CCR2,CCR5,CD40,IFNG,THBS1,TLR2	9
Cell-To-Cell Signaling and Interaction	recruitment of macrophages	2.13e-05	CCL13,CCL2,CCR1,CCR2,CCR5,CD40,IFNG,THBS1,TLR2	9
Inflammatory Response	recruitment of macrophages	2.13e-05	CCL13,CCL2,CCR1,CCR2,CCR5,CD40,IFNG,THBS1,TLR2	9
Cellular Movement	mobilization of leukocytes	2.13e-05	CCL11,CCL2,CCL3L3,CCR1,CCR5,DPP4,IFNG	7
Hematological System Development and Function	mobilization of leukocytes	2.13e-05	CCL11,CCL2,CCL3L3,CCR1,CCR5,DPP4,IFNG	7
Immune Cell Trafficking	mobilization of leukocytes	2.13e-05	CCL11,CCL2,CCL3L3,CCR1,CCR5,DPP4,IFNG	7
Respiratory Disease	disease of lung	2.15e-05	BID,CCL3L3,CCR2,CDKN1A,HMOX1,IFNG,IL10,IL4R,IL6,LGALS3,SLPI,TGFBI,TLR2	13
Cellular Growth and Proliferation	proliferation of T lymphocytes	2.23e-05	CCL13,CCR2,CCR5,CD274,CD40,CD80,CDKN1A,DPP4,HMOX1,HSP90B1,HSPA5,HSPD1,IFNG,IGF1,IL10,IL1A,IL6,MYC,SOCS1,THBS1,TLR2,TNFRSF21,TNFSF11	23
Hematological System Development and Function	proliferation of T lymphocytes	2.23e-05	CCL13,CCR2,CCR5,CD274,CD40,CD80,CDKN1A,DPP4,HMOX1,HSP90B1,HSPA5,HSPD1,IFNG,IGF1,IL10,IL1A,IL6,MYC,SOCS1,THBS1,TLR2,TNFRSF21,TNFSF11	23
Cellular Growth and Proliferation	growth of eukaryotic cells	2.33e-05	BMP7,CCL11,CCL2,CCL3L3,CD274,CD40,CD80,CDK1,CDKN1A,DPP4,FANCD2,GBP2,HAS2,HIF1A,HMOX1,HSPA5,IFNG,IGF1,IL10,IL1A,IL1RN,IL3,IL6,LDHA,LGALS3,LIF,MCTS1,MT1F,MYC,NRAS,PLAUR,PPARD,PTTG1,RRM2,SEC61G,SOCS1,SOD2,THBS1,TIMELESS,TIMP1,TMEM49,TNFRSF12A,TNFSF11,TRPM6,UCHL1	45
Cell Cycle	cell division process of leukocytes	2.33e-05	CD274,CD40,CD80,CDKN1A,HIF1A,IFNG,IL3,IL4R,IL6,MYC,SOCS1	11
Cellular Development	osteoclastogenesis of normal cells	2.51e-05	CCL2,CD40,IFNG,IL1A,IL1RN,IL3,IL6,TNFSF11	8
Skeletal and Muscular System Development and Function	osteoclastogenesis of normal cells	2.51e-05	CCL2,CD40,IFNG,IL1A,IL1RN,IL3,IL6,TNFSF11	8
Cellular Movement	chemotaxis of leukocytes	2.52e-05	CCL11,CCL13,CCL2,CCL3L3,CCR1,CCR2,CCR5,CD40,GRK6,HSPD1,IFNG,IL10,IL1A,IL3,PLAUR,PPIB,THBS1,TLR2	18
Hematological System Development and Function	chemotaxis of leukocytes	2.52e-05	CCL11,CCL13,CCL2,CCL3L3,CCR1,CCR2,CCR5,CD40,GRK6,HSPD1,IFNG,IL10,IL1A,IL3,PLAUR,PPIB,THBS1,TLR2	18
Immune Cell Trafficking	chemotaxis of leukocytes	2.52e-05	CCL11,CCL13,CCL2,CCL3L3,CCR1,CCR2,CCR5,CD40,GRK6,HSPD1,IFNG,IL10,IL1A,IL3,PLAUR,PPIB,THBS1,TLR2	18
Inflammatory Response	chemotaxis of leukocytes	2.52e-05	CCL11,CCL13,CCL2,CCL3L3,CCR1,CCR2,CCR5,CD40,GRK6,HSPD1,IFNG,IL10,IL1A,IL3,PLAUR,PPIB,THBS1,TLR2	18
Metabolic Disease	diabetes mellitus of mice	2.66e-05	ADORA2B,CCL3L3,CD274,CD80,IFNG,IGF1,IL10,IL1A,MYC,PTTG1,SOCS1	11
Endocrine System Disorders	diabetes mellitus of mice	2.66e-05	ADORA2B,CCL3L3,CD274,CD80,IFNG,IGF1,IL10,IL1A,MYC,PTTG1,SOCS1	11
Cellular Growth and Proliferation	proliferation of cancer cells	2.66e-05	CD40,IFNG,IGF1,IL10,IL1A,IL1RN,IL3,IL6,MYC,PLAUR,THBS1	11
Tumor Morphology	proliferation of cancer cells	2.66e-05	CD40,IFNG,IGF1,IL10,IL1A,IL1RN,IL3,IL6,MYC,PLAUR,THBS1	11
Inflammatory Response	inflammatory response	2.7e-05	CCL11,CCL13,CCL2,CCL3L3,CCR1,CCR2,CCR5,CD40,GRK6,HSPD1,IFNG,IGF1,IL10,IL1A,IL1RN,IL3,IL4R,IL6,LIF,LY96,PLAUR,PPIB,PTX3,SLPI,THBS1,TLR2	26
Cellular Development	developmental process of leukocyte cell lines	2.79e-05	CD40,CDKN1A,IFNG,IGF1,IL10,IL3,IL6,LIF,MCTS1,MYBL2,MYC,SOCS1,TIMP1,TNFSF11	14
Cellular Movement	migration of leukocytes	2.91e-05	CCL11,CCL13,CCL2,CCL3L3,CCR1,CCR2,CCR5,CD40,CD80,GRK6,HSPD1,IFNG,IL10,IL1A,IL3,IL6,LGALS3,PLAUR,PPIB,SLPI,SOCS1,THBS1,TIMP1,TLR2,TNFRSF21	25
Immune Cell Trafficking	migration of leukocytes	2.91e-05	CCL11,CCL13,CCL2,CCL3L3,CCR1,CCR2,CCR5,CD40,CD80,GRK6,HSPD1,IFNG,IL10,IL1A,IL3,IL6,LGALS3,PLAUR,PPIB,SLPI,SOCS1,THBS1,TIMP1,TLR2,TNFRSF21	25
Respiratory Disease	respiratory disorder of rodents	2.96e-05	BID,CCL11,CCL13,CCL2,CCR2,CCR5,HAS2,IFNG,IL10,IL1RN,IL4R,IL6,LGALS3,PTX3,SOCS1	15
Cellular Growth and Proliferation	inhibition of cells	3.03e-05	ADORA2B,CD274,CD80,IFNG,IGF1,IL10,IL3,IL6,TIMP1	9
Cell Death	cell death of liver cells	3.04e-05	BID,CCR2,CD274,CD40,CDKN1A,HMOX1,HSPD1,IFNG,IGF1,IL1RN,IL6,MYC,SOD2,TIMP1	14
Infection Mechanism	quantity of virus	3.07e-05	CCL13,CCL3L3,CCR1,CCR2,IFNG,IL10,IL6,SLPI	8
Cellular Movement	recruitment of T lymphocytes	3.07e-05	CCL11,CCL13,CCL2,CCR1,CCR2,CD40,IFNG,IL10	8
Hematological System Development and Function	recruitment of T lymphocytes	3.07e-05	CCL11,CCL13,CCL2,CCR1,CCR2,CD40,IFNG,IL10	8
Immune Cell Trafficking	recruitment of T lymphocytes	3.07e-05	CCL11,CCL13,CCL2,CCR1,CCR2,CD40,IFNG,IL10	8
Cell-To-Cell Signaling and Interaction	recruitment of T lymphocytes	3.07e-05	CCL11,CCL13,CCL2,CCR1,CCR2,CD40,IFNG,IL10	8
Cell-mediated Immune Response	recruitment of T lymphocytes	3.07e-05	CCL11,CCL13,CCL2,CCR1,CCR2,CD40,IFNG,IL10	8
Cancer	genital tumor	3.31e-05	CARD16,CCL2,CCR2,CD274,CYP1B1,DPP4,EIF2C2,GART,GBP2,H2AFX,HSD11B1,HSP90B1,IGF1,IL10,IL6,MCM7,MYC,PLAUR,POLE2,PPARD,RRM2,SERPINB1,SLPI,SOCS1,SOD2	25
Reproductive System Disease	genital tumor	3.31e-05	CARD16,CCL2,CCR2,CD274,CYP1B1,DPP4,EIF2C2,GART,GBP2,H2AFX,HSD11B1,HSP90B1,IGF1,IL10,IL6,MCM7,MYC,PLAUR,POLE2,PPARD,RRM2,SERPINB1,SLPI,SOCS1,SOD2	25
Cellular Movement	chemotaxis of cell lines	3.31e-05	CCL11,CCL13,CCL2,CCR1,CCR5,IGF1,IL3,LGALS3,LIF,PLAUR,SOCS1,THBS1,TLR2,TNFSF11	14
Cellular Growth and Proliferation	growth of cells	3.31e-05	ADORA2B,BMP7,CCL11,CCL2,CCL3L3,CD274,CD40,CD80,CDK1,CDKN1A,CTSL1,DPP4,EIF2C2,FANCD2,GBP2,HAS2,HIF1A,HMOX1,HSPA5,HSPD1,IFNG,IGF1,IL10,IL1A,IL1RN,IL3,IL4R,IL6,LDHA,LGALS3,LIF,MCM3,MCM7,MCTS1,MT1F,MYBL2,MYC,NRAS,PHLDA1,PLAUR,PPARD,PTTG1,RRM2,SEC61G,SERPINH1,SOCS1,SOD2,TGFBR1,THBS1,TIMELESS,TIMP1,TMEM49,TNFRSF12A,TNFRSF21,TNFSF11,TRPM6,UCHL1	57
Cellular Growth and Proliferation	formation of normal cells	3.37e-05	BMP7,CCL11,CCL2,CCL3L3,CDKN1A,HSP90B1,IFNG,IGF1,IL10,IL1A,IL3,IL6,LIF,TGFBR1,THBS1,TNFRSF12A,TNFSF11	17
Cellular Growth and Proliferation	growth of lymphocytes	3.45e-05	CD40,CD80,CDKN1A,HIF1A,IFNG,IL10,IL1A,IL3,IL6,MYC,SOCS1,TNFSF11	12
Hematological System Development and Function	growth of lymphocytes	3.45e-05	CD40,CD80,CDKN1A,HIF1A,IFNG,IL10,IL1A,IL3,IL6,MYC,SOCS1,TNFSF11	12
Cellular Development	growth of lymphocytes	3.45e-05	CD40,CD80,CDKN1A,HIF1A,IFNG,IL10,IL1A,IL3,IL6,MYC,SOCS1,TNFSF11	12
Tissue Morphology	quantity of bone marrow cells	3.61e-05	BID,CCL11,CDKN1A,IFNG,IGF1,IL10,IL1A,IL3,IL6,LGALS3,LIF,THBS1,TLR2,TNFSF11	14
Lymphoid Tissue Structure and Development	quantity of bone marrow cells	3.61e-05	BID,CCL11,CDKN1A,IFNG,IGF1,IL10,IL1A,IL3,IL6,LGALS3,LIF,THBS1,TLR2,TNFSF11	14
Cell-To-Cell Signaling and Interaction	activation of neuroglia	3.78e-05	CCL13,CCR2,HMOX1,IFNG,IGF1,IL10,IL1RN,IL6,TLR2,TNFRSF12A	10
Nervous System Development and Function	activation of neuroglia	3.78e-05	CCL13,CCR2,HMOX1,IFNG,IGF1,IL10,IL1RN,IL6,TLR2,TNFRSF12A	10
Cancer	tumorigenesis of eukaryotic cells	3.83e-05	CCL2,CD274,CDKN1A,CTSL1,DPP4,HAS2,HMOX1,IFNG,IGF1,IL1A,IL4R,IL6,LIF,MYC,PLAUR,PTTG1,SOD2,THBS1,TIMP1	19
Cell Death	survival of normal cells	3.83e-05	CCL11,CCR1,CD40,CD80,CDK1,CDKN1A,CRLF1,FANCD2,HIF1A,HSPD1,IFNG,IGF1,IL10,IL1A,IL3,IL6,LGALS3,LIF,MYBL2,MYC,PPARD,TIMP1,TLR2,TNFSF11	24
Cell Death	apoptosis of lymphatic system cells	3.83e-05	ADORA2B,CD40,CDKN1A,HSPA5,IFNG,IGF1,IL10,IL1RN,IL3,IL6,MYC,SOCS1	12
Inflammatory Disease	arthritis of mice	3.84e-05	CCL2,CCL3L3,CCR2,CD40,CDKN1A,HSPA5,IFNG,IL10,IL1A,IL1RN,IL4R,IL6,TLR2	13
Connective Tissue Disorders	arthritis of mice	3.84e-05	CCL2,CCL3L3,CCR2,CD40,CDKN1A,HSPA5,IFNG,IL10,IL1A,IL1RN,IL4R,IL6,TLR2	13
Skeletal and Muscular Disorders	arthritis of mice	3.84e-05	CCL2,CCL3L3,CCR2,CD40,CDKN1A,HSPA5,IFNG,IL10,IL1A,IL1RN,IL4R,IL6,TLR2	13
DNA Replication, Recombination, and Repair	metabolism of DNA	3.91e-05	CCNE2,CD40,CDKN1A,GMNN,HUS1,IFNG,IGF1,IL10,IL3,IL6,MCM3,MCM7,MYC,NRAS,PCNA,POLE2,PPIB,SOD2,TIMELESS,TIPIN,TMEM49	21
Infectious Disease	infection by Orthomyxoviridae	4.05e-05	CCL11,CCL2,IFNG,IL6,PTX3,SLPI	6
Infection Mechanism	infection by Orthomyxoviridae	4.05e-05	CCL11,CCL2,IFNG,IL6,PTX3,SLPI	6
Cell Death	apoptosis of blood cells	4.11e-05	BID,CCL11,CCL13,CCL3L3,CCR5,CD274,CD40,CDKN1A,HIF1A,IFNG,IGF1,IL10,IL1RN,IL3,IL6,LGALS3,MYC,SOCS1,SOD2,THBS1,TLR2,TNFSF11	22
Cellular Movement	cell movement of phagocytes	4.11e-05	BID,CCL11,CCL13,CCL2,CCL3L3,CCR1,CCR2,CCR5,HIF1A,HMOX1,IFNG,IL10,IL1A,IL1RN,IL3,IL6,PLAUR,SLPI,SOCS1,TLR2,TNFRSF21	21
Hematological System Development and Function	cell movement of phagocytes	4.11e-05	BID,CCL11,CCL13,CCL2,CCL3L3,CCR1,CCR2,CCR5,HIF1A,HMOX1,IFNG,IL10,IL1A,IL1RN,IL3,IL6,PLAUR,SLPI,SOCS1,TLR2,TNFRSF21	21
Immune Cell Trafficking	cell movement of phagocytes	4.11e-05	BID,CCL11,CCL13,CCL2,CCL3L3,CCR1,CCR2,CCR5,HIF1A,HMOX1,IFNG,IL10,IL1A,IL1RN,IL3,IL6,PLAUR,SLPI,SOCS1,TLR2,TNFRSF21	21
Inflammatory Response	cell movement of phagocytes	4.11e-05	BID,CCL11,CCL13,CCL2,CCL3L3,CCR1,CCR2,CCR5,HIF1A,HMOX1,IFNG,IL10,IL1A,IL1RN,IL3,IL6,PLAUR,SLPI,SOCS1,TLR2,TNFRSF21	21
Cell-To-Cell Signaling and Interaction	binding of eukaryotic cells	4.16e-05	CCL11,CCL13,CCL2,CCR1,CCR5,CD40,DPP4,HAS2,HSPA5,IFNG,IGF1,IL10,IL1A,IL3,IL4R,IL6,LGALS3,PLAUR,SLC7A5,TGFBR1,THBS1,TLR2,TNFSF11	23
Cell-To-Cell Signaling and Interaction	response of normal cells	4.16e-05	CCL13,CCR1,CCR2,CCR5,CD274,CD80,HIF1A,HMOX1,IL10,IL6,LIF,THBS1,TLR2	13
Cancer	tumorigenesis of tumor cell lines	4.16e-05	CCL2,CD274,CDKN1A,DPP4,HAS2,HMOX1,IGF1,IL6,MYC,PLAUR,PTTG1,SOD2,THBS1	13
Cell Death	survival of cell lines	4.16e-05	CAMK2D,CCL2,CD40,CDKN1A,DPP4,DYRK3,FANCD2,HMOX1,HSPA5,IFNG,IGF1,IL10,IL1A,IL3,IL6,LGALS3,LIF,MYBL2,MYC,NRAS,PBK,PCNA,PLAUR,RRM2,SOCS1,SOD2,TNFSF11	27
Cell Death	cell death of phagocytes	4.16e-05	CCR5,CD40,CDKN1A,HIF1A,IFNG,IL10,IL1RN,IL3,IL6,LGALS3,SOCS1,SOD2,TLR2,TNFSF11	14
Hematological System Development and Function	development of blood cells	4.16e-05	BID,CCL13,CCR5,CD274,CD40,CD80,CDK1,CDKN1A,EIF2C2,HIF1A,HSP90B1,HSPD1,IFNG,IGF1,IL10,IL1A,IL1RN,IL3,IL4R,IL6,LGALS3,LIF,MYC,PSMB8,SOCS1,TGFBR1,THBS1,TLR2,TNFSF11	29
Cellular Development	development of blood cells	4.16e-05	BID,CCL13,CCR5,CD274,CD40,CD80,CDK1,CDKN1A,EIF2C2,HIF1A,HSP90B1,HSPD1,IFNG,IGF1,IL10,IL1A,IL1RN,IL3,IL4R,IL6,LGALS3,LIF,MYC,PSMB8,SOCS1,TGFBR1,THBS1,TLR2,TNFSF11	29
Hematopoiesis	development of blood cells	4.16e-05	BID,CCL13,CCR5,CD274,CD40,CD80,CDK1,CDKN1A,EIF2C2,HIF1A,HSP90B1,HSPD1,IFNG,IGF1,IL10,IL1A,IL1RN,IL3,IL4R,IL6,LGALS3,LIF,MYC,PSMB8,SOCS1,TGFBR1,THBS1,TLR2,TNFSF11	29
DNA Replication, Recombination, and Repair	damage of DNA	4.16e-05	CCR5,CENPE,GMNN,IFNG,IGF1,IL10,IL3,MYC,PBK,RRM2,SOD2	11
Cell Death	apoptosis of leukocytes	4.23e-05	BID,CCL11,CCL13,CCR5,CD274,CD40,CDKN1A,HIF1A,IFNG,IGF1,IL10,IL1RN,IL3,IL6,LGALS3,MYC,SOCS1,SOD2,THBS1,TLR2,TNFSF11	21
Hematological System Development and Function	function of lymphocytes	4.49e-05	CD274,CD80,HSPD1,IFNG,IL10,IL6,SLPI,TLR2	8
Cellular Function and Maintenance	function of lymphocytes	4.49e-05	CD274,CD80,HSPD1,IFNG,IL10,IL6,SLPI,TLR2	8
Cellular Development	maturation of blood cells	4.5e-05	CCR2,CD40,CD80,CDKN1A,HIF1A,HSP90B1,HSPD1,IFNG,IL10,IL1A,IL3,IL6,TLR2,TNFSF11	14
Cellular Growth and Proliferation	colony formation of normal cells	4.58e-05	CCL3L3,CDKN1A,DYRK3,IFNG,IGF1,IL10,IL1RN,IL3,IL6,LIF,MYC,SOCS1	12
Hematological System Development and Function	activation of cytotoxic T cells	4.6e-05	CCR2,CD40,CD80,HSP90B1,HSPD1,IFNG,IL10	7
Immune Cell Trafficking	activation of cytotoxic T cells	4.6e-05	CCR2,CD40,CD80,HSP90B1,HSPD1,IFNG,IL10	7
Cell-To-Cell Signaling and Interaction	activation of cytotoxic T cells	4.6e-05	CCR2,CD40,CD80,HSP90B1,HSPD1,IFNG,IL10	7
Inflammatory Response	activation of cytotoxic T cells	4.6e-05	CCR2,CD40,CD80,HSP90B1,HSPD1,IFNG,IL10	7
Tumor Morphology	regression of tumor	4.6e-05	CD40,CD80,HIF1A,IFNG,IGF1,MYC,PLAUR	7
Hematological System Development and Function	differentiation of leukocytes	4.63e-05	CCL11,CCL13,CCL2,CCR1,CD40,CD80,HSP90B1,HSPD1,IFNG,IGF1,IL10,IL1RN,IL3,IL4R,IL6,LGALS3,LIF,MYBL2,MYC,SOCS1,TGFBR1,TIMP1,TLR2,TNFSF11	24
Cellular Development	differentiation of leukocytes	4.63e-05	CCL11,CCL13,CCL2,CCR1,CD40,CD80,HSP90B1,HSPD1,IFNG,IGF1,IL10,IL1RN,IL3,IL4R,IL6,LGALS3,LIF,MYBL2,MYC,SOCS1,TGFBR1,TIMP1,TLR2,TNFSF11	24
Hematopoiesis	differentiation of leukocytes	4.63e-05	CCL11,CCL13,CCL2,CCR1,CD40,CD80,HSP90B1,HSPD1,IFNG,IGF1,IL10,IL1RN,IL3,IL4R,IL6,LGALS3,LIF,MYBL2,MYC,SOCS1,TGFBR1,TIMP1,TLR2,TNFSF11	24
Cell Death	apoptosis of normal cells	4.83e-05	ADORA2B,BID,BMP7,CAMK2D,CCL11,CCL13,CCL3L3,CCR2,CCR5,CD274,CD40,CDK1,CDKN1A,GFPT1,HIF1A,HMOX1,HSPA5,HSPD1,IFNG,IGF1,IL10,IL1A,IL1RN,IL3,IL6,LGALS3,LIF,MT1F,MYC,NRAS,PLAUR,PPARD,SOCS1,SOD2,TGFBR1,THBS1,TIMP1,TLR2,TNFRSF21,TNFSF11	40
Hematological Disease	Ebola hemorrhagic fever	4.83e-05	CCL2,IFNG,IL10,IL6	4
Infectious Disease	Ebola hemorrhagic fever	4.83e-05	CCL2,IFNG,IL10,IL6	4
Cellular Movement	extravasation of antigen presenting cells	4.83e-05	CCL2,CCR1,CCR2,CCR5	4
Hematological System Development and Function	extravasation of antigen presenting cells	4.83e-05	CCL2,CCR1,CCR2,CCR5	4
Cancer	head and neck tumor	5.2e-05	CCR5,GART,HIF1A,HSP90B1,HSPA5,IGF1,IL10,IL6,KRT18,LDHA,LGALS3,MYC,NRAS,PCNA,PPARD,PTTG1,SEC61G,TGFBR1,THBS1,TIMP1,UCHL1	21
Cellular Movement	chemotaxis of lymphocytes	5.22e-05	CCL11,CCL13,CCL2,CCR1,CCR2,CCR5,CD40,HSPD1,IL10,PPIB,THBS1	11
Hematological System Development and Function	chemotaxis of lymphocytes	5.22e-05	CCL11,CCL13,CCL2,CCR1,CCR2,CCR5,CD40,HSPD1,IL10,PPIB,THBS1	11
Immune Cell Trafficking	chemotaxis of lymphocytes	5.22e-05	CCL11,CCL13,CCL2,CCR1,CCR2,CCR5,CD40,HSPD1,IL10,PPIB,THBS1	11
Inflammatory Response	chemotaxis of lymphocytes	5.22e-05	CCL11,CCL13,CCL2,CCR1,CCR2,CCR5,CD40,HSPD1,IL10,PPIB,THBS1	11
Hematological System Development and Function	development of leukocytes	5.22e-05	BID,CCL13,CCR5,CD274,CD40,CD80,CDK1,CDKN1A,HIF1A,HSP90B1,HSPD1,IFNG,IGF1,IL10,IL1A,IL1RN,IL3,IL4R,IL6,LGALS3,LIF,MYC,PSMB8,SOCS1,TGFBR1,THBS1,TLR2,TNFSF11	28
Cellular Development	development of leukocytes	5.22e-05	BID,CCL13,CCR5,CD274,CD40,CD80,CDK1,CDKN1A,HIF1A,HSP90B1,HSPD1,IFNG,IGF1,IL10,IL1A,IL1RN,IL3,IL4R,IL6,LGALS3,LIF,MYC,PSMB8,SOCS1,TGFBR1,THBS1,TLR2,TNFSF11	28
Hematopoiesis	development of leukocytes	5.22e-05	BID,CCL13,CCR5,CD274,CD40,CD80,CDK1,CDKN1A,HIF1A,HSP90B1,HSPD1,IFNG,IGF1,IL10,IL1A,IL1RN,IL3,IL4R,IL6,LGALS3,LIF,MYC,PSMB8,SOCS1,TGFBR1,THBS1,TLR2,TNFSF11	28
Inflammatory Disease	experimental autoimmune myocarditis of mice	5.31e-05	CCL13,CCL2,CCL3L3,CCR2,CCR5	5
Immunological Disease	experimental autoimmune myocarditis of mice	5.31e-05	CCL13,CCL2,CCL3L3,CCR2,CCR5	5
Cardiovascular Disease	experimental autoimmune myocarditis of mice	5.31e-05	CCL13,CCL2,CCL3L3,CCR2,CCR5	5
Infectious Disease	experimental autoimmune myocarditis of mice	5.31e-05	CCL13,CCL2,CCL3L3,CCR2,CCR5	5
Cell Morphology	modification of T lymphocytes	5.31e-05	CD274,CD80,IFNG,IGF1,LIF	5
Hematological System Development and Function	modification of T lymphocytes	5.31e-05	CD274,CD80,IFNG,IGF1,LIF	5
Cell-To-Cell Signaling and Interaction	induction of normal cells	5.31e-05	CD40,HSP90B1,IFNG,IL10,IL1RN,IL3,IL6,LIF	8
Cell Death	survival of tumor cell lines	5.31e-05	CAMK2D,CCL2,CD40,CDKN1A,DPP4,DYRK3,HMOX1,HSPA5,IFNG,IGF1,IL10,IL1A,IL6,LGALS3,LIF,MYC,NRAS,PBK,PCNA,PLAUR,RRM2,SOD2,TNFSF11	23
Hematological System Development and Function	interaction of T lymphocytes	5.42e-05	CCL11,CCR1,CCR5,CD40,CD80,IFNG,IL10,TLR2,TNFSF11	9
Cell-To-Cell Signaling and Interaction	interaction of T lymphocytes	5.42e-05	CCL11,CCR1,CCR5,CD40,CD80,IFNG,IL10,TLR2,TNFSF11	9
Hematological System Development and Function	binding of monocytes	5.42e-05	CCL11,CCL13,CCL2,CCR1,IL10,IL1A	6
Cell-To-Cell Signaling and Interaction	binding of monocytes	5.42e-05	CCL11,CCL13,CCL2,CCR1,IL10,IL1A	6
Inflammatory Response	binding of monocytes	5.42e-05	CCL11,CCL13,CCL2,CCR1,IL10,IL1A	6
Cellular Development	developmental process of neuroendocrine cells	5.42e-05	IFNG,IGF1,IL1A,IL1RN,IL6,LIF	6
Cellular Development	developmental process of osteoclast precursor cells	5.42e-05	IFNG,IL1A,IL3,IL6,TLR2,TNFSF11	6
Hematological System Development and Function	quantity of leukocytes	5.45e-05	BID,CCL11,CCL13,CCL2,CCR2,CD274,CD40,CD80,CDKN1A,HIF1A,HSP90B1,IFNG,IGF1,IL10,IL1A,IL3,IL6,LGALS3,LIF,MYC,SAMSN1,SOCS1,TLR2,TNFRSF21,TNFSF11	25
Tissue Morphology	quantity of leukocytes	5.45e-05	BID,CCL11,CCL13,CCL2,CCR2,CD274,CD40,CD80,CDKN1A,HIF1A,HSP90B1,IFNG,IGF1,IL10,IL1A,IL3,IL6,LGALS3,LIF,MYC,SAMSN1,SOCS1,TLR2,TNFRSF21,TNFSF11	25
Neurological Disease	encephalopathy	5.45e-05	ADORA2B,CCL13,CCL2,CCR1,CCR2,CD40,CD80,CRLF1,DPP4,HIF1A,IFNG,IGF1,IL10,IL1RN,IL6,LIF,MLC1,SLC25A22,TIMP1,TNFRSF12A,TNFRSF21,UCHL1	22
Cell Cycle	G1 phase	5.51e-05	BMP7,CAMK2D,CCNE2,CD40,CDK1,CDKN1A,CDKN3,GNL3,HUS1,IFNG,IGF1,IL1A,IL3,IL6,LGALS3,LIF,MCM7,MYBL2,MYC,SOD2	20
Inflammatory Disease	experimental autoimmune encephalomyelitis of organism	5.51e-05	CCL13,CCR1,CCR2,CD40,CD80,DPP4,IFNG,IGF1,IL10,IL1RN,IL6,LIF,TNFRSF12A,TNFRSF21	14
Immunological Disease	experimental autoimmune encephalomyelitis of organism	5.51e-05	CCL13,CCR1,CCR2,CD40,CD80,DPP4,IFNG,IGF1,IL10,IL1RN,IL6,LIF,TNFRSF12A,TNFRSF21	14
Neurological Disease	experimental autoimmune encephalomyelitis of organism	5.51e-05	CCL13,CCR1,CCR2,CD40,CD80,DPP4,IFNG,IGF1,IL10,IL1RN,IL6,LIF,TNFRSF12A,TNFRSF21	14
Cellular Growth and Proliferation	proliferation of smooth muscle cells	5.51e-05	BMP7,CCL2,CDKN1A,HIF1A,HSPD1,IFNG,IGF1,IL10,IL1A,IL1RN,IL6,MYC,PLAUR,TLR2	14
Skeletal and Muscular System Development and Function	proliferation of smooth muscle cells	5.51e-05	BMP7,CCL2,CDKN1A,HIF1A,HSPD1,IFNG,IGF1,IL10,IL1A,IL1RN,IL6,MYC,PLAUR,TLR2	14
Neurological Disease	neurological disorder of mammalia	5.58e-05	CCL13,CCL2,CCR1,CCR2,CD40,CD80,CYP1B1,DPP4,HIF1A,HMOX1,HSP90B1,HSPA5,HSPD1,IFNG,IGF1,IL10,IL1RN,IL6,LIF,MLC1,MYC,NAPG,PLAUR,SOD2,TIMELESS,TLR2,TNFRSF12A,TNFRSF21,UCHL1	29
Tissue Development	accumulation of tumor cell lines	5.63e-05	CCR1,CDKN1A,HMOX1,IL6,LIF,PTTG1,TNFSF11	7
Hematological Disease	neutrophilia	5.63e-05	CCR2,IFNG,IL10,IL1RN,IL6,LIF,TLR2	7
Organismal Injury and Abnormalities	neutrophilia	5.63e-05	CCR2,IFNG,IL10,IL1RN,IL6,LIF,TLR2	7
Cellular Development	developmental process of bone marrow cells	5.89e-05	BMP7,CCL11,CCL2,CCR1,CD40,CDKN1A,IFNG,IGF1,IL10,IL1RN,IL3,IL6,MYBL2,MYC,THBS1,TNFSF11	16
Hematological System Development and Function	binding of mononuclear leukocytes	5.91e-05	CCL11,CCL13,CCL2,CCR1,CCR5,CD40,IFNG,IL10,IL1A,TNFSF11	10
Cell-To-Cell Signaling and Interaction	binding of mononuclear leukocytes	5.91e-05	CCL11,CCL13,CCL2,CCR1,CCR5,CD40,IFNG,IL10,IL1A,TNFSF11	10
Cell Death	cell death of normal cells	5.98e-05	ADORA2B,BID,BMP7,CAMK2D,CCL11,CCL13,CCL3L3,CCR2,CCR5,CD274,CD40,CDK1,CDKN1A,CYP1B1,GFPT1,HIF1A,HK2,HMOX1,HSPA5,HSPD1,IFNG,IGF1,IL10,IL1A,IL1RN,IL3,IL6,KRT18,LGALS3,LIF,MANF,MT1F,MYBL2,MYC,NRAS,PLAUR,PPARD,SOCS1,SOD2,TGFBR1,THBS1,TIMP1,TLR2,TNFRSF21,TNFSF11	45
Hematological System Development and Function	quantity of mononuclear leukocytes	6.08e-05	BID,CCL13,CCR2,CD274,CD40,CD80,CDKN1A,HIF1A,HSP90B1,IFNG,IGF1,IL10,IL1A,IL3,IL6,LIF,MYC,SAMSN1,SOCS1,TLR2,TNFRSF21	21
Tissue Morphology	quantity of mononuclear leukocytes	6.08e-05	BID,CCL13,CCR2,CD274,CD40,CD80,CDKN1A,HIF1A,HSP90B1,IFNG,IGF1,IL10,IL1A,IL3,IL6,LIF,MYC,SAMSN1,SOCS1,TLR2,TNFRSF21	21
Cell Death	apoptosis of phagocytes	6.09e-05	CD40,CDKN1A,HIF1A,IFNG,IL10,IL1RN,IL3,IL6,LGALS3,SOCS1,SOD2,TLR2,TNFSF11	13
Cardiovascular System Development and Function	cardiovascular process of organism	6.09e-05	ADORA2B,CCL2,CD40,HIF1A,IFNG,IL1RN,LGALS3,MYC,PLAUR,THBS1,TIMP1,TNFSF11,WARS	13
Hematological System Development and Function	quantity of antigen presenting cells	6.09e-05	BID,CCL13,CCL2,CCR2,IFNG,IL10,IL1A,IL3,IL6,LGALS3,LIF,SOCS1,TNFSF11	13
Tissue Morphology	quantity of antigen presenting cells	6.09e-05	BID,CCL13,CCL2,CCR2,IFNG,IL10,IL1A,IL3,IL6,LGALS3,LIF,SOCS1,TNFSF11	13
Cell Death	cell death of leukocytes	6.15e-05	BID,CCL11,CCL13,CCR5,CD274,CD40,CDK1,CDKN1A,HIF1A,IFNG,IGF1,IL10,IL1RN,IL3,IL6,LGALS3,MYC,SOCS1,SOD2,THBS1,TLR2,TNFSF11	22
Cell Death	cell viability of tumor cell lines	6.69e-05	ANLN,CCL2,CDKN1A,HMOX1,HSP90B1,HSPA5,IFNG,IGF1,IL10,IL6,PLAUR,SOCS1,SOD2	13
Cellular Development	maturation of leukocytes	6.69e-05	CCR2,CD40,CD80,HIF1A,HSP90B1,HSPD1,IFNG,IL10,IL1A,IL3,IL6,TLR2,TNFSF11	13
Cell Death	cell death of blood cells	6.76e-05	BID,CCL11,CCL13,CCL3L3,CCR5,CD274,CD40,CDK1,CDKN1A,HIF1A,IFNG,IGF1,IL10,IL1RN,IL3,IL6,LGALS3,MYC,SOCS1,SOD2,THBS1,TLR2,TNFSF11	23
Cellular Movement	cell movement of bone marrow cells	6.94e-05	CCL11,CCL2,CCR1,CCR2,HMOX1,IFNG,IL10,IL1A,IL1RN,IL3,IL4R,IL6,SLPI,TLR2	14
Immune Cell Trafficking	cell movement of bone marrow cells	6.94e-05	CCL11,CCL2,CCR1,CCR2,HMOX1,IFNG,IL10,IL1A,IL1RN,IL3,IL4R,IL6,SLPI,TLR2	14
Inflammatory Response	cell movement of bone marrow cells	6.94e-05	CCL11,CCL2,CCR1,CCR2,HMOX1,IFNG,IL10,IL1A,IL1RN,IL3,IL4R,IL6,SLPI,TLR2	14
Hematopoiesis	cell movement of bone marrow cells	6.94e-05	CCL11,CCL2,CCR1,CCR2,HMOX1,IFNG,IL10,IL1A,IL1RN,IL3,IL4R,IL6,SLPI,TLR2	14
Immunological Disease	immunological disorder of primate	7.07e-05	CCR5,CD40,IL10,IL1RN,IL3,IL6,SOCS1	7
Hematological System Development and Function	development of lymphocytes	7.07e-05	BID,CCL13,CCR5,CD274,CD40,CD80,CDK1,CDKN1A,HIF1A,HSP90B1,HSPD1,IFNG,IGF1,IL10,IL1A,IL1RN,IL4R,IL6,LGALS3,LIF,MYC,PSMB8,SOCS1,TGFBR1,THBS1,TLR2,TNFSF11	27
Cellular Development	development of lymphocytes	7.07e-05	BID,CCL13,CCR5,CD274,CD40,CD80,CDK1,CDKN1A,HIF1A,HSP90B1,HSPD1,IFNG,IGF1,IL10,IL1A,IL1RN,IL4R,IL6,LGALS3,LIF,MYC,PSMB8,SOCS1,TGFBR1,THBS1,TLR2,TNFSF11	27
Hematopoiesis	development of lymphocytes	7.07e-05	BID,CCL13,CCR5,CD274,CD40,CD80,CDK1,CDKN1A,HIF1A,HSP90B1,HSPD1,IFNG,IGF1,IL10,IL1A,IL1RN,IL4R,IL6,LGALS3,LIF,MYC,PSMB8,SOCS1,TGFBR1,THBS1,TLR2,TNFSF11	27
Cellular Development	developmental process of tumor cell lines	7.07e-05	BMP7,CD274,CD40,CD80,CDK1,CDKN1A,DPP4,GMNN,HAS2,HIF1A,HMOX1,HSPA5,IFNG,IGF1,IL10,IL1A,IL1RN,IL3,IL6,LGALS3,LIF,MYC,NRAS,PLAUR,PPARD,RQCD1,RRM2,SEC61G,SOCS1,SOD2,THBS1,TIMP1,TMEM49,TNFSF11,TRPM6,UCHL1	36
Hematological System Development and Function	differentiation of leukocyte cell lines	7.07e-05	CDKN1A,IGF1,IL10,IL3,IL6,MYBL2,MYC,TIMP1,TNFSF11	9
Cellular Development	differentiation of leukocyte cell lines	7.07e-05	CDKN1A,IGF1,IL10,IL3,IL6,MYBL2,MYC,TIMP1,TNFSF11	9
Hematopoiesis	differentiation of leukocyte cell lines	7.07e-05	CDKN1A,IGF1,IL10,IL3,IL6,MYBL2,MYC,TIMP1,TNFSF11	9
Cellular Movement	migration of normal cells	7.12e-05	CCL11,CCL13,CCL2,CCL3L3,CCR1,CCR2,CCR5,CD40,CD80,CDKN1A,GRK6,HIF1A,HMOX1,HSPD1,IFNG,IGF1,IL10,IL1A,IL3,IL6,LGALS3,MYC,PLAUR,PPARD,PPIB,SLPI,SOCS1,TGFBR1,THBS1,TIMP1,TLR2,TNFRSF12A,TNFRSF21,TNFSF11,WARS	35
Cell Death	apoptosis of lymphoblastoid cell lines	7.12e-05	CDKN1A,IFNG,IL6,MYC,PCNA,SOD2	6
Organismal Injury and Abnormalities	granuloma	7.12e-05	CCL11,IFNG,IL10,IL1RN,IL4R,SOCS1	6
Cellular Growth and Proliferation	induction of T lymphocytes	7.12e-05	CD40,HSP90B1,IFNG,IL10,IL1RN,IL6	6
Hematological System Development and Function	induction of T lymphocytes	7.12e-05	CD40,HSP90B1,IFNG,IL10,IL1RN,IL6	6
Cell-To-Cell Signaling and Interaction	induction of T lymphocytes	7.12e-05	CD40,HSP90B1,IFNG,IL10,IL1RN,IL6	6
Cell-mediated Immune Response	induction of T lymphocytes	7.12e-05	CD40,HSP90B1,IFNG,IL10,IL1RN,IL6	6
Cellular Function and Maintenance	induction of T lymphocytes	7.12e-05	CD40,HSP90B1,IFNG,IL10,IL1RN,IL6	6
Cellular Development	induction of T lymphocytes	7.12e-05	CD40,HSP90B1,IFNG,IL10,IL1RN,IL6	6
Hematopoiesis	induction of T lymphocytes	7.12e-05	CD40,HSP90B1,IFNG,IL10,IL1RN,IL6	6
Cellular Growth and Proliferation	proliferation of leukemia cells	7.12e-05	CD40,IFNG,IL1A,IL1RN,IL3,MYC	6
Tumor Morphology	proliferation of leukemia cells	7.12e-05	CD40,IFNG,IL1A,IL1RN,IL3,MYC	6
Cellular Growth and Proliferation	stimulation of granulocytes	7.12e-05	CCL11,CCL13,IFNG,IL3,LIF,TLR2	6
Hematological System Development and Function	stimulation of granulocytes	7.12e-05	CCL11,CCL13,IFNG,IL3,LIF,TLR2	6
Cell-To-Cell Signaling and Interaction	stimulation of granulocytes	7.12e-05	CCL11,CCL13,IFNG,IL3,LIF,TLR2	6
Hematological System Development and Function	differentiation of dendritic cells	7.2e-05	CCL13,CD40,IFNG,IL10,IL3,IL6,SOCS1,TLR2	8
Antigen Presentation	differentiation of dendritic cells	7.2e-05	CCL13,CD40,IFNG,IL10,IL3,IL6,SOCS1,TLR2	8
Cellular Development	differentiation of dendritic cells	7.2e-05	CCL13,CD40,IFNG,IL10,IL3,IL6,SOCS1,TLR2	8
Hematopoiesis	differentiation of dendritic cells	7.2e-05	CCL13,CD40,IFNG,IL10,IL3,IL6,SOCS1,TLR2	8
Cellular Growth and Proliferation	proliferation of lymphoma cell lines	7.2e-05	ADORA2B,CD40,CDKN1A,IFNG,IGF1,IL3,LDHA,MYC	8
Cellular Function and Maintenance	cytostasis of cell lines	7.25e-05	BMP7,CD40,CDKN1A,GBP2,HAS2,IFNG,IGF1,IL6,LIF,NRAS,SOCS1,TGFBR1,TIMP1,TNFSF11	14
Cellular Development	differentiation of osteocytes	7.25e-05	BMP7,CCL2,CCL3L3,IFNG,IGF1,IL10,IL1A,IL3,IL6,MYC,PDLIM7,SOCS1,TLR2,TNFSF11	14
Connective Tissue Development and Function	differentiation of osteocytes	7.25e-05	BMP7,CCL2,CCL3L3,IFNG,IGF1,IL10,IL1A,IL3,IL6,MYC,PDLIM7,SOCS1,TLR2,TNFSF11	14
Hematological System Development and Function	T cell development	7.37e-05	BID,CCL13,CCR5,CD274,CD40,CD80,CDK1,CDKN1A,HSP90B1,HSPD1,IFNG,IGF1,IL10,IL1A,IL1RN,IL4R,IL6,LGALS3,LIF,MYC,PSMB8,SOCS1,TGFBR1,THBS1,TLR2,TNFSF11	26
Cell-mediated Immune Response	T cell development	7.37e-05	BID,CCL13,CCR5,CD274,CD40,CD80,CDK1,CDKN1A,HSP90B1,HSPD1,IFNG,IGF1,IL10,IL1A,IL1RN,IL4R,IL6,LGALS3,LIF,MYC,PSMB8,SOCS1,TGFBR1,THBS1,TLR2,TNFSF11	26
Cellular Function and Maintenance	T cell development	7.37e-05	BID,CCL13,CCR5,CD274,CD40,CD80,CDK1,CDKN1A,HSP90B1,HSPD1,IFNG,IGF1,IL10,IL1A,IL1RN,IL4R,IL6,LGALS3,LIF,MYC,PSMB8,SOCS1,TGFBR1,THBS1,TLR2,TNFSF11	26
Cellular Development	T cell development	7.37e-05	BID,CCL13,CCR5,CD274,CD40,CD80,CDK1,CDKN1A,HSP90B1,HSPD1,IFNG,IGF1,IL10,IL1A,IL1RN,IL4R,IL6,LGALS3,LIF,MYC,PSMB8,SOCS1,TGFBR1,THBS1,TLR2,TNFSF11	26
Hematopoiesis	T cell development	7.37e-05	BID,CCL13,CCR5,CD274,CD40,CD80,CDK1,CDKN1A,HSP90B1,HSPD1,IFNG,IGF1,IL10,IL1A,IL1RN,IL4R,IL6,LGALS3,LIF,MYC,PSMB8,SOCS1,TGFBR1,THBS1,TLR2,TNFSF11	26
Cell Cycle	cell stage of normal cells	7.37e-05	ADORA2B,BMP7,CCNE2,CD40,CDKN1A,IFNG,IGF1,IL10,IL3,IL4R,IL6,MYBL2,MYC,PTTG1,SOD2,TRIP13	16
Cellular Growth and Proliferation	colony formation	7.45e-05	CCL13,CCL3L3,CDKN1A,DYRK3,HAS2,IFNG,IGF1,IL10,IL1A,IL1RN,IL3,IL6,LGALS3,LIF,MYC,NRAS,PBK,PHLDA1,PTTG1,RRM2,SLPI,SOCS1,SOD2	23
Cellular Growth and Proliferation	growth of cell lines	7.72e-05	BMP7,CD274,CD40,CD80,CDK1,CDKN1A,DPP4,GBP2,HAS2,HIF1A,HMOX1,HSPA5,IFNG,IGF1,IL10,IL1A,IL1RN,IL3,IL6,LGALS3,LIF,MCTS1,MT1F,MYC,NRAS,PLAUR,PPARD,PTTG1,RRM2,SEC61G,SOCS1,SOD2,THBS1,TMEM49,TNFRSF12A,TRPM6,UCHL1	37
Respiratory Disease	respiratory disorder of mice	7.81e-05	BID,CCL11,CCL13,CCL2,CCR2,CCR5,HAS2,IFNG,IL10,IL4R,IL6,LGALS3,PTX3,SOCS1	14
Hematological System Development and Function	activation of lymphocytes	7.86e-05	CCL11,CCL13,CCL2,CCR2,CD274,CD40,CD80,CDKN1A,DPP4,HSP90B1,HSPD1,IFNG,IL10,IL1RN,IL6,SOCS1,THBS1	17
Immune Cell Trafficking	activation of lymphocytes	7.86e-05	CCL11,CCL13,CCL2,CCR2,CD274,CD40,CD80,CDKN1A,DPP4,HSP90B1,HSPD1,IFNG,IL10,IL1RN,IL6,SOCS1,THBS1	17
Cell-To-Cell Signaling and Interaction	activation of lymphocytes	7.86e-05	CCL11,CCL13,CCL2,CCR2,CD274,CD40,CD80,CDKN1A,DPP4,HSP90B1,HSPD1,IFNG,IL10,IL1RN,IL6,SOCS1,THBS1	17
Inflammatory Response	activation of lymphocytes	7.86e-05	CCL11,CCL13,CCL2,CCR2,CD274,CD40,CD80,CDKN1A,DPP4,HSP90B1,HSPD1,IFNG,IL10,IL1RN,IL6,SOCS1,THBS1	17
Cellular Movement	infiltration by monocytes	8e-05	CCL13,CCL2,CCR2,IL6,SOCS1	5
Hematological System Development and Function	infiltration by monocytes	8e-05	CCL13,CCL2,CCR2,IL6,SOCS1	5
Immune Cell Trafficking	infiltration by monocytes	8e-05	CCL13,CCL2,CCR2,IL6,SOCS1	5
Inflammatory Response	infiltration by monocytes	8e-05	CCL13,CCL2,CCR2,IL6,SOCS1	5
Cell Cycle	interphase of lymphoma cell lines	8e-05	CD40,CDKN1A,IFNG,MYC,SOD2	5
Hematological Disease	viral hemorrhagic fever	8e-05	CCL2,IFNG,IL10,IL1RN,IL6	5
Infectious Disease	viral hemorrhagic fever	8e-05	CCL2,IFNG,IL10,IL1RN,IL6	5
Cellular Movement	movement of cell lines	8.09e-05	CCL11,CCL13,CCL2,CCR1,CCR2,CCR5,CD40,CDKN1A,CTSL1,DPP4,GRK6,HAS2,HIF1A,IFNG,IGF1,IL1A,IL3,IL6,LGALS3,NRAS,PLAUR,PTTG1,SOD2,TGFBI,TGFBR1,THBS1,TIMP1,TLR2	28
Hematological System Development and Function	differentiation of macrophages	8.15e-05	CD40,IFNG,IL10,IL3,IL6,LIF,SOCS1,TIMP1,TLR2,TNFSF11	10
Antigen Presentation	differentiation of macrophages	8.15e-05	CD40,IFNG,IL10,IL3,IL6,LIF,SOCS1,TIMP1,TLR2,TNFSF11	10
Cellular Development	differentiation of macrophages	8.15e-05	CD40,IFNG,IL10,IL3,IL6,LIF,SOCS1,TIMP1,TLR2,TNFSF11	10
Hematopoiesis	differentiation of macrophages	8.15e-05	CD40,IFNG,IL10,IL3,IL6,LIF,SOCS1,TIMP1,TLR2,TNFSF11	10
Cellular Development	developmental process of macrophages	8.2e-05	CD40,IFNG,IL10,IL1RN,IL3,IL6,LIF,SOCS1,TIMP1,TLR2,TNFSF11	11
Cell Signaling	quantity of Ca2+	8.25e-05	ATP2A2,CAMK2D,CCL11,CCL13,CCL2,CCL3L3,CCR1,CCR2,CCR5,GRK6,HSPA5,IFNG,IGF1,IL6,MYC,PLAUR,TNFSF11	17
Molecular Transport	quantity of Ca2+	8.25e-05	ATP2A2,CAMK2D,CCL11,CCL13,CCL2,CCL3L3,CCR1,CCR2,CCR5,GRK6,HSPA5,IFNG,IGF1,IL6,MYC,PLAUR,TNFSF11	17
Vitamin and Mineral Metabolism	quantity of Ca2+	8.25e-05	ATP2A2,CAMK2D,CCL11,CCL13,CCL2,CCL3L3,CCR1,CCR2,CCR5,GRK6,HSPA5,IFNG,IGF1,IL6,MYC,PLAUR,TNFSF11	17
Hematological System Development and Function	activation of dendritic cells	8.35e-05	CD40,CD80,HSP90B1,IFNG,IL10,IL3,SLPI,TLR2	8
Immune Cell Trafficking	activation of dendritic cells	8.35e-05	CD40,CD80,HSP90B1,IFNG,IL10,IL3,SLPI,TLR2	8
Antigen Presentation	activation of dendritic cells	8.35e-05	CD40,CD80,HSP90B1,IFNG,IL10,IL3,SLPI,TLR2	8
Cell-To-Cell Signaling and Interaction	activation of dendritic cells	8.35e-05	CD40,CD80,HSP90B1,IFNG,IL10,IL3,SLPI,TLR2	8
Inflammatory Response	activation of dendritic cells	8.35e-05	CD40,CD80,HSP90B1,IFNG,IL10,IL3,SLPI,TLR2	8
Neurological Disease	demyelination	8.35e-05	CCL13,CCL2,CCL3L3,CCR5,IFNG,IL3,IL6,TNFRSF21	8
Cellular Growth and Proliferation	growth of bone marrow cells	8.35e-05	BMP7,CCL11,CCL2,IFNG,IGF1,IL10,IL3,IL6	8
Cellular Development	growth of bone marrow cells	8.35e-05	BMP7,CCL11,CCL2,IFNG,IGF1,IL10,IL3,IL6	8
Lymphoid Tissue Structure and Development	growth of bone marrow cells	8.35e-05	BMP7,CCL11,CCL2,IFNG,IGF1,IL10,IL3,IL6	8
Cellular Growth and Proliferation	induction of leukocytes	8.35e-05	CD40,HSP90B1,IFNG,IL10,IL1RN,IL3,IL6	7
Hematological System Development and Function	induction of leukocytes	8.35e-05	CD40,HSP90B1,IFNG,IL10,IL1RN,IL3,IL6	7
Cell-To-Cell Signaling and Interaction	induction of leukocytes	8.35e-05	CD40,HSP90B1,IFNG,IL10,IL1RN,IL3,IL6	7
Genetic Disorder	genetic disorder of mice	8.38e-05	CCL11,CCL13,CCR2,CCR5,CD40,CYP1B1,DPP4,HSD11B1,IFNG,IGF1,IL10,IL1RN,IL4R,IL6,LIF,MT1F,MYC,NRAS,PPARD,SOCS1,SOD2,TLR2,TNFSF11,UCHL1	24
Cell-To-Cell Signaling and Interaction	response of cells	8.92e-05	ADORA2B,CCL13,CCR1,CCR2,CCR5,CD274,CD80,CRLF1,HIF1A,HMOX1,IFNG,IL10,IL3,IL6,LIF,LY96,MYC,SOCS1,SOD2,THBS1,TLR2	21
Post-Translational Modification	activation of protein	8.92e-05	BID,BMP7,CCL13,CTSL1,GRK6,IFNG,IGF1,IL6,LIF,PLAUR,PPARD,SOCS1,TGFBR1,TNFSF11	14
Cellular Movement	cell movement of eosinophils	8.95e-05	CCL11,CCL13,CCL2,CCR1,IFNG,IL10,IL3,IL4R,LGALS3	9
Hematological System Development and Function	cell movement of eosinophils	8.95e-05	CCL11,CCL13,CCL2,CCR1,IFNG,IL10,IL3,IL4R,LGALS3	9
Immune Cell Trafficking	cell movement of eosinophils	8.95e-05	CCL11,CCL13,CCL2,CCR1,IFNG,IL10,IL3,IL4R,LGALS3	9
Hypersensitivity Response	cell movement of eosinophils	8.95e-05	CCL11,CCL13,CCL2,CCR1,IFNG,IL10,IL3,IL4R,LGALS3	9
Hematological System Development and Function	differentiation of antigen presenting cells	8.99e-05	CCL13,CD40,IFNG,IL10,IL3,IL6,LIF,SOCS1,TIMP1,TLR2,TNFSF11	11
Antigen Presentation	differentiation of antigen presenting cells	8.99e-05	CCL13,CD40,IFNG,IL10,IL3,IL6,LIF,SOCS1,TIMP1,TLR2,TNFSF11	11
Cellular Development	differentiation of antigen presenting cells	8.99e-05	CCL13,CD40,IFNG,IL10,IL3,IL6,LIF,SOCS1,TIMP1,TLR2,TNFSF11	11
Hematopoiesis	differentiation of antigen presenting cells	8.99e-05	CCL13,CD40,IFNG,IL10,IL3,IL6,LIF,SOCS1,TIMP1,TLR2,TNFSF11	11
Inflammatory Response	fever of animal	9.32e-05	CCL3L3,IFNG,IL10,IL1A,IL1RN,IL6	6
Organismal Functions	fever of animal	9.32e-05	CCL3L3,IFNG,IL10,IL1A,IL1RN,IL6	6
Cancer	tumorigenesis of cell lines	9.6e-05	CCL2,CD274,CDKN1A,DPP4,HAS2,HMOX1,IGF1,IL6,MYC,PLAUR,PTTG1,SOD2,THBS1,TIMP1	14
Cellular Development	developmental process of hematopoietic cells	9.6e-05	CCL2,CCL3L3,CD40,CDKN1A,IFNG,IGF1,IL10,IL1A,IL3,IL6,SOCS1,THBS1,TNFSF11	13
Cell Cycle	entry into cell division process	9.6e-05	BMP7,CD40,CDK1,CDKN1A,GNL3,HMOX1,IGF1,IL3,IL4R,IL6,MYC,SOCS1,SOD2	13
Hematological System Development and Function	differentiation of phagocytes	9.68e-05	CCL11,CCL13,CD40,IFNG,IL10,IL3,IL6,LIF,SOCS1,TIMP1,TLR2,TNFSF11	12
Cellular Development	differentiation of phagocytes	9.68e-05	CCL11,CCL13,CD40,IFNG,IL10,IL3,IL6,LIF,SOCS1,TIMP1,TLR2,TNFSF11	12
Hematopoiesis	differentiation of phagocytes	9.68e-05	CCL11,CCL13,CD40,IFNG,IL10,IL3,IL6,LIF,SOCS1,TIMP1,TLR2,TNFSF11	12
Cell Cycle	entry into cell stage	9.68e-05	BMP7,CD40,CDK1,CDKN1A,GNL3,HMOX1,IGF1,IL3,IL4R,IL6,MYC,SOD2	12
Cancer	digestive organ tumor	9.68e-05	ANLN,CCL13,CD274,CDKN1A,CDKN3,DSCC1,GMNN,HIF1A,HSP90B1,HSPA5,IFNG,IL10,IL1RN,IL6,KRT18,MCM4,MYC,PLAUR,POLE2,PTTG1,RRM2,SOCS1,TIMP1,TPX2,TRIP13	25
Gastrointestinal Disease	digestive organ tumor	9.68e-05	ANLN,CCL13,CD274,CDKN1A,CDKN3,DSCC1,GMNN,HIF1A,HSP90B1,HSPA5,IFNG,IL10,IL1RN,IL6,KRT18,MCM4,MYC,PLAUR,POLE2,PTTG1,RRM2,SOCS1,TIMP1,TPX2,TRIP13	25
Cell Cycle	cell stage of blood cells	9.74e-05	CD40,IFNG,IGF1,IL10,IL3,IL4R,IL6,MYC	8
Hematological Disease	leukocytosis	9.74e-05	CCL13,CCR2,IFNG,IL10,IL1RN,IL6,LIF,TLR2	8
Organismal Injury and Abnormalities	leukocytosis	9.74e-05	CCL13,CCR2,IFNG,IL10,IL1RN,IL6,LIF,TLR2	8
Cancer	melanoma	9.83e-05	CD40,CDK1,DPP4,GBP2,HIF1A,HSP90B1,IGF1,IL10,IL1A,IL1RN,IL6,MCM4,MCM7,NRAS,RRM2,SOCS1	16
Cellular Growth and Proliferation	proliferation of prostate cancer cell lines	0.000101	BMP7,HIF1A,HMOX1,IFNG,IGF1,IL1A,IL6,LGALS3,PPARD,SOCS1	10
Inflammatory Disease	polyarthritis of rodents	0.000101	CCR2,IFNG,IL10,IL1A,IL1RN,IL4R,IL6,THBS1,TLR2	9
Connective Tissue Disorders	polyarthritis of rodents	0.000101	CCR2,IFNG,IL10,IL1A,IL1RN,IL4R,IL6,THBS1,TLR2	9
Skeletal and Muscular Disorders	polyarthritis of rodents	0.000101	CCR2,IFNG,IL10,IL1A,IL1RN,IL4R,IL6,THBS1,TLR2	9
Hematological System Development and Function	recruitment of mononuclear leukocytes	0.000101	CCL11,CCL13,CCL2,CCR1,CCR2,CD40,IFNG,IL10,IL6	9
Immune Cell Trafficking	recruitment of mononuclear leukocytes	0.000101	CCL11,CCL13,CCL2,CCR1,CCR2,CD40,IFNG,IL10,IL6	9
Cell-To-Cell Signaling and Interaction	recruitment of mononuclear leukocytes	0.000101	CCL11,CCL13,CCL2,CCR1,CCR2,CD40,IFNG,IL10,IL6	9
Cellular Development	developmental process of mononuclear leukocytes	0.000101	BID,CCL13,CCL2,CCR5,CD274,CD40,CD80,CDK1,CDKN1A,HIF1A,HSP90B1,HSPD1,IFNG,IGF1,IL10,IL1A,IL1RN,IL3,IL4R,IL6,LGALS3,LIF,MYC,PSMB8,SOCS1,TGFBR1,THBS1,TLR2,TNFSF11	29
Cancer	growth of malignant tumor	0.000101	CCL2,CD274,CD40,CD80,IL1RN,RRM2,TPX2	7
Molecular Transport	release of protein	0.000101	BID,HMOX1,HSPD1,IL6,LIF,MYC,SOD2	7
Protein Synthesis	release of protein	0.000101	BID,HMOX1,HSPD1,IL6,LIF,MYC,SOD2	7
Cellular Movement	movement of eukaryotic cells	0.000102	CCL11,CCL13,CCL2,CCL3L3,CCR1,CCR2,CCR5,CD40,CD80,CDKN1A,CTSL1,DPP4,GRK6,HAS2,HIF1A,HMOX1,HSPD1,IFNG,IGF1,IL10,IL1A,IL3,IL6,LGALS3,MYC,NRAS,PLAUR,PPARD,PPIB,PTTG1,SLPI,SOCS1,SOD2,TGFBI,TGFBR1,THBS1,TIMP1,TLR2,TNFRSF12A,TNFRSF21,TNFSF11,WARS	42
Cellular Movement	movement of cells	0.000102	CCL11,CCL13,CCL2,CCL3L3,CCR1,CCR2,CCR5,CD40,CD80,CDK1,CDKN1A,CTSL1,DPP4,FAP,GRK6,HAS2,HIF1A,HMOX1,HSPD1,IFNG,IGF1,IL10,IL1A,IL3,IL6,LGALS3,MYC,NRAS,PLAUR,PPARD,PPIB,PTTG1,SLPI,SOCS1,SOD2,TGFBI,TGFBR1,THBS1,TIMP1,TLR2,TNFRSF12A,TNFRSF21,TNFSF11,WARS	44
Inflammatory Response	fever of rats	0.000105	CCL3L3,IL1A,IL1RN,IL6	4
Organismal Functions	fever of rats	0.000105	CCL3L3,IL1A,IL1RN,IL6	4
Hematological System Development and Function	regulation of phagocytes	0.000105	IFNG,IL10,IL3,IL6	4
Inflammatory Response	regulation of phagocytes	0.000105	IFNG,IL10,IL3,IL6	4
Cellular Function and Maintenance	regulation of phagocytes	0.000105	IFNG,IL10,IL3,IL6	4
Cell-To-Cell Signaling and Interaction	response of leukocytes	0.000107	CCL13,CCR1,CCR2,CCR5,CD274,CD80,HMOX1,IL10,IL6,LIF,TLR2	11
Cell Cycle	G2 phase of eukaryotic cells	0.000114	BMP7,CDK1,CDKN1A,DPP4,GMNN,IL1A,IL4R,IL6,LIF,MYBL2,MYC,PTTG1	12
Tissue Morphology	destruction of cartilage tissue	0.000119	IL1A,IL1RN,IL6,SLPI,TNFSF11	5
Hematological Disease	infection of mononuclear leukocytes	0.000119	CCR1,CCR2,CCR5,CD40,TLR2	5
Immunological Disease	infection of mononuclear leukocytes	0.000119	CCR1,CCR2,CCR5,CD40,TLR2	5
Infectious Disease	infection of mononuclear leukocytes	0.000119	CCR1,CCR2,CCR5,CD40,TLR2	5
Hematological System Development and Function	recruitment of granulocytes	0.000119	CCL11,CCL13,CCL2,CCL3L3,CCR1,CCR2,DPP4,IFNG,IL10,IL1RN,SLPI	11
Immune Cell Trafficking	recruitment of granulocytes	0.000119	CCL11,CCL13,CCL2,CCL3L3,CCR1,CCR2,DPP4,IFNG,IL10,IL1RN,SLPI	11
Cell-To-Cell Signaling and Interaction	recruitment of granulocytes	0.000119	CCL11,CCL13,CCL2,CCL3L3,CCR1,CCR2,DPP4,IFNG,IL10,IL1RN,SLPI	11
Hematological Disease	disease of lymphocytes	0.000121	CD274,CD40,IFNG,IL6,LIF,TLR2	6
Immunological Disease	disease of lymphocytes	0.000121	CD274,CD40,IFNG,IL6,LIF,TLR2	6
Cellular Growth and Proliferation	inhibition of blood cells	0.000125	ADORA2B,CD274,CD80,IFNG,IL10,IL3,IL6	7
Hematological System Development and Function	inhibition of blood cells	0.000125	ADORA2B,CD274,CD80,IFNG,IL10,IL3,IL6	7
Cellular Movement	chemotaxis of mononuclear leukocytes	0.000125	CCL11,CCL13,CCL2,CCR1,CCR2,CCR5,CD40,HSPD1,IL10,PLAUR,PPIB,THBS1	12
Hematological System Development and Function	chemotaxis of mononuclear leukocytes	0.000125	CCL11,CCL13,CCL2,CCR1,CCR2,CCR5,CD40,HSPD1,IL10,PLAUR,PPIB,THBS1	12
Immune Cell Trafficking	chemotaxis of mononuclear leukocytes	0.000125	CCL11,CCL13,CCL2,CCR1,CCR2,CCR5,CD40,HSPD1,IL10,PLAUR,PPIB,THBS1	12
Inflammatory Response	chemotaxis of mononuclear leukocytes	0.000125	CCL11,CCL13,CCL2,CCR1,CCR2,CCR5,CD40,HSPD1,IL10,PLAUR,PPIB,THBS1	12
Cell-To-Cell Signaling and Interaction	response of mononuclear leukocytes	0.000125	CCL13,CCR1,CCR2,CCR5,CD274,CD80,HMOX1,IL10,IL6,LIF	10
Cell Cycle	S phase of eukaryotic cells	0.000125	BID,BMP7,CD40,CDKN1A,HMOX1,IFNG,IGF1,IL3,IL4R,IL6,MYBL2,MYC,NRAS,SOD2	14
Free Radical Scavenging	production of reactive oxygen species	0.000125	CCL11,CCL13,CD40,CDKN1A,HK2,HMOX1,IFNG,IGF1,IL10,IL3,SESN3,SOD2,TLR2,TNFSF11	14
Cellular Development	developmental process of lymphocytes	0.000128	BID,CCL13,CCR5,CD274,CD40,CD80,CDK1,CDKN1A,HIF1A,HSP90B1,HSPD1,IFNG,IGF1,IL10,IL1A,IL1RN,IL3,IL4R,IL6,LGALS3,LIF,MYC,PSMB8,SOCS1,TGFBR1,THBS1,TLR2,TNFSF11	28
Respiratory Disease	airway hyperresponsiveness of organism	0.00013	CCL13,CCL3L3,HAS2,IFNG,IL10,IL1RN,IL4R,IL6,LGALS3	9
Inflammatory Disease	airway hyperresponsiveness of organism	0.00013	CCL13,CCL3L3,HAS2,IFNG,IL10,IL1RN,IL4R,IL6,LGALS3	9
Cell Cycle	delay in cell division process	0.00013	CDK1,CDKN1A,CENPE,IFNG,IGF1,MYC,PCNA,PTTG1,SOD2	9
Nutritional Disease	nutritional disorder	0.000131	CCL13,CCR2,CCR5,CD274,CD80,CYP1B1,DPP4,HIF1A,HSD11B1,HSP90B1,IFNG,IGF1,IL10,IL1RN,IL6,LIF,MT1F,MYC,PPARD,PTTG1,SLC6A14	21
Cell Death	cell death	0.000131	ADORA2B,APRT,ATP2A2,BCL2L14,BID,BMP7,CAMK2D,CBX5,CCL11,CCL13,CCL2,CCL3L3,CCR2,CCR5,CD274,CD40,CD80,CDK1,CDKN1A,COX5A,CYP1B1,DPP4,DTYMK,FANCD2,FAP,GFPT1,GMNN,GNL3,HAS2,HIF1A,HK2,HMOX1,HSPA5,HSPD1,IFNG,IGF1,IL10,IL1A,IL1RN,IL3,IL4R,IL6,KRT18,LDHA,LGALS3,LIF,LOXL2,MANF,MCTS1,MT1F,MYBL2,MYC,NEK2,NOLC1,NRAS,PCNA,PHLDA1,PLAUR,PPARD,PTTG1,SEC61G,SLPI,SOCS1,SOD2,TGFBI,TGFBR1,THBS1,TIMP1,TLR2,TNFRSF12A,TN…	73
Cell Cycle	delay in cell division process of cell lines	0.000131	CDK1,CDKN1A,CENPE,IFNG,MYC,PCNA,PTTG1,SOD2	8
Cellular Movement	infiltration by T lymphocytes	0.000131	CCR2,CCR5,CD80,IFNG,IL10,IL6,SOCS1,TNFRSF21	8
Hematological System Development and Function	infiltration by T lymphocytes	0.000131	CCR2,CCR5,CD80,IFNG,IL10,IL6,SOCS1,TNFRSF21	8
Immune Cell Trafficking	infiltration by T lymphocytes	0.000131	CCR2,CCR5,CD80,IFNG,IL10,IL6,SOCS1,TNFRSF21	8
Cell-mediated Immune Response	infiltration by T lymphocytes	0.000131	CCR2,CCR5,CD80,IFNG,IL10,IL6,SOCS1,TNFRSF21	8
Cellular Movement	migration of cell lines	0.000136	CCL11,CCL13,CCL2,CCR1,CCR2,CCR5,CD40,CDKN1A,CTSL1,DPP4,GRK6,HAS2,HIF1A,IFNG,IGF1,IL1A,IL3,IL6,LGALS3,PLAUR,PTTG1,SOD2,TGFBI,TGFBR1,THBS1,TIMP1,TLR2	27
Cellular Growth and Proliferation	growth of tumor cell lines	0.000137	CD274,CD40,CD80,CDK1,CDKN1A,DPP4,HAS2,HMOX1,HSPA5,IFNG,IGF1,IL10,IL1A,IL1RN,IL3,IL6,LGALS3,LIF,MYC,NRAS,PLAUR,PPARD,RRM2,SEC61G,SOCS1,SOD2,THBS1,TMEM49,TRPM6,UCHL1	30
Cellular Development	growth of tumor cell lines	0.000137	CD274,CD40,CD80,CDK1,CDKN1A,DPP4,HAS2,HMOX1,HSPA5,IFNG,IGF1,IL10,IL1A,IL1RN,IL3,IL6,LGALS3,LIF,MYC,NRAS,PLAUR,PPARD,RRM2,SEC61G,SOCS1,SOD2,THBS1,TMEM49,TRPM6,UCHL1	30
Cell Death	apoptosis of eukaryotic cells	0.000138	ADORA2B,BID,BMP7,CAMK2D,CBX5,CCL11,CCL13,CCL3L3,CCR2,CCR5,CD274,CD40,CDK1,CDKN1A,COX5A,CYP1B1,DPP4,DTYMK,FAP,GFPT1,HAS2,HIF1A,HMOX1,HSPA5,HSPD1,IFNG,IGF1,IL10,IL1A,IL1RN,IL3,IL6,KRT18,LDHA,LGALS3,LIF,MCTS1,MT1F,MYBL2,MYC,NOLC1,NRAS,PCNA,PHLDA1,PLAUR,PPARD,PTTG1,SEC61G,SOCS1,SOD2,TGFBR1,THBS1,TIMP1,TLR2,TNFRSF21,TNFSF11,UCHL1	57
Cancer	lung cancer	0.000138	ANLN,CDK1,CDKN1A,CYP1B1,EIF2C2,FANCD2,GART,HIF1A,HSP90B1,IGF1,LDHA,MYC,NRAS,PCNA,PGGT1B,PLAUR,POLE2,RRM2,SEC61G,SLC7A5,SOD2,TGFBR1,THBS1,TIMP1	24
Genetic Disorder	lung cancer	0.000138	ANLN,CDK1,CDKN1A,CYP1B1,EIF2C2,FANCD2,GART,HIF1A,HSP90B1,IGF1,LDHA,MYC,NRAS,PCNA,PGGT1B,PLAUR,POLE2,RRM2,SEC61G,SLC7A5,SOD2,TGFBR1,THBS1,TIMP1	24
Respiratory Disease	lung cancer	0.000138	ANLN,CDK1,CDKN1A,CYP1B1,EIF2C2,FANCD2,GART,HIF1A,HSP90B1,IGF1,LDHA,MYC,NRAS,PCNA,PGGT1B,PLAUR,POLE2,RRM2,SEC61G,SLC7A5,SOD2,TGFBR1,THBS1,TIMP1	24
Cell Death	apoptosis	0.000141	ADORA2B,BCL2L14,BID,BMP7,CAMK2D,CBX5,CCL11,CCL13,CCL3L3,CCR2,CCR5,CD274,CD40,CD80,CDK1,CDKN1A,COX5A,CYP1B1,DPP4,DTYMK,FAP,GFPT1,GNL3,HAS2,HIF1A,HK2,HMOX1,HSPA5,HSPD1,IFNG,IGF1,IL10,IL1A,IL1RN,IL3,IL4R,IL6,KRT18,LDHA,LGALS3,LIF,LOXL2,MCTS1,MT1F,MYBL2,MYC,NOLC1,NRAS,PCNA,PHLDA1,PLAUR,PPARD,PTTG1,SEC61G,SOCS1,SOD2,TGFBI,TGFBR1,THBS1,TIMP1,TLR2,TNFRSF12A,TNFRSF21,TNFSF11,UCHL1	65
Cell-To-Cell Signaling and Interaction	binding of normal cells	0.000141	CCL11,CCL13,CCL2,CCR1,CCR5,CD40,HAS2,IFNG,IGF1,IL10,IL1A,IL6,PLAUR,SLC7A5,TGFBR1,TLR2,TNFSF11	17
Cardiovascular Disease	vascular lesion	0.000142	CCL13,CCL2,CCR2,CD40,HMOX1,IFNG,IGF1,IL6,PTX3,THBS1,TIMP1	11
Cellular Growth and Proliferation	growth of leukemia cell lines	0.000147	IFNG,IL10,IL3,IL6,LGALS3,LIF,MYC,NRAS,SOCS1	9
Cellular Development	growth of leukemia cell lines	0.000147	IFNG,IL10,IL3,IL6,LGALS3,LIF,MYC,NRAS,SOCS1	9
Gastrointestinal Disease	injury of liver	0.000147	CCL13,CDKN1A,IFNG,IL10,IL1A,IL1RN,IL6,SOCS1,TLR2	9
Organismal Injury and Abnormalities	injury of liver	0.000147	CCL13,CDKN1A,IFNG,IL10,IL1A,IL1RN,IL6,SOCS1,TLR2	9
Hepatic System Disease	injury of liver	0.000147	CCL13,CDKN1A,IFNG,IL10,IL1A,IL1RN,IL6,SOCS1,TLR2	9
Cell Cycle	delay in cell division process of tumor cell lines	0.000149	CDK1,CDKN1A,CENPE,IFNG,PCNA,PTTG1,SOD2	7
Cellular Growth and Proliferation	colony formation of eukaryotic cells	0.000149	CCL13,CCL3L3,CDKN1A,DYRK3,HAS2,IFNG,IGF1,IL10,IL1A,IL1RN,IL3,IL6,LIF,MYC,NRAS,PBK,PTTG1,RRM2,SLPI,SOCS1,SOD2	21
Cancer	disease of tumor	0.000151	ATP2A2,CD40,CD80,CDKN1A,CYP1B1,HIF1A,IFNG,IL1RN,IL6,MYC,RRM2,SOCS1,THBS1,TIMP1	14
Hematological System Development and Function	activation of neutrophils	0.000151	CCL13,CCL2,IFNG,IL10,IL1A,IL1RN,IL6,SLPI	8
Immune Cell Trafficking	activation of neutrophils	0.000151	CCL13,CCL2,IFNG,IL10,IL1A,IL1RN,IL6,SLPI	8
Antigen Presentation	activation of neutrophils	0.000151	CCL13,CCL2,IFNG,IL10,IL1A,IL1RN,IL6,SLPI	8
Cell-To-Cell Signaling and Interaction	activation of neutrophils	0.000151	CCL13,CCL2,IFNG,IL10,IL1A,IL1RN,IL6,SLPI	8
Inflammatory Response	activation of neutrophils	0.000151	CCL13,CCL2,IFNG,IL10,IL1A,IL1RN,IL6,SLPI	8
Cellular Development	developmental process of Th2 cells	0.000151	CD80,HSP90B1,HSPD1,IFNG,IL10,IL1A,IL4R,IL6	8
Cardiovascular Disease	atherosclerotic lesion	0.000151	CCL13,CCL2,CCR2,CD40,HMOX1,IFNG,IGF1,PTX3,THBS1,TIMP1	10
Inflammatory Response	inflammatory response of organism	0.000151	CCL2,CCR5,HSPD1,IFNG,IL10,IL1A,IL6,LIF,PLAUR,TLR2	10
Cancer	quantity of tumor	0.000151	CCL11,CCR5,CDKN1A,CYP1B1,FANCD2,IFNG,LGALS3,MYC,SOCS1,TIMP1	10
Cell Cycle	arrest in G0/G1 phase transition of tumor cell lines	0.000151	CDKN1A,IFNG,IGF1,IL6,MYC,PLAUR	6
Cellular Growth and Proliferation	inhibition of T lymphocytes	0.000151	CD274,CD80,IFNG,IL10,IL3,IL6	6
Hematological System Development and Function	inhibition of T lymphocytes	0.000151	CD274,CD80,IFNG,IL10,IL3,IL6	6
Cellular Development	osteoclastogenesis of osteoclasts	0.000151	CCL2,IFNG,IL1A,IL3,IL6,TNFSF11	6
Connective Tissue Development and Function	osteoclastogenesis of osteoclasts	0.000151	CCL2,IFNG,IL1A,IL3,IL6,TNFSF11	6
Skeletal and Muscular System Development and Function	osteoclastogenesis of osteoclasts	0.000151	CCL2,IFNG,IL1A,IL3,IL6,TNFSF11	6
Gastrointestinal Disease	colitis	0.000153	CCR2,CCR5,CD274,CD40,CD80,HSD11B1,IL10,IL1RN,IL6,SOCS1,TLR2	11
Genetic Disorder	colitis	0.000153	CCR2,CCR5,CD274,CD40,CD80,HSD11B1,IL10,IL1RN,IL6,SOCS1,TLR2	11
Inflammatory Disease	colitis	0.000153	CCR2,CCR5,CD274,CD40,CD80,HSD11B1,IL10,IL1RN,IL6,SOCS1,TLR2	11
Hematological System Development and Function	differentiation of mononuclear leukocytes	0.000153	CCL13,CCL2,CD40,CD80,HSP90B1,HSPD1,IFNG,IGF1,IL10,IL1RN,IL3,IL4R,IL6,LGALS3,LIF,MYC,SOCS1,TGFBR1,TLR2,TNFSF11	20
Cellular Development	differentiation of mononuclear leukocytes	0.000153	CCL13,CCL2,CD40,CD80,HSP90B1,HSPD1,IFNG,IGF1,IL10,IL1RN,IL3,IL4R,IL6,LGALS3,LIF,MYC,SOCS1,TGFBR1,TLR2,TNFSF11	20
Hematopoiesis	differentiation of mononuclear leukocytes	0.000153	CCL13,CCL2,CD40,CD80,HSP90B1,HSPD1,IFNG,IGF1,IL10,IL1RN,IL3,IL4R,IL6,LGALS3,LIF,MYC,SOCS1,TGFBR1,TLR2,TNFSF11	20
Cellular Movement	migration of cells	0.000153	CCL11,CCL13,CCL2,CCL3L3,CCR1,CCR2,CCR5,CD40,CD80,CDK1,CDKN1A,CTSL1,DPP4,FAP,GRK6,HAS2,HIF1A,HMOX1,HSPD1,IFNG,IGF1,IL10,IL1A,IL3,IL6,LGALS3,MYC,PLAUR,PPARD,PPIB,PTTG1,SLPI,SOCS1,SOD2,TGFBI,TGFBR1,THBS1,TIMP1,TLR2,TNFRSF12A,TNFRSF21,TNFSF11,WARS	43
Cellular Movement	migration of eukaryotic cells	0.000162	CCL11,CCL13,CCL2,CCL3L3,CCR1,CCR2,CCR5,CD40,CD80,CDKN1A,CTSL1,DPP4,GRK6,HAS2,HIF1A,HMOX1,HSPD1,IFNG,IGF1,IL10,IL1A,IL3,IL6,LGALS3,MYC,PLAUR,PPARD,PPIB,PTTG1,SLPI,SOCS1,SOD2,TGFBI,TGFBR1,THBS1,TIMP1,TLR2,TNFRSF12A,TNFRSF21,TNFSF11,WARS	41
Cancer	cancer of cells	0.000167	CCL2,CD274,HMOX1,IGF1,MYC,PPARD,PTTG1,SOCS1,THBS1,TIMP1	10
Tissue Development	adhesion of mononuclear leukocytes	0.000167	CCL11,CCL13,CCL2,IFNG,IL10,IL1A,IL6,LIF,PPIB,THBS1,TLR2	11
Hematological System Development and Function	adhesion of mononuclear leukocytes	0.000167	CCL11,CCL13,CCL2,IFNG,IL10,IL1A,IL6,LIF,PPIB,THBS1,TLR2	11
Immune Cell Trafficking	adhesion of mononuclear leukocytes	0.000167	CCL11,CCL13,CCL2,IFNG,IL10,IL1A,IL6,LIF,PPIB,THBS1,TLR2	11
Cell-To-Cell Signaling and Interaction	adhesion of mononuclear leukocytes	0.000167	CCL11,CCL13,CCL2,IFNG,IL10,IL1A,IL6,LIF,PPIB,THBS1,TLR2	11
Cell Cycle	arrest in G1 phase of tumor cell lines	0.000167	BMP7,CD40,CDKN1A,GNL3,IFNG,IGF1,IL1A,IL6,LGALS3,MYBL2,MYC	11
Gastrointestinal Disease	disease of liver	0.000167	CCR2,CCR5,IFNG,IL10,IL1RN,IL6,MT1F,MYC,SOCS1,SOD2,TIMP1	11
Hepatic System Disease	disease of liver	0.000167	CCR2,CCR5,IFNG,IL10,IL1RN,IL6,MT1F,MYC,SOCS1,SOD2,TIMP1	11
Cellular Growth and Proliferation	colony formation of cells	0.000167	CCL13,CCL3L3,CDKN1A,DYRK3,HAS2,IFNG,IGF1,IL10,IL1A,IL1RN,IL3,IL6,LIF,MYC,NRAS,PBK,PHLDA1,PTTG1,RRM2,SLPI,SOCS1,SOD2	22
Cell Cycle	arrest in interphase of melanoma cell lines	0.000167	CDKN1A,IFNG,IL1A,IL6,MYC	5
Cellular Assembly and Organization	binding of chromatin	0.000167	CDK1,CDKN1A,GMNN,IFNG,MYC	5
Cellular Development	differentiation of osteoclast precursor cells	0.000167	IL1A,IL3,IL6,TLR2,TNFSF11	5
Connective Tissue Development and Function	differentiation of osteoclast precursor cells	0.000167	IL1A,IL3,IL6,TLR2,TNFSF11	5
Skeletal and Muscular System Development and Function	differentiation of osteoclast precursor cells	0.000167	IL1A,IL3,IL6,TLR2,TNFSF11	5
Cellular Movement	mobilization of granulocytes	0.000167	CCL11,CCL2,CCL3L3,CCR1,DPP4	5
Hematological System Development and Function	mobilization of granulocytes	0.000167	CCL11,CCL2,CCL3L3,CCR1,DPP4	5
Immune Cell Trafficking	mobilization of granulocytes	0.000167	CCL11,CCL2,CCL3L3,CCR1,DPP4	5
Inflammatory Disease	experimental autoimmune encephalomyelitis of mammalia	0.000167	CCL13,CCR1,CCR2,CD40,CD80,DPP4,IFNG,IGF1,IL10,IL6,LIF,TNFRSF12A,TNFRSF21	13
Immunological Disease	experimental autoimmune encephalomyelitis of mammalia	0.000167	CCL13,CCR1,CCR2,CD40,CD80,DPP4,IFNG,IGF1,IL10,IL6,LIF,TNFRSF12A,TNFRSF21	13
Neurological Disease	experimental autoimmune encephalomyelitis of mammalia	0.000167	CCL13,CCR1,CCR2,CD40,CD80,DPP4,IFNG,IGF1,IL10,IL6,LIF,TNFRSF12A,TNFRSF21	13
Gene Expression	binding of DNA	0.00017	CD40,CDKN1A,CYP1B1,GMNN,IFNG,IGF1,IL10,IL1A,IL1RN,IL4R,IL6,MYC,PCNA,PRDX4,TGFBR1,TNFSF11	16
Cell Death	cell death of cell lines	0.000174	ATP2A2,BID,BMP7,CBX5,CCL11,CCL13,CCL2,CCR5,CD40,CDK1,CDKN1A,COX5A,CYP1B1,DPP4,DTYMK,FANCD2,FAP,HIF1A,HK2,HMOX1,HSPA5,HSPD1,IFNG,IGF1,IL10,IL1A,IL1RN,IL3,IL6,KRT18,LDHA,LGALS3,LIF,MCTS1,MT1F,MYBL2,MYC,NEK2,NRAS,PCNA,PLAUR,PPARD,PTTG1,SEC61G,SOCS1,SOD2,THBS1,TIMP1,TLR2,TNFRSF21,TNFSF11,UCHL1	52
Cell Cycle	arrest in G1 phase of cell lines	0.000181	BMP7,CD40,CDKN1A,GNL3,IFNG,IGF1,IL1A,IL3,IL6,LGALS3,MCM7,MYBL2,MYC	13
Cellular Growth and Proliferation	proliferation of vascular smooth muscle cells	0.000183	CDKN1A,HIF1A,HSPD1,IGF1,IL10,IL1A,MYC,PLAUR,TLR2	9
Skeletal and Muscular System Development and Function	proliferation of vascular smooth muscle cells	0.000183	CDKN1A,HIF1A,HSPD1,IGF1,IL10,IL1A,MYC,PLAUR,TLR2	9
Cell Cycle	cell division process of normal cells	0.000183	ADORA2B,BMP7,CCNE2,CD274,CD40,CD80,CDKN1A,FANCD2,HIF1A,IFNG,IGF1,IL3,IL4R,IL6,MYBL2,MYC,PTTG1,SOCS1,SOD2,TRIP13	20
Tissue Development	adhesion of leukocytes	0.000186	CCL11,CCL13,CCL2,IFNG,IL10,IL1A,IL3,IL6,LGALS3,LIF,PLAUR,PPIB,THBS1,TLR2,TNFSF11	15
Hematological System Development and Function	adhesion of leukocytes	0.000186	CCL11,CCL13,CCL2,IFNG,IL10,IL1A,IL3,IL6,LGALS3,LIF,PLAUR,PPIB,THBS1,TLR2,TNFSF11	15
Immune Cell Trafficking	adhesion of leukocytes	0.000186	CCL11,CCL13,CCL2,IFNG,IL10,IL1A,IL3,IL6,LGALS3,LIF,PLAUR,PPIB,THBS1,TLR2,TNFSF11	15
Cell-To-Cell Signaling and Interaction	adhesion of leukocytes	0.000186	CCL11,CCL13,CCL2,IFNG,IL10,IL1A,IL3,IL6,LGALS3,LIF,PLAUR,PPIB,THBS1,TLR2,TNFSF11	15
Cell Death	apoptosis of lung cells	0.000192	BID,CCR2,CCR5,IFNG,IGF1,TLR2	6
Cellular Growth and Proliferation	proliferation of synovial cells	0.000192	CCL13,CCL2,IL1A,IL6,LIF,TNFRSF12A	6
Connective Tissue Development and Function	proliferation of synovial cells	0.000192	CCL13,CCL2,IL1A,IL6,LIF,TNFRSF12A	6
Cell Morphology	size of blood cells	0.000192	CCL13,CD40,IL4R,IL6,MYC,TNFSF11	6
Organismal Injury and Abnormalities	organismal abnormalities of mice	0.000194	BID,BMP7,CCL13,CCR1,CCR2,CCR5,HIF1A,IFNG,IL10,IL6,LGALS3,LIF,TLR2	13
Inflammatory Disease	experimentally-induced arthritis	0.0002	CCL3L3,CCR1,CCR2,CCR5,IFNG,IL10,IL1RN,IL4R,IL6,THBS1,TLR2	11
Connective Tissue Disorders	experimentally-induced arthritis	0.0002	CCL3L3,CCR1,CCR2,CCR5,IFNG,IL10,IL1RN,IL4R,IL6,THBS1,TLR2	11
Skeletal and Muscular Disorders	experimentally-induced arthritis	0.0002	CCL3L3,CCR1,CCR2,CCR5,IFNG,IL10,IL1RN,IL4R,IL6,THBS1,TLR2	11
Antimicrobial Response	clearance of Influenza virus	0.0002	CCL3L3,CCR2,IFNG,IL6	4
Neurological Disease	paralysis of mice	0.0002	HMOX1,IFNG,IL10,IL6	4
Hematological System Development and Function	priming of macrophages	0.0002	CD40,IFNG,IGF1,IL10	4
Immune Cell Trafficking	priming of macrophages	0.0002	CD40,IFNG,IGF1,IL10	4
Antigen Presentation	priming of macrophages	0.0002	CD40,IFNG,IGF1,IL10	4
Cell-To-Cell Signaling and Interaction	priming of macrophages	0.0002	CD40,IFNG,IGF1,IL10	4
Inflammatory Response	priming of macrophages	0.0002	CD40,IFNG,IGF1,IL10	4
Cancer	lymphoid cancer	0.000202	CD40,CD80,CDK1,CDKN1A,CYP1B1,DPP4,GART,H2AFX,HIF1A,HSP90B1,IFNG,IL10,IL6,MYC,NRAS,PCNA,POLE2,RRM2	18
Tissue Development	adhesion of blood cells	0.000202	CCL11,CCL13,CCL2,IFNG,IL10,IL1A,IL3,IL6,LGALS3,LIF,PLAUR,PPIB,PTX3,THBS1,TLR2,TNFSF11	16
Cell-To-Cell Signaling and Interaction	adhesion of blood cells	0.000202	CCL11,CCL13,CCL2,IFNG,IL10,IL1A,IL3,IL6,LGALS3,LIF,PLAUR,PPIB,PTX3,THBS1,TLR2,TNFSF11	16
Cellular Development	developmental process of endothelial cell lines	0.000202	CCL13,IFNG,IGF1,IL1A,IL3,LGALS3,TGFBI,THBS1,TNFRSF12A,TNFSF11	10
Cellular Movement	migration of smooth muscle cells	0.000202	CCL2,HMOX1,IFNG,IGF1,IL1A,IL6,MYC,PLAUR,THBS1,TIMP1	10
Skeletal and Muscular System Development and Function	migration of smooth muscle cells	0.000202	CCL2,HMOX1,IFNG,IGF1,IL1A,IL6,MYC,PLAUR,THBS1,TIMP1	10
Cellular Development	developmental process of tumor cells	0.000206	CD40,CDKN1A,HIF1A,IFNG,IGF1,IL10,IL1RN,IL3,IL6,LGALS3,LIF,MYC,NRAS,THBS1	14
Cell Cycle	G1 phase of tumor cell lines	0.000207	BMP7,CD40,CDKN1A,GNL3,IFNG,IGF1,IL1A,IL6,LGALS3,LIF,MYBL2,MYC,SOD2	13
Organismal Injury and Abnormalities	cytosis	0.000225	CCL13,CCR2,HIF1A,IFNG,IGF1,IL10,IL1RN,IL6,LIF,MYC,RRM2,SOD2,TLR2	13
Organismal Functions	healing	0.000226	CCL11,HIF1A,IFNG,IL10,IL1RN,IL6,MYC,PPARD,SLPI,TLR2	10
Skeletal and Muscular Disorders	skeletal and muscular disorder of rodents	0.000227	CCL2,CCL3L3,CCR2,CD40,CD80,CDKN1A,HSPA5,IFNG,IL10,IL1A,IL1RN,IL4R,IL6,SOCS1,THBS1,TLR2	16
Cell Death	apoptosis of tubular cells	0.000237	BID,CDKN1A,IGF1,MT1F,TLR2	5
Cellular Growth and Proliferation	formation of multinucleated cells	0.000237	ANLN,CCL2,CCR5,IGF1,TNFSF11	5
Infectious Disease	infection by Influenza A virus	0.000237	CCL11,CCL2,IFNG,IL6,PTX3	5
Infection Mechanism	infection by Influenza A virus	0.000237	CCL11,CCL2,IFNG,IL6,PTX3	5
Organismal Injury and Abnormalities	organismal abnormalities of interstitial tissue	0.000237	CCL13,CCL2,CCR2,IFNG,IGF1	5
Organismal Injury and Abnormalities	ulcer	0.000237	CCR2,CCR5,IFNG,IL1RN,SOCS1	5
Cell Morphology	elongation of cardiomyocytes	0.00024	ATP2A2,IGF1,LIF	3
Skeletal and Muscular System Development and Function	elongation of cardiomyocytes	0.00024	ATP2A2,IGF1,LIF	3
Cardiovascular System Development and Function	elongation of cardiomyocytes	0.00024	ATP2A2,IGF1,LIF	3
Cellular Movement	extravasation of dendritic cells	0.00024	CCR1,CCR2,CCR5	3
Hematological System Development and Function	extravasation of dendritic cells	0.00024	CCR1,CCR2,CCR5	3
Organismal Injury and Abnormalities	injury of lung	0.000248	CCL2,HMOX1,IL10,IL6,PLAUR,SLPI,TLR2	7
Respiratory Disease	injury of lung	0.000248	CCL2,HMOX1,IL10,IL6,PLAUR,SLPI,TLR2	7
Cancer	hyperproliferation of normal cells	0.000248	CD40,CDKN1A,IFNG,IL10,IL1A,IL3,IL4R,IL6,LIF,MYC,PTTG1,TNFRSF21	12
Cardiovascular System Development and Function	angiogenesis of organism	0.000248	CCL2,CD40,HIF1A,IL1RN,LGALS3,MYC,PLAUR,THBS1,TIMP1,WARS	10
Organismal Development	angiogenesis of organism	0.000248	CCL2,CD40,HIF1A,IL1RN,LGALS3,MYC,PLAUR,THBS1,TIMP1,WARS	10
Inflammatory Disease	nephritis	0.000261	CCL13,CCL3L3,CCR1,CD80,CDKN1A,CTSL1,IFNG,IL10,IL1RN,LIF,TLR2	11
Renal and Urological Disease	nephritis	0.000261	CCL13,CCL3L3,CCR1,CD80,CDKN1A,CTSL1,IFNG,IL10,IL1RN,LIF,TLR2	11
Hematological System Development and Function	quantity of lymphocytes	0.000264	BID,CCR2,CD274,CD40,CD80,CDKN1A,HIF1A,HSP90B1,IFNG,IGF1,IL10,IL3,IL6,LIF,MYC,SAMSN1,SOCS1,TLR2,TNFRSF21	19
Tissue Morphology	quantity of lymphocytes	0.000264	BID,CCR2,CD274,CD40,CD80,CDKN1A,HIF1A,HSP90B1,IFNG,IGF1,IL10,IL3,IL6,LIF,MYC,SAMSN1,SOCS1,TLR2,TNFRSF21	19
Cell Death	cell death of cancer cells	0.00028	BID,CD40,CDKN1A,DPP4,HMOX1,IFNG,IGF1,IL10,IL3,IL6,MYC,PHLDA1,PPARD	13
Cell Death	apoptosis of lymphocytes	0.000287	BID,CCL11,CCL13,CCR5,CD274,CD40,CDKN1A,IFNG,IGF1,IL10,IL3,IL6,LGALS3,MYC,SOCS1,THBS1	16
Cellular Growth and Proliferation	arrest in growth of eukaryotic cells	0.000294	BMP7,CD40,CDKN1A,HIF1A,HMOX1,IFNG,IL10,IL6,LIF,MYC,NRAS,SOCS1	12
Cell Cycle	arrest in interphase of breast cancer cell lines	0.000297	CDK1,CDKN1A,HAS2,IGF1,IL6,LGALS3,MYC	7
Cellular Function and Maintenance	cytostasis of eukaryotic cells	0.000305	BMP7,CD40,CDKN1A,GBP2,HAS2,IFNG,IGF1,IL3,IL6,LIF,NRAS,SOCS1,TGFBR1,TIMP1,TNFSF11	15
Hematological System Development and Function	differentiation of naive lymphocytes	0.000306	CD40,CD80,IFNG,IL10,IL4R,IL6	6
Cellular Development	differentiation of naive lymphocytes	0.000306	CD40,CD80,IFNG,IL10,IL4R,IL6	6
Hematopoiesis	differentiation of naive lymphocytes	0.000306	CD40,CD80,IFNG,IL10,IL4R,IL6	6
Inflammatory Response	inflammation of respiratory system component	0.000306	BID,CCL13,CCR2,CCR5,HMOX1,IFNG,IL10,IL4R,IL6,TLR2	10
Cellular Development	differentiation of cell lines	0.000311	BMP7,CBX5,CD40,CDKN1A,DPP4,HIF1A,HSD11B1,IFNG,IGF1,IL10,IL1RN,IL3,IL6,LIF,MYBL2,MYC,PLAUR,PPARD,RQCD1,SOCS1,TGFBR1,TIMP1,TNFRSF12A,TNFSF11	24
Cell Death	apoptosis of cancer cells	0.000317	BID,CD40,CDKN1A,DPP4,IFNG,IGF1,IL10,IL3,IL6,MYC,PHLDA1,PPARD	12
Cell Cycle	G1 phase of cell lines	0.000321	BMP7,CD40,CDKN1A,GNL3,IFNG,IGF1,IL1A,IL3,IL6,LGALS3,LIF,MCM7,MYBL2,MYC,SOD2	15
Hematological System Development and Function	cell death of T lymphocytes	0.000321	BID,CCL13,CCR5,CD274,CD40,CDK1,CDKN1A,IFNG,IGF1,IL10,IL6,LGALS3,MYC,SOCS1,THBS1	15
Cell-mediated Immune Response	cell death of T lymphocytes	0.000321	BID,CCL13,CCR5,CD274,CD40,CDK1,CDKN1A,IFNG,IGF1,IL10,IL6,LGALS3,MYC,SOCS1,THBS1	15
Cellular Function and Maintenance	cell death of T lymphocytes	0.000321	BID,CCL13,CCR5,CD274,CD40,CDK1,CDKN1A,IFNG,IGF1,IL10,IL6,LGALS3,MYC,SOCS1,THBS1	15
Cellular Development	cell death of T lymphocytes	0.000321	BID,CCL13,CCR5,CD274,CD40,CDK1,CDKN1A,IFNG,IGF1,IL10,IL6,LGALS3,MYC,SOCS1,THBS1	15
Cell Death	cell death of T lymphocytes	0.000321	BID,CCL13,CCR5,CD274,CD40,CDK1,CDKN1A,IFNG,IGF1,IL10,IL6,LGALS3,MYC,SOCS1,THBS1	15
Hematopoiesis	cell death of T lymphocytes	0.000321	BID,CCL13,CCR5,CD274,CD40,CDK1,CDKN1A,IFNG,IGF1,IL10,IL6,LGALS3,MYC,SOCS1,THBS1	15
Cancer	lung tumor	0.000321	CDK1,CDKN1A,EIF2C2,FANCD2,GART,LDHA,NRAS,PCNA,PGGT1B,POLE2,RRM2,SEC61G,SOD2,THBS1,TIMP1	15
Genetic Disorder	lung tumor	0.000321	CDK1,CDKN1A,EIF2C2,FANCD2,GART,LDHA,NRAS,PCNA,PGGT1B,POLE2,RRM2,SEC61G,SOD2,THBS1,TIMP1	15
Respiratory Disease	lung tumor	0.000321	CDK1,CDKN1A,EIF2C2,FANCD2,GART,LDHA,NRAS,PCNA,PGGT1B,POLE2,RRM2,SEC61G,SOD2,THBS1,TIMP1	15
Cell Death	cell death of eukaryotic cells	0.000327	ADORA2B,ATP2A2,BID,BMP7,CAMK2D,CBX5,CCL11,CCL13,CCL2,CCL3L3,CCR2,CCR5,CD274,CD40,CDK1,CDKN1A,COX5A,CYP1B1,DPP4,DTYMK,FANCD2,FAP,GFPT1,HAS2,HIF1A,HK2,HMOX1,HSPA5,HSPD1,IFNG,IGF1,IL10,IL1A,IL1RN,IL3,IL6,KRT18,LDHA,LGALS3,LIF,MANF,MCTS1,MT1F,MYBL2,MYC,NEK2,NOLC1,NRAS,PCNA,PHLDA1,PLAUR,PPARD,PTTG1,SEC61G,SOCS1,SOD2,TGFBR1,THBS1,TIMP1,TLR2,TNFRSF21,TNFSF11,UCHL1	63
Organismal Injury and Abnormalities	formation of lesion	0.000327	CCL13,CCR2,HSP90B1,IFNG,IL10,MT1F,MYC,SLPI,SOCS1	9
Cardiovascular Disease	infarct	0.000327	BID,CCL13,CCR2,HMOX1,IL1A,IL1RN,IL6,TIMP1,TNFRSF12A	9
Cellular Movement	migration of tumor cell lines	0.000327	CCL11,CCL13,CCL2,CCR2,CD40,CTSL1,DPP4,GRK6,HAS2,IFNG,IGF1,IL1A,IL6,LGALS3,PLAUR,PTTG1,SOD2,TGFBR1,THBS1,TIMP1,TLR2	21
Hematological System Development and Function	activation of leukocyte cell lines	0.000327	HSP90B1,IFNG,IL10,LGALS3,TLR2	5
Cell-To-Cell Signaling and Interaction	activation of leukocyte cell lines	0.000327	HSP90B1,IFNG,IL10,LGALS3,TLR2	5
Inflammatory Response	inflammation of joint	0.000327	BID,IFNG,SLPI,SOCS1,THBS1	5
Inflammatory Disease	insulitis of mice	0.000327	CCL3L3,CD80,IFNG,IGF1,IL10	5
Endocrine System Disorders	insulitis of mice	0.000327	CCL3L3,CD80,IFNG,IGF1,IL10	5
Cell Cycle	entry into S phase of eukaryotic cells	0.000332	BMP7,CD40,CDKN1A,HMOX1,IGF1,IL3,IL4R,IL6,MYC,SOD2	10
Small Molecule Biochemistry	production of eicosanoid	0.000332	CCL13,CD40,IFNG,IGF1,IL10,IL1A,IL1RN,IL3,IL6,TLR2	10
Lipid Metabolism	production of eicosanoid	0.000332	CCL13,CD40,IFNG,IGF1,IL10,IL1A,IL1RN,IL3,IL6,TLR2	10
Cell Cycle	S phase of cell lines	0.000335	BID,BMP7,CDKN1A,HMOX1,IFNG,IGF1,IL3,IL6,MYBL2,MYC,NRAS	11
Inflammatory Disease	experimental autoimmune encephalomyelitis of mice	0.000336	CCL13,CCR1,CCR2,CD40,CD80,DPP4,IFNG,IL10,IL6,LIF,TNFRSF12A,TNFRSF21	12
Immunological Disease	experimental autoimmune encephalomyelitis of mice	0.000336	CCL13,CCR1,CCR2,CD40,CD80,DPP4,IFNG,IL10,IL6,LIF,TNFRSF12A,TNFRSF21	12
Neurological Disease	experimental autoimmune encephalomyelitis of mice	0.000336	CCL13,CCR1,CCR2,CD40,CD80,DPP4,IFNG,IL10,IL6,LIF,TNFRSF12A,TNFRSF21	12
Cell-To-Cell Signaling and Interaction	activation of microglia	0.000342	CCL13,CCR2,HMOX1,IFNG,IL1RN,IL6,TLR2,TNFRSF12A	8
Nervous System Development and Function	activation of microglia	0.000342	CCL13,CCR2,HMOX1,IFNG,IL1RN,IL6,TLR2,TNFRSF12A	8
Cell Death	apoptosis of kidney cells	0.000343	BID,CDKN1A,GFPT1,IGF1,MT1F,SOD2,TLR2	7
Gene Expression	binding of DNA fragment	0.000343	CDK1,CDKN1A,HUS1,IFNG,IL1A,LIF,PCNA	7
Cellular Growth and Proliferation	growth of hematopoietic cells	0.000343	CCL2,CCL3L3,IFNG,IL10,IL1A,IL3,IL6	7
Hematological System Development and Function	growth of hematopoietic cells	0.000343	CCL2,CCL3L3,IFNG,IL10,IL1A,IL3,IL6	7
Cellular Development	growth of hematopoietic cells	0.000343	CCL2,CCL3L3,IFNG,IL10,IL1A,IL3,IL6	7
Hematopoiesis	growth of hematopoietic cells	0.000343	CCL2,CCL3L3,IFNG,IL10,IL1A,IL3,IL6	7
Cell Death	cell death of epithelial cells	0.000344	BMP7,CD40,CDKN1A,HSPA5,IFNG,IGF1,IL10,KRT18,LGALS3,MYC,PLAUR,PPARD,TIMP1,TLR2	14
Gene Expression	binding of STAT binding site	0.000344	IFNG,IL10,IL6,LIF	4
Cellular Growth and Proliferation	cloning of cells	0.000344	IL3,MYBL2,MYC,PHLDA1	4
Cellular Development	developmental process of B cell lymphoma cells	0.000344	CD40,IL10,IL3,MYC	4
Cellular Development	developmental process of pituitary cells	0.000344	IL1A,IL1RN,IL6,LIF	4
Cellular Growth and Proliferation	induction of helper T lymphocytes	0.000344	IFNG,IL10,IL1RN,IL6	4
Hematological System Development and Function	induction of helper T lymphocytes	0.000344	IFNG,IL10,IL1RN,IL6	4
Cell-To-Cell Signaling and Interaction	induction of helper T lymphocytes	0.000344	IFNG,IL10,IL1RN,IL6	4
Cell-mediated Immune Response	induction of helper T lymphocytes	0.000344	IFNG,IL10,IL1RN,IL6	4
Cellular Function and Maintenance	induction of helper T lymphocytes	0.000344	IFNG,IL10,IL1RN,IL6	4
Cellular Development	induction of helper T lymphocytes	0.000344	IFNG,IL10,IL1RN,IL6	4
Hematopoiesis	induction of helper T lymphocytes	0.000344	IFNG,IL10,IL1RN,IL6	4
Cellular Development	osteoclastogenesis of bone marrow cells	0.000344	CD40,IL1RN,IL6,TNFSF11	4
Skeletal and Muscular System Development and Function	osteoclastogenesis of bone marrow cells	0.000344	CD40,IL1RN,IL6,TNFSF11	4
Lymphoid Tissue Structure and Development	osteoclastogenesis of bone marrow cells	0.000344	CD40,IL1RN,IL6,TNFSF11	4
Organ Morphology	permeability of organ	0.000344	CCL11,HIF1A,IL6,SLPI	4
Cell Death	cell death of tumor cell lines	0.000347	ATP2A2,BID,BMP7,CBX5,CCL2,CD40,CDK1,CDKN1A,COX5A,CYP1B1,DPP4,DTYMK,FAP,HIF1A,HMOX1,HSPA5,HSPD1,IFNG,IGF1,IL10,IL1A,IL1RN,IL3,IL6,KRT18,LGALS3,LIF,MYC,NEK2,NRAS,PCNA,PLAUR,PPARD,PTTG1,SEC61G,SOCS1,SOD2,THBS1,TLR2,TNFRSF21,TNFSF11,UCHL1	42
Organismal Survival	death of mice	0.000357	BID,CCL11,CCL13,CCL3L3,CCNE2,CCR1,CCR2,CCR5,CD274,CD40,CDKN1A,CRLF1,FANCD2,GNAL,HAS2,HIF1A,HK2,HMOX1,IFNG,IGF1,IL10,IL1RN,IL6,LY96,MT1F,MYC,NR6A1,PPARD,PTTG1,PTX3,SLPI,SOCS1,SOD2,TGFBR1,TLR2,TNFSF11	36
Cellular Development	developmental process of red blood cells	0.000357	CDKN1A,DYRK3,EIF2C2,FLVCR1,HIF1A,IFNG,IL3,IL6,MYC,TIMP1,TNFRSF12A	11
Tissue Development	adhesion of eukaryotic cells	0.000359	BMP7,CCL11,CCL13,CCL2,CD80,GRK6,HIF1A,IFNG,IGF1,IL10,IL1A,IL3,IL6,LGALS3,LIF,MYC,PLAUR,PPIB,PTX3,TGFBI,THBS1,TIMP1,TLR2,TNFSF11	24
Cell-To-Cell Signaling and Interaction	adhesion of eukaryotic cells	0.000359	BMP7,CCL11,CCL13,CCL2,CD80,GRK6,HIF1A,IFNG,IGF1,IL10,IL1A,IL3,IL6,LGALS3,LIF,MYC,PLAUR,PPIB,PTX3,TGFBI,THBS1,TIMP1,TLR2,TNFSF11	24
Small Molecule Biochemistry	quantity of steroid	0.00036	BMP7,CCL13,HSD11B1,IFNG,IGF1,IL10,IL1A,IL1RN,IL6,LIF,PTTG1,TIMP1,TLR2,TNFRSF12A	14
Molecular Transport	quantity of steroid	0.00036	BMP7,CCL13,HSD11B1,IFNG,IGF1,IL10,IL1A,IL1RN,IL6,LIF,PTTG1,TIMP1,TLR2,TNFRSF12A	14
Lipid Metabolism	quantity of steroid	0.00036	BMP7,CCL13,HSD11B1,IFNG,IGF1,IL10,IL1A,IL1RN,IL6,LIF,PTTG1,TIMP1,TLR2,TNFRSF12A	14
Cell Death	cell death of lymphocytes	0.000364	BID,CCL11,CCL13,CCR5,CD274,CD40,CDK1,CDKN1A,IFNG,IGF1,IL10,IL3,IL6,LGALS3,MYC,SOCS1,THBS1	17
Cellular Development	differentiation of fibroblasts	0.000365	CCL2,CDKN1A,HAS2,IL6,LIF,MYC	6
Connective Tissue Development and Function	differentiation of fibroblasts	0.000365	CCL2,CDKN1A,HAS2,IL6,LIF,MYC	6
Skeletal and Muscular Disorders	skeletal and muscular disorder of mice	0.000368	CCL2,CCL3L3,CCR2,CD40,CD80,CDKN1A,HSPA5,IFNG,IL10,IL1A,IL1RN,IL4R,IL6,SOCS1,TLR2	15
Cellular Development	developmental process of leukemia cell lines	0.000381	CDKN1A,HIF1A,IFNG,IL10,IL1RN,IL3,IL6,LGALS3,LIF,MYC,NRAS,SOCS1,TIMP1	13
Cellular Movement	infiltration by macrophages	0.000381	CCL13,CCL2,CCR2,IFNG,IL10,SOCS1,TLR2,TNFRSF21	8
Hematological System Development and Function	infiltration by macrophages	0.000381	CCL13,CCL2,CCR2,IFNG,IL10,SOCS1,TLR2,TNFRSF21	8
Immune Cell Trafficking	infiltration by macrophages	0.000381	CCL13,CCL2,CCR2,IFNG,IL10,SOCS1,TLR2,TNFRSF21	8
Antigen Presentation	infiltration by macrophages	0.000381	CCL13,CCL2,CCR2,IFNG,IL10,SOCS1,TLR2,TNFRSF21	8
Inflammatory Response	infiltration by macrophages	0.000381	CCL13,CCL2,CCR2,IFNG,IL10,SOCS1,TLR2,TNFRSF21	8
Cellular Function and Maintenance	cytostasis	0.000382	BMP7,CD40,CDKN1A,GBP2,HAS2,IFNG,IGF1,IL3,IL6,LIF,MYC,NRAS,SOCS1,TGFBR1,TIMP1,TNFSF11	16
Cellular Movement	migration of lymphatic system cells	0.000386	CCL11,CCL13,CCL3L3,CCR1,HIF1A,IFNG,IGF1,IL3,IL6,PLAUR,SLPI	11
Cancer	adenocarcinoma	0.000389	CARD16,CD80,CDK1,DPP4,EIF2C2,FANCD2,H2AFX,HIF1A,HSD11B1,LDHA,LGALS3,MYC,NRAS,PCNA,POLE2,RRM2,SLPI,TGFBR1,THBS1,TIMP1	20
Cancer	developmental process of malignant tumor	0.000389	CCL2,CD274,CD40,CD80,IFNG,IL1RN,IL6,MYC,RRM2,TPX2	10
Cellular Development	arrest in developmental process of tumor cell lines	0.000389	CD40,CDKN1A,DPP4,HMOX1,IFNG,IL6,LIF,MYC,SOCS1	9
Gene Expression	binding of NFkB binding site	0.000389	CD40,IFNG,IL10,IL1A,IL3,NRAS,SLPI,SOD2,TNFSF11	9
Inflammatory Response	inflammation of lung	0.000389	BID,CCL13,CCR2,CCR5,HMOX1,IFNG,IL4R,IL6,TLR2	9
Cardiovascular System Development and Function	neovascularization	0.000389	CCL13,CCR2,CD40,IFNG,IGF1,IL10,MYC,THBS1,TNFSF11	9
Organismal Development	neovascularization	0.000389	CCL13,CCR2,CD40,IFNG,IGF1,IL10,MYC,THBS1,TNFSF11	9
Cell Cycle	mitosis of eukaryotic cells	0.000419	ADORA2B,BMP7,CDK1,CDKN1A,CENPA,CENPE,IGF1,IL3,IL6,MYC,PTTG1	11
Cell Cycle	G1 phase of eukaryotic cells	0.000425	BMP7,CCNE2,CD40,CDKN1A,GNL3,IFNG,IGF1,IL1A,IL3,IL6,LGALS3,LIF,MCM7,MYBL2,MYC,SOD2	16
Cardiovascular System Development and Function	cardiovascular process of mice	0.000426	ADORA2B,CCL2,CD40,HIF1A,IL1RN,LGALS3,MYC,THBS1,TNFSF11,WARS	10
Genetic Disorder	asthma of organism	0.000426	CCL11,CCL13,IL1RN,IL4R,TLR2	5
Respiratory Disease	asthma of organism	0.000426	CCL11,CCL13,IL1RN,IL4R,TLR2	5
Inflammatory Disease	asthma of organism	0.000426	CCL11,CCL13,IL1RN,IL4R,TLR2	5
Inflammatory Response	fever of mammalia	0.000426	CCL3L3,IFNG,IL1A,IL1RN,IL6	5
Organismal Functions	fever of mammalia	0.000426	CCL3L3,IFNG,IL1A,IL1RN,IL6	5
Organismal Injury and Abnormalities	hepatic fibrosis of mice	0.000426	BMP7,CCR1,CCR5,IFNG,LGALS3	5
Hepatic System Disease	hepatic fibrosis of mice	0.000426	BMP7,CCR1,CCR5,IFNG,LGALS3	5
Cell Morphology	size of leukocytes	0.000426	CCL13,CD40,IL6,MYC,TNFSF11	5
Inflammatory Disease	collagen-induced arthritis of rodents	0.000426	CCR2,IFNG,IL10,IL1RN,IL4R,IL6,THBS1,TLR2	8
Connective Tissue Disorders	collagen-induced arthritis of rodents	0.000426	CCR2,IFNG,IL10,IL1RN,IL4R,IL6,THBS1,TLR2	8
Skeletal and Muscular Disorders	collagen-induced arthritis of rodents	0.000426	CCR2,IFNG,IL10,IL1RN,IL4R,IL6,THBS1,TLR2	8
Cancer	neoplasia of tumor	0.000426	CD40,CD80,HIF1A,IFNG,IL1RN,MYC,RRM2,TIMP1	8
Inflammatory Disease	polyarthritis of mice	0.000426	CCR2,IFNG,IL10,IL1A,IL1RN,IL4R,IL6,TLR2	8
Connective Tissue Disorders	polyarthritis of mice	0.000426	CCR2,IFNG,IL10,IL1A,IL1RN,IL4R,IL6,TLR2	8
Skeletal and Muscular Disorders	polyarthritis of mice	0.000426	CCR2,IFNG,IL10,IL1A,IL1RN,IL4R,IL6,TLR2	8
Hematological System Development and Function	recruitment of neutrophils	0.00043	CCL13,CCL2,CCL3L3,CCR1,CCR2,IFNG,IL10,IL1RN,SLPI	9
Immune Cell Trafficking	recruitment of neutrophils	0.00043	CCL13,CCL2,CCL3L3,CCR1,CCR2,IFNG,IL10,IL1RN,SLPI	9
Cell-To-Cell Signaling and Interaction	recruitment of neutrophils	0.00043	CCL13,CCL2,CCL3L3,CCR1,CCR2,IFNG,IL10,IL1RN,SLPI	9
Inflammatory Response	recruitment of neutrophils	0.00043	CCL13,CCL2,CCL3L3,CCR1,CCR2,IFNG,IL10,IL1RN,SLPI	9
Neurological Disease	neurological disorder of mice	0.000431	CCL13,CCR1,CCR2,CD40,CD80,CYP1B1,DPP4,HIF1A,HMOX1,IFNG,IL10,IL1RN,IL6,LIF,MYC,PLAUR,SOD2,TLR2,TNFRSF12A,TNFRSF21,UCHL1	21
Cell Morphology	morphology of cells	0.000434	BMP7,CD40,CDKN1A,DPP4,HAS2,IFNG,IGF1,IL10,IL1A,IL3,IL6,KRT18,LGALS3,LIF,MT1F,MYBL2,MYC,PHLDA1,PLAUR,SOD2,TLR2,TNFSF11	22
Hematological System Development and Function	function of T lymphocytes	0.000438	CD274,HSPD1,IFNG,IL10,IL6,TLR2	6
Cellular Function and Maintenance	function of T lymphocytes	0.000438	CD274,HSPD1,IFNG,IL10,IL6,TLR2	6
Immunological Disease	immunological disorder of humans	0.000438	CCR5,IL10,IL1RN,IL3,IL6,SOCS1	6
Hematological Disease	infection of leukocytes	0.000438	CCR1,CCR2,CCR5,CD40,IFNG,TLR2	6
Immunological Disease	infection of leukocytes	0.000438	CCR1,CCR2,CCR5,CD40,IFNG,TLR2	6
Infectious Disease	infection of leukocytes	0.000438	CCR1,CCR2,CCR5,CD40,IFNG,TLR2	6
Cancer	quantity of malignant tumor	0.000438	CCL11,CYP1B1,FANCD2,IFNG,MYC,SOCS1	6
Hematological System Development and Function	quantity of macrophages	0.000463	BID,CCL13,CCL2,CCR2,IFNG,IL1A,IL3,LGALS3,LIF,SOCS1	10
Antigen Presentation	quantity of macrophages	0.000463	BID,CCL13,CCL2,CCR2,IFNG,IL1A,IL3,LGALS3,LIF,SOCS1	10
Inflammatory Response	quantity of macrophages	0.000463	BID,CCL13,CCL2,CCR2,IFNG,IL1A,IL3,LGALS3,LIF,SOCS1	10
Tissue Morphology	quantity of macrophages	0.000463	BID,CCL13,CCL2,CCR2,IFNG,IL1A,IL3,LGALS3,LIF,SOCS1	10
Small Molecule Biochemistry	production of prostaglandin	0.000479	CD40,IFNG,IGF1,IL10,IL1A,IL1RN,IL3,IL6,TLR2	9
Lipid Metabolism	production of prostaglandin	0.000479	CD40,IFNG,IGF1,IL10,IL1A,IL1RN,IL3,IL6,TLR2	9
Organismal Development	mass of mice	0.00048	CDKN1A,HIF1A,IFNG,IGF1,IL10,IL1A,IL1RN,IL6,MT1F,MYC,PPARD,PTTG1,SOCS1,TLR2	14
Cellular Movement	chemotaxis of T lymphocytes	0.00048	CCL11,CCL13,CCL2,CCR1,CCR5,HSPD1,IL10,THBS1	8
Hematological System Development and Function	chemotaxis of T lymphocytes	0.00048	CCL11,CCL13,CCL2,CCR1,CCR5,HSPD1,IL10,THBS1	8
Immune Cell Trafficking	chemotaxis of T lymphocytes	0.00048	CCL11,CCL13,CCL2,CCR1,CCR5,HSPD1,IL10,THBS1	8
Inflammatory Response	chemotaxis of T lymphocytes	0.00048	CCL11,CCL13,CCL2,CCR1,CCR5,HSPD1,IL10,THBS1	8
Cell-mediated Immune Response	chemotaxis of T lymphocytes	0.00048	CCL11,CCL13,CCL2,CCR1,CCR5,HSPD1,IL10,THBS1	8
Organismal Injury and Abnormalities	fibrosis of mice	0.00048	BID,BMP7,CCR1,CCR2,CCR5,IFNG,IL10,LGALS3	8
Cancer	hyperproliferation	0.00048	CD40,CDKN1A,HSD11B1,IFNG,IGF1,IL10,IL1A,IL3,IL4R,IL6,LIF,MYC,PLAUR,PPARD,PTTG1,TIMP1,TNFRSF21	17
Cellular Development	developmental process of hematopoietic progenitor cells	0.000481	CCL2,CD40,CDKN1A,IFNG,IL10,IL1A,IL3,IL6,SOCS1,THBS1,TNFSF11	11
Tissue Development	generation of normal cells	0.000481	CCL13,CD40,CD80,IFNG,IL10,IL1RN,IL3,IL6,LIF,PSMB8,TNFSF11	11
Cellular Growth and Proliferation	generation of normal cells	0.000481	CCL13,CD40,CD80,IFNG,IL10,IL1RN,IL3,IL6,LIF,PSMB8,TNFSF11	11
Protein Synthesis	presence of protein	0.000501	CCR1,CD40,CDKN1A,CENPE,IFNG,IGF1,IL10,IL6,LGALS3,MT1F,PLAUR,THBS1	12
Organismal Injury and Abnormalities	atrophy	0.000504	CCL13,CCR2,CD274,IFNG,IGF1,IL3,IL6,LIF,SOCS1,TGFBR1	10
Hematological System Development and Function	survival of lymphocytes	0.000504	CD40,CD80,IFNG,IL10,IL3,IL6,LGALS3,MYBL2,MYC,TNFSF11	10
Cell Death	survival of lymphocytes	0.000504	CD40,CD80,IFNG,IL10,IL3,IL6,LGALS3,MYBL2,MYC,TNFSF11	10

## Sheet: Day 7 Down Regulated Genes
Category	Function	Function Annotation	B-H p-value	Molecules	# Molecules
Psychological Disorders	psychological disorder	psychological disorder	0.00205	ADRBK2, AGTR1, ALDH1A1, ANK3, BCAS3, CA14, CACNA2D2, CDH4 (includes EG:1002), CLDN5, CMTM8, COL13A1, CRIM1, DACH1, EGFR, FXYD1, INSR, KAZ, KIAA1274, LEPR, LMO7, LPHN3, MAOA, MEIS1, NAALAD2, NDST3, NOTCH4, NTN4, NUPR1, PACSIN3, PDE7B, PDE9A, PIK3R1, PLA2R1, PLXND1, PRDM2, PRKACB, RADIL, RARB, SEMA5A, TXNIP, ZBTB4	41
Neurological Disease	neurological disorder	neurological disorder	0.00588	ACTN2, ADRBK2, AGER, AGTR1, ALDH1A1, ANK3, ARHGEF37, AVPR2, BCAS3, CA14, CACNA2D2, CDH4 (includes EG:1002), CFD, CLDN5, CMTM8, COL13A1, CRIM1, DACH1, DCAF8, EGFR, EPM2A (includes EG:7957), FOXI1, FXYD1, GCNT2, GPC3, ID4, INSR, KAZ, KDR, KIAA1274, KIT, LMO7, LPHN3, MAOA, MAP4, MEIS1, NAALAD2, NDRG1, NDRG2, NDST3, NOTCH4, NR1H4, NTN4, NUPR1, ORM1, PACSIN3, PCSK6, PDE7B, PDE9A, PDGFB, PIK3IP1, PIK3R…	77
Renal and Urological Disease	renal and urological disorder	renal and urological disorder	0.0113	ADM, AGER, AGTR1, APLN, ATP6V1B1, AVPR2, CA14, CACNA2D2, CFD, EGFR, GSTT1, HSD11B2, INSR, KDR, KIT, LAMB2, LEPR, PDE7B, PIK3R1, SPARC	20
Cancer	tumorigenesis	tumorigenesis	0.0219	AGER, AGTR1, ALDH1A1, ANK3, ATP6V1B1, AVPR2, CACNA2D2, CBX7, CD47, CDH4 (includes EG:1002), CFD, CMTM8, CRY2, CTDSPL, CTNND1, DACH1, EGFR, EZH1, GPC3, GPM6B, GSTM5, GSTT1, HSD11B2, ID4, INSR, ISLR, KAZ, KCNE2, KCNJ8, KDR, KIT, LEPR, MAOA, MEIS1, MXI1, NDRG1, NDRG2, NOTCH4, NR1H4, NTN4, NUAK1, NUPR1, ORM1, PCSK6, PDE7B, PDGFB, PIK3IP1, PIK3R1, PLA2R1, PLAG1, PRDM2, PRKACB, RARB, RBPMS, RGS5, SCUBE…	67
Cancer	neoplasia	neoplasia	0.0219	AGER, AGTR1, ALDH1A1, ANK3, ATP6V1B1, AVPR2, CACNA2D2, CBX7, CD47, CDH4 (includes EG:1002), CFD, CMTM8, CRY2, CTDSPL, CTNND1, DACH1, EGFR, EZH1, GPC3, GSTM5, GSTT1, HSD11B2, ID4, INSR, ISLR, KAZ, KCNE2, KCNJ8, KDR, KIT, LEPR, MAOA, MEIS1, MXI1, NDRG1, NOTCH4, NR1H4, NTN4, NUAK1, ORM1, PCSK6, PDE7B, PDGFB, PIK3IP1, PIK3R1, PLA2R1, PRDM2, PRKACB, RARB, RBPMS, RGS5, SCUBE2, SEMA5A, SPARC, ST5, STARD…	63
Cancer	cancer	cancer	0.0219	AGER, AGTR1, ALDH1A1, ANK3, ATP6V1B1, CACNA2D2, CBX7, CD47, CDH4 (includes EG:1002), CFD, CMTM8, CRY2, CTDSPL, CTNND1, DACH1, EGFR, EZH1, GPC3, GSTM5, GSTT1, HSD11B2, ID4, INSR, ISLR, KAZ, KCNE2, KCNJ8, KDR, KIT, LEPR, MAOA, MEIS1, MXI1, NDRG1, NOTCH4, NR1H4, NTN4, NUAK1, ORM1, PCSK6, PDE7B, PDGFB, PIK3IP1, PIK3R1, PLA2R1, PRDM2, PRKACB, RARB, RBPMS, RGS5, SCUBE2, SEMA5A, SPARC, ST5, STARD13, TBX…	62
Cell Death	necrosis	necrosis of liver cells	0.0219	ADM, AGER, NR1H4, PIK3R1, TIMP3	5
Cardiovascular Disease	cardiovascular disorder	cardiovascular disorder	0.0219	ACTN2, ADM, AGER, AGTR1, ALDH1A1, ANK3, APLN, AVPR2, BCAS3, CA14, CD47, CDH4 (includes EG:1002), DENND2A, EGFR, FAM13C, FRAS1, GPIHBP1, GSTM5, HSD11B2, INSR, ITGA8 (includes EG:8516), KCNB2, KCNE2, KCNJ8, KCNMB4, KDR, KIAA1217, KIT, LEPR, LPHN3, MAOA, MAP4, MEIS1, PDE7B, PDGFB, PLA2G7, PLA2R1, PRICKLE2, RARB, RBPMS, RGS5, SEMA5A, SPARC, TBX5, TIMP3, TNNC1, TXNIP, USH1C, ZMAT4, ZNF182	50
Cardiovascular System Development and Function	blood pressure	blood pressure of rodents	0.0219	ADM, AGTR1, APLN, EGFR, HSD11B2, INSR, RGS5	7
Genetic Disorder	genetic disorder	genetic disorder	0.0219	ACTN2, ADRBK2, AGER, AGTR1, AHNAK, ALDH1A1, ANK3, APLN, ARHGEF37, ATP6V1B1, AVPR2, BCAS3, CA14, CACNA2D2, CD47, CDH4 (includes EG:1002), CFD, CLDN5, CMTM8, COL13A1, CRIM1, CRY2, CTDSPL, DACH1, DCAF8, EGFR, EPM2A (includes EG:7957), FAM13C, FOXI1, FRAS1, FXYD1, GCNT2, GPC3, GSTM5, GSTT1, HSD11B2, ID4, INSR, ITGA8 (includes EG:8516), KAZ, KCNB2, KCNE2, KCNJ8, KDR, KIAA1217, KIAA1274, KIT, LAMB2, LE…	106
Tissue Development	morphogenesis	morphogenesis of tissue	0.0257	EGFR, FRAS1, INSR, NTN4, PCSK6, TBX5, TGFBR3, TMOD1, TNNC1	9
Psychological Disorders	bipolar disorder	bipolar disorder	0.0468	ADRBK2, ANK3, BCAS3, CA14, CDH4 (includes EG:1002), CMTM8, COL13A1, CRIM1, DACH1, INSR, KAZ, KIAA1274, LMO7, LPHN3, MAOA, NDST3, NTN4, PLA2R1, PLXND1, PRDM2, PRKACB, RADIL, RARB, SEMA5A, ZBTB4	25
Psychological Disorders	mood disorder	mood disorder	0.0468	ADRBK2, ANK3, BCAS3, CA14, CDH4 (includes EG:1002), CMTM8, COL13A1, CRIM1, DACH1, INSR, KAZ, KIAA1274, LMO7, LPHN3, MAOA, NDST3, NTN4, NUPR1, PDE9A, PLA2R1, PLXND1, PRDM2, PRKACB, RADIL, RARB, SEMA5A, ZBTB4	27
Neurological Disease	bipolar disorder	bipolar disorder	0.0468	ADRBK2, ANK3, BCAS3, CA14, CDH4 (includes EG:1002), CMTM8, COL13A1, CRIM1, DACH1, INSR, KAZ, KIAA1274, LMO7, LPHN3, MAOA, NDST3, NTN4, PLA2R1, PLXND1, PRDM2, PRKACB, RADIL, RARB, SEMA5A, ZBTB4	25
Renal and Urological Disease	acidification	acidification of urine	0.0468	ATP6V1B1, FOXI1	2
Cancer	multiple endocrine neoplasia 2b	multiple endocrine neoplasia 2b	0.0468	EGFR, KDR	2
Cancer	multiple endocrine neoplasia type 2A	multiple endocrine neoplasia type 2A	0.0468	EGFR, KDR	2
Cardiovascular System Development and Function	blood pressure	blood pressure of organism	0.0468	ADM, AGTR1, APLN, AVPR2, EGFR, HSD11B2, INSR, RGS5	8
Genetic Disorder	bipolar disorder	bipolar disorder	0.0468	ADRBK2, ANK3, BCAS3, CA14, CDH4 (includes EG:1002), CMTM8, COL13A1, CRIM1, DACH1, INSR, KAZ, KIAA1274, LMO7, LPHN3, MAOA, NDST3, NTN4, PLA2R1, PLXND1, PRDM2, PRKACB, RADIL, RARB, SEMA5A, ZBTB4	25
Genetic Disorder	Sorsby's fundus dystrophy	Sorsby's fundus dystrophy	0.0468	KDR, TIMP3	2
Genetic Disorder	multiple endocrine neoplasia 2b	multiple endocrine neoplasia 2b	0.0468	EGFR, KDR	2
Genetic Disorder	multiple endocrine neoplasia type 2A	multiple endocrine neoplasia type 2A	0.0468	EGFR, KDR	2
Tissue Development	development	development of tissue	0.0468	AGER, ALDH1A1, EGFR, ELAVL1, FRAS1, GPC3, INSR, ITGA8 (includes EG:8516), MEF2D, NTN4, PCSK6, PDGFB, POU6F1, PRKACB, RARB, SPARC, TBX2, TBX5, TGFBR3, TIMP3, TMOD1, TNNC1	22
Endocrine System Disorders	insulin tolerance	insulin tolerance of mice	0.0468	INSR, NR1H4, PIK3R1	3
Endocrine System Disorders	insulin-dependent diabetes mellitus	insulin-dependent diabetes mellitus	0.0468	AGER, AGTR1, ANK3, ARHGEF18, FAM13C, FRAS1, INSR, ITGA8 (includes EG:8516), KAZ, KCNB2, KIT, LHFP, LMO7, MXI1, NAALAD2, NDRG1, NOTCH4, PDE7B, PDE9A, PLA2R1, PRICKLE2, SEMA5A, TJP1, ZBTB20, ZMAT4	25
Immunological Disease	insulin-dependent diabetes mellitus	insulin-dependent diabetes mellitus	0.0468	AGER, AGTR1, ANK3, ARHGEF18, FAM13C, FRAS1, INSR, ITGA8 (includes EG:8516), KAZ, KCNB2, KIT, LHFP, LMO7, MXI1, NAALAD2, NDRG1, NOTCH4, PDE7B, PDE9A, PLA2R1, PRICKLE2, SEMA5A, TJP1, ZBTB20, ZMAT4	25
Metabolic Disease	insulin-dependent diabetes mellitus	insulin-dependent diabetes mellitus	0.0468	AGER, AGTR1, ANK3, ARHGEF18, FAM13C, FRAS1, INSR, ITGA8 (includes EG:8516), KAZ, KCNB2, KIT, LHFP, LMO7, MXI1, NAALAD2, NDRG1, NOTCH4, PDE7B, PDE9A, PLA2R1, PRICKLE2, SEMA5A, TJP1, ZBTB20, ZMAT4	25
Embryonic Development	morphology	morphology of atrioventricular canal	0.0468	TBX2, TBX5	2
Endocrine System Development and Function	release	release of aldosterone	0.0468	ADM, AGTR1	2
Lipid Metabolism	release	release of aldosterone	0.0468	ADM, AGTR1	2
Molecular Transport	release	release of aldosterone	0.0468	ADM, AGTR1	2
Small Molecule Biochemistry	release	release of aldosterone	0.0468	ADM, AGTR1	2
Tissue Morphology	morphology	morphology of atrioventricular canal	0.0468	TBX2, TBX5	2

## Sheet: Day 3 Down Regulated Genes
Category	Function	Function Annotation	B-H p-value	Molecules	# Molecules
Cardiovascular Disease	ischemic cardiomyopathy	ischemic cardiomyopathy	0.0303	AGTR1, KLKB1	2
Cardiovascular Disease	hyperplasia	hyperplasia of cardiomyocytes	0.0303	AGTR1	1
Cardiovascular System Development and Function	systolic pressure	systolic pressure of rodents	0.0303	AGTR1, APLN	2
Cardiovascular System Development and Function	heart rate	heart rate of rodents	0.0303	AGTR1, APLN	2
Cardiovascular System Development and Function	contraction	contraction of atrium	0.0303	MYL7	1
Cardiovascular System Development and Function	diastolic pressure	diastolic pressure of rats	0.0303	APLN	1
Cardiovascular System Development and Function	induction	induction of blood vessel	0.0303	APLN	1
Cardiovascular System Development and Function	synthesis	synthesis of neointima	0.0303	AGTR1	1
Cell Signaling	entrance	entrance of calcium	0.0303	AGTR1, TRPC4	2
Molecular Transport	entrance	entrance of calcium	0.0303	AGTR1, TRPC4	2
Vitamin and Mineral Metabolism	entrance	entrance of calcium	0.0303	AGTR1, TRPC4	2
Cancer	hyperplasia	hyperplasia of cardiomyocytes	0.0303	AGTR1	1
Cell Morphology	autophagy	autophagy of cardiomyocytes	0.0303	AGTR1	1
Cell Morphology	vacuolation	vacuolation of muscle cells	0.0303	AGTR1	1
Cellular Function and Maintenance	autophagy	autophagy of cardiomyocytes	0.0303	AGTR1	1
Cellular Growth and Proliferation	proliferation	proliferation of eye cell lines	0.0303	TRPC4	1
Connective Tissue Disorders	fibrosis	fibrosis of pericytes	0.0303	AGTR1	1
Dermatological Diseases and Conditions	Hypotrichosis-lymphedema-telangiectasia syndrome	Hypotrichosis-lymphedema-telangiectasia syndrome	0.0303	SOX18	1
Dermatological Diseases and Conditions	harlequin ichthyosis	harlequin ichthyosis	0.0303	ABCA12	1
Genetic Disorder	Hypotrichosis-lymphedema-telangiectasia syndrome	Hypotrichosis-lymphedema-telangiectasia syndrome	0.0303	SOX18	1
Genetic Disorder	harlequin ichthyosis	harlequin ichthyosis	0.0303	ABCA12	1
Hair and Skin Development and Function	development	development of fur	0.0303	SOX18	1
Infection Mechanism	entrance	entrance of HIV-2	0.0303	APLN	1
Organ Development	development	development of fur	0.0303	SOX18	1
Organ Morphology	atrophy	atrophy of renal medulla	0.0303	AGTR1	1
Organ Morphology	contraction	contraction of atrium	0.0303	MYL7	1
Organismal Injury and Abnormalities	atrophy	atrophy of renal medulla	0.0303	AGTR1	1
Organismal Injury and Abnormalities	fibrosis	fibrosis of pericytes	0.0303	AGTR1	1
Skeletal and Muscular Disorders	hyperplasia	hyperplasia of cardiomyocytes	0.0303	AGTR1	1
Tissue Morphology	induction	induction of blood vessel	0.0303	APLN	1
Cardiovascular Disease	cardiomyopathy	cardiomyopathy	0.0321	AGTR1, APLN, KLKB1	3
Cardiovascular Disease	coronary artery disease	coronary artery disease	0.0321	ABCA12, AGTR1, APLN, LPHN3, SV2B, TRPC4	6
Cardiovascular Disease	angina pectoris	angina pectoris	0.0321	AGTR1, KLKB1	2
Cardiovascular Disease	diastolic dysfunction	diastolic dysfunction of left ventricle	0.0321	AGTR1	1
Cardiovascular Disease	heart failure	heart failure of rats	0.0321	APLN	1
Cardiovascular System Development and Function	blood pressure	blood pressure of mice	0.0321	AGTR1, APLN	2
Cardiovascular System Development and Function	angiogenesis	angiogenesis of melanoma cell lines	0.0321	AGTR1	1
Cardiovascular System Development and Function	retraction	retraction of endothelial cells	0.0321	TRPC4	1
Molecular Transport	release	release of aldosterone	0.0321	AGTR1	1
Molecular Transport	secretion	secretion of glucosylceramide	0.0321	ABCA12	1
Cancer	lung cancer	lung cancer of humans	0.0321	GSTT1	1
Genetic Disorder	coronary artery disease	coronary artery disease	0.0321	ABCA12, AGTR1, APLN, LPHN3, SV2B, TRPC4	6
Genetic Disorder	lung cancer	lung cancer of humans	0.0321	GSTT1	1
Genetic Disorder	renal tubular dysgenesis	renal tubular dysgenesis	0.0321	AGTR1	1
Organismal Injury and Abnormalities	angina pectoris	angina pectoris	0.0321	AGTR1, KLKB1	2
Organismal Injury and Abnormalities	heart failure	heart failure of rats	0.0321	APLN	1
Carbohydrate Metabolism	elimination	elimination of D-glucose	0.0321	APLN	1
Cell-To-Cell Signaling and Interaction	activation	activation of sympathetic neuron	0.0321	APLN	1
Cellular Compromise	dysfunction	dysfunction of podocytes	0.0321	AGTR1	1
Cellular Compromise	retraction	retraction of endothelial cells	0.0321	TRPC4	1
Cellular Development	angiogenesis	angiogenesis of melanoma cell lines	0.0321	AGTR1	1
Endocrine System Development and Function	release	release of aldosterone	0.0321	AGTR1	1
Free Radical Scavenging	induction	induction of superoxide	0.0321	AGTR1	1
Lipid Metabolism	release	release of aldosterone	0.0321	AGTR1	1
Lipid Metabolism	secretion	secretion of glucosylceramide	0.0321	ABCA12	1
Nervous System Development and Function	activation	activation of sympathetic neuron	0.0321	APLN	1
Organismal Development	angiogenesis	angiogenesis of melanoma cell lines	0.0321	AGTR1	1
Renal and Urological Disease	renal tubular dysgenesis	renal tubular dysgenesis	0.0321	AGTR1	1
Respiratory Disease	lung cancer	lung cancer of humans	0.0321	GSTT1	1
Small Molecule Biochemistry	elimination	elimination of D-glucose	0.0321	APLN	1
Small Molecule Biochemistry	release	release of aldosterone	0.0321	AGTR1	1
Small Molecule Biochemistry	secretion	secretion of glucosylceramide	0.0321	ABCA12	1
Cardiovascular System Development and Function	permeability	permeability of microvessel	0.0363	TRPC4	1
Cardiovascular System Development and Function	size	size of atrium	0.0363	AGTR1	1
Molecular Transport	secretion	secretion of GABA	0.0363	TRPC4	1
Molecular Transport	quantity	quantity of acetylcholine	0.0363	APLN	1
Cancer	entrance	entrance of tumor cell lines	0.0363	APLN	1
Cellular Growth and Proliferation	proliferation	proliferation of epithelial cell lines	0.0363	APLN, TRPC4	2
Cellular Growth and Proliferation	proliferation	proliferation of gastric cell lines	0.0363	APLN	1
Dermatological Diseases and Conditions	hereditary angioedema	hereditary angioedema	0.0363	KLKB1	1
Dermatological Diseases and Conditions	lamellar ichthyosis	lamellar ichthyosis	0.0363	ABCA12	1
Genetic Disorder	hereditary angioedema	hereditary angioedema	0.0363	KLKB1	1
Genetic Disorder	lamellar ichthyosis	lamellar ichthyosis	0.0363	ABCA12	1
Hair and Skin Development and Function	proliferation	proliferation of epithelial cell lines	0.0363	APLN, TRPC4	2
Organ Morphology	size	size of atrium	0.0363	AGTR1	1
Organismal Injury and Abnormalities	hereditary angioedema	hereditary angioedema	0.0363	KLKB1	1
Tissue Morphology	permeability	permeability of microvessel	0.0363	TRPC4	1
Renal and Urological Disease	diuresis	diuresis of mice	0.0363	APLN	1
Small Molecule Biochemistry	secretion	secretion of GABA	0.0363	TRPC4	1
Small Molecule Biochemistry	quantity	quantity of acetylcholine	0.0363	APLN	1
Amino Acid Metabolism	secretion	secretion of GABA	0.0363	TRPC4	1
Behavior	drinking	drinking by rats	0.0363	APLN	1
Digestive System Development and Function	proliferation	proliferation of gastric cell lines	0.0363	APLN	1
Immunological Disease	hereditary angioedema	hereditary angioedema	0.0363	KLKB1	1
Renal and Urological Disease	disease	disease of kidney	0.0427	AGTR1, APLN	2
Immunological Disease	insulin-dependent diabetes mellitus	insulin-dependent diabetes mellitus	0.0427	ABCA12, AGTR1, DEPDC6 (includes EG:64798), KAZ, TRPC4	5
Endocrine System Disorders	insulin-dependent diabetes mellitus	insulin-dependent diabetes mellitus	0.0427	ABCA12, AGTR1, DEPDC6 (includes EG:64798), KAZ, TRPC4	5
Metabolic Disease	insulin-dependent diabetes mellitus	insulin-dependent diabetes mellitus	0.0427	ABCA12, AGTR1, DEPDC6 (includes EG:64798), KAZ, TRPC4	5
Cardiovascular Disease	bradycardia	bradycardia of heart	0.0436	AGTR1	1
Cancer	colon cancer	colon cancer of humans	0.0436	GSTT1	1
Cell Morphology	size	size of brain cancer cell lines	0.0436	SYNM	1
Genetic Disorder	colon cancer	colon cancer of humans	0.0436	GSTT1	1
Gastrointestinal Disease	colon cancer	colon cancer of humans	0.0436	GSTT1	1
Cardiovascular Disease	atrial ventricular block	atrial ventricular block of heart	0.0495	AGTR1	1
Cardiovascular System Development and Function	systolic pressure	systolic pressure of rats	0.0495	APLN	1
Molecular Transport	uptake	uptake of neurotransmitter	0.0495	SV2B	1
Cell Morphology	contraction	contraction of hepatic stellate cells	0.0495	AGTR1	1
Small Molecule Biochemistry	uptake	uptake of neurotransmitter	0.0495	SV2B	1
Renal and Urological System Development and Function	regulation	regulation of bodily fluid	0.0495	APLN	1
