# Supplementary material for: Integrated network analysis reveals a novel role for the cell cycle in 2009 pandemic influenza virus-induced inflammation in macaque lungs
Source: BMC Syst Biol. 2012 Aug 31;6:117. doi: 10.1186/1752-0509-6-117 (PMC3481363; doi:10.1186/1752-0509-6-117)
Supplement: Additional file 12 — Work Book Explanation: enriched canonical biological pathways for genes differentially expressed between CA04 and KUTK4 infections. [file 1752-0509-6-117-S12.xls]

## Sheet: Labels
	Work Book Explanation: Enriched canonical biological pathways for genes differentially expressed between CA04 and KUTK4 infections
DE	Differentially Expressed
Ingenuity Canonical Pathways	Pathway name
-log(P-value)	- log of the B-H adjusted P value
Ratio	ratio of genes in DE list / Genes in pathway
Downregulated	# DE down-regulated genes in pathway
% Down Reg Of Pathway	% of genes in pathway found DE and down-regulated
Upregulated	# DE up-regulated genes in pathway
% Up Reg Of Pathway	% of genes in pathway found DE and up-regulated
No overlap with dataset	Number of genes not DE in pathway
Molecules	List of molecules which were DE within the pathway

## Sheet: Day 3 Up Regulated Genes
Ingenuity Canonical Pathways	-log(P-value)	Ratio	Downregulated	Upregulated	No overlap with dataset	Molecules
Hepatic Fibrosis / Hepatic Stellate Cell Activation	2.69	0.0396	2	2	97	CCL2, TIMP1, AGTR1, MYL7
Pentose and Glucuronate Interconversions	2.18	0.087	0	2	21	UCHL1, AKR1B10
MSP-RON Signaling Pathway	2.01	0.0714	1	1	26	KLKB1, CCL2
Thyroid Cancer Signaling	1.92	0.0645	0	2	29	MYC, CDH1
TREM1 Signaling	1.78	0.0541	0	2	35	CCL2, CASP1
Endometrial Cancer Signaling	1.71	0.05	0	2	38	MYC, CDH1
Wnt/β-catenin Signaling	1.67	0.027	1	2	108	MYC, CDH1, SOX18
Role of Pattern Recognition Receptors in Recognition of Bacteria and Viruses	1.55	0.0408	0	2	47	IFIH1, CASP1
Chemokine Signaling	1.53	0.04	0	2	48	CCL13, CCL2
IL-17 Signaling	1.5	0.0385	0	2	50	CCL2, TIMP1
Atherosclerosis Signaling	1.37	0.0328	0	2	59	CCL2, TNFRSF12A
Parkinson's Signaling	1.24	0.0909	0	1	10	UCHL1
Renin-Angiotensin Signaling	1.2	0.0263	1	1	74	CCL2, AGTR1
Gα12/13 Signaling	1.19	0.026	1	1	75	CDH1, MYL7
Intrinsic Prothrombin Activation Pathway	1.17	0.0769	1	0	12	KLKB1
Polyamine Regulation in Colon Cancer	1.11	0.0667	0	1	14	MYC
Role of Hypercytokinemia/hyperchemokinemia in the Pathogenesis of Influenza	1.11	0.0667	0	1	14	CCL2
Coagulation System	1.08	0.0625	1	0	15	KLKB1
Aryl Hydrocarbon Receptor Signaling	0.989	0.0198	1	1	99	MYC, GSTT1
Calcium Signaling	0.989	0.0198	2	0	99	TRPC4, MYL7
Role of RIG1-like Receptors in Antiviral Innate Immunity	0.969	0.0476	0	1	20	IFIH1
Galactose Metabolism	0.95	0.0455	0	1	21	AKR1B10
Endothelin-1 Signaling	0.915	0.0179	0	2	110	MYC, CASP1
TWEAK Signaling	0.898	0.04	0	1	24	TNFRSF12A
IL-8 Signaling	0.896	0.0174	1	1	113	CDH1, MYL7
ILK Signaling	0.878	0.0169	1	1	116	MYC, MYL7
G-Protein Coupled Receptor Signaling	0.852	0.0124	2	1	239	LPHN3, CCRL1, AGTR1

## Sheet: Day 7 Up Regulated Genes
Ingenuity Canonical Pathways	-log(P-value)	Ratio	Downregulated	% Down Reg Of Pathway	Upregulated	% Up Reg Of Pathway	No overlap with dataset	Molecules
Hepatic Fibrosis / Hepatic Stellate Cell Activation	6.41	0.178	6	101 (6%)	12	101 (12%)	83/101 (82%)	IFNG, CCR5, IL1A, IL4R, TGFBR1, IL10, LEPR, IL6, PDGFB, MYL7, LY96, CCL2, CD40, IGF1, TIMP1, KDR, AGTR1, EGFR
Role of Hypercytokinemia/hyperchemokinemia in the Pathogenesis of Influenza	5.81	0.467	0	15 (0%)	7	15 (47%)	8/15 (53%)	CCR1, IFNG, IL1A, CCR5, CCL2, IL1RN, IL6
Atherosclerosis Signaling	5.68	0.213	4	61 (7%)	9	61 (15%)	48/61 (79%)	IFNG, IL1A, PLA2R1, IL6, CCL11, PLA2G7, PDGFB, TNFRSF12A, LAMB2, CCL2, CD40, IL1RN, CCR2
Communication between Innate and Adaptive Immune Cells	5.15	0.25	0	40 (0%)	10	40 (25%)	30/40 (75%)	TLR2, IFNG, IL1A, CD80, CD40, IL10, IL1RN, CCL3L3, IL3, IL6
Role of Cytokines in Mediating Communication between Immune Cells	3.9	0.316	0	19 (0%)	6	19 (32%)	13/19 (68%)	IFNG, IL1A, IL10, IL1RN, IL3, IL6
Altered T Cell and B Cell Signaling in Rheumatoid Arthritis	3.79	0.196	0	46 (0%)	9	46 (20%)	37/46 (80%)	TLR2, IFNG, IL1A, TNFSF11, CD80, CD40, IL10, IL1RN, IL6
IL-10 Signaling	3	0.17	0	47 (0%)	8	47 (17%)	39/47 (83%)	CCR1, HMOX1, IL1A, IL4R, CCR5, IL10, IL1RN, IL6
MSP-RON Signaling Pathway	2.91	0.214	1	28 (4%)	5	28 (18%)	22/28 (79%)	TLR2, IFNG, CCL2, PIK3R1, IL3, CCR2
NF-κB Signaling	2.83	0.115	6	113 (5%)	7	113 (6%)	100/113 (88%)	PRKACB, IL1A, TNFSF11, NRAS, TGFBR1, PIK3R1, TGFBR3, TLR2, CD40, IL1RN, KDR, INSR, EGFR
Aryl Hydrocarbon Receptor Signaling	2.77	0.119	4	101 (4%)	8	101 (8%)	89/101 (88%)	MYC, GSTT1, CCNE2, HSP90B1, IL1A, ALDH1A1, GSTM5, CDKN1A, RARB, IL6, CYP1B1, MCM7
T Helper Cell Differentiation	2.76	0.175	0	40 (0%)	7	40 (18%)	33/40 (83%)	IFNG, IL4R, TGFBR1, CD80, CD40, IL10, IL6
Glucocorticoid Receptor Signaling	2.75	0.0983	3	173 (2%)	14	173 (8%)	156/173 (90%)	PRKACB, IFNG, NRAS, TGFBR1, IL10, PIK3R1, IL6, CCL11, SLPI, HSPA5, TSC22D3, HSP90B1, CCL13, CCL2, IL1RN, CDKN1A, IL3
Graft-versus-Host Disease Signaling	2.53	0.217	0	23 (0%)	5	23 (22%)	18/23 (78%)	IFNG, IL1A, CD80, IL1RN, IL6
ATM Signaling	2.26	0.162	0	37 (0%)	6	37 (16%)	31/37 (84%)	SMC2, FANCD2, H2AFX, CDKN1A, BID, CDK1
Systemic Lupus Erythematosus Signaling	1.98	0.118	1	68 (1%)	7	68 (10%)	60/68 (88%)	IL1A, NRAS, CD80, CD40, IL10, IL1RN, PIK3R1, IL6
Pathogenesis of Multiple Sclerosis	1.95	0.5	0	4 (0%)	2	4 (50%)	2/4 (50%)	CCR1, CCR5
Role of CHK Proteins in Cell Cycle Checkpoint Control	1.89	0.19	0	21 (0%)	4	21 (19%)	17/21 (81%)	PCNA, CDKN1A, HUS1, CDK1
Crosstalk between Dendritic Cells and Natural Killer Cells	1.85	0.133	0	45 (0%)	6	45 (13%)	39/45 (87%)	IFNG, CAMK2D, CD80, CD40, IL3, IL6
Allograft Rejection Signaling	1.82	0.182	0	22 (0%)	4	22 (18%)	18/22 (82%)	IFNG, CD80, CD40, IL10
Dendritic Cell Maturation	1.76	0.101	2	89 (2%)	7	89 (8%)	80/89 (90%)	TLR2, IL1A, CD80, CD40, IL10, IL1RN, LEPR, PIK3R1, IL6
Cell Cycle Control of Chromosomal Replication	1.74	0.231	0	13 (0%)	3	13 (23%)	10/13 (77%)	MCM3, MCM4, MCM7
Chemokine Signaling	1.64	0.12	0	50 (0%)	6	50 (12%)	44/50 (88%)	CCR5, NRAS, CCL13, CAMK2D, CCL2, CCL11
TREM1 Signaling	1.63	0.135	0	37 (0%)	5	37 (14%)	32/37 (86%)	TLR2, CCL2, CD40, IL10, IL6
Role of MAPK Signaling in the Pathogenesis of Influenza	1.6	0.118	3	51 (6%)	3	51 (6%)	45/51 (88%)	LAMB2, IFNG, NRAS, CCL2, PLA2R1, PLA2G7
PTEN Signaling	1.59	0.1	5	80 (6%)	3	80 (4%)	72/80 (90%)	NRAS, TGFBR1, PIK3R1, TGFBR3, CDKN1A, KDR, INSR, EGFR
Acute Phase Response Signaling	1.58	0.0901	2	111 (2%)	8	111 (7%)	101/111 (91%)	HMOX1, SOCS1, IL1A, SOD2, NRAS, IL1RN, PIK3R1, NOLC1, IL6, ORM1
Hepatic Cholestasis	1.57	0.0938	4	96 (4%)	5	96 (5%)	87/96 (91%)	PRKACB, MAP4K2, IFNG, LY96, IL1A, NR1H4, IL1RN, INSR, IL6
IL-17 Signaling	1.56	0.115	1	52 (2%)	5	52 (10%)	46/52 (88%)	NRAS, CCL2, TIMP1, PIK3R1, IL6, CCL11
Glioma Invasiveness Signaling	1.55	0.128	2	39 (5%)	3	39 (8%)	34/39 (87%)	TIMP3, NRAS, TIMP1, PIK3R1, PLAUR
LXR/RXR Activation	1.53	0.113	1	53 (2%)	5	53 (9%)	47/53 (89%)	LY96, IL1A, CCL2, NR1H4, IL1RN, IL6
Inhibition of Angiogenesis by TSP1	1.52	0.148	2	27 (7%)	2	27 (7%)	23/27 (85%)	CD47, TGFBR1, THBS1, KDR
