# Supplementary material for: Integrated network analysis reveals a novel role for the cell cycle in 2009 pandemic influenza virus-induced inflammation in macaque lungs
Source: BMC Syst Biol. 2012 Aug 31;6:117. doi: 10.1186/1752-0509-6-117 (PMC3481363; doi:10.1186/1752-0509-6-117)
Supplement: Additional file 13 — Work Book Explanation: official names, symbols and accession numbers of all proteins shown in Figure 5. [file 1752-0509-6-117-S13.xls]

## Sheet: Legend
	Work Book Explanation: Official names, symbols and accession numbers of all proteins shown in Fig. 3

## Sheet: Role of Cytokines in Mediating
Symbol	Synonym(s)	Entrez Gene Name	Location	Family	Drugs	Entrez Gene ID for Human	Entrez Gene ID for Mouse	Entrez Gene ID for Rat
CCL13	AI323594, CCL2, CKb10, HC11, Immediate Early Serum Responsive JE, JE, MCAF, MCP-1, MCP-4, MGC17134, NCC-1, PDGF-inducible, SCYA13, SCYA2, SCYL1, Sigje, SMC-CF	chemokine (C-C motif) ligand 13	Extracellular Space	cytokine		6357	20296	24770
CCL2	CCL12, CHEMOKINE C-C MOTIF LIGAND 2, GDCF-2, HC11, HSMCR30, JE, LOC100048556, Macrophage Chemotactic Factor, MCAF, MCP, MCP-1, MCP-5, MGC9434, Monocyte Chemoattractant Protein 5, Scya12, SCYA2, Small inducible cytokine A12, SMC-CF	chemokine (C-C motif) ligand 2	Extracellular Space	cytokine		6347	20293	287562
CCL3L1/CCL3L3	464.2, AI323804, Ccl3, CCL3L1, CCL3L3, D17S1718, G0S19-1, G0S19-2, L2g25b, LD78, LD78alpha, LD78BETA, MGC12815, MGC104178, MGC182017, Mip, MIP-1a, MIP-1alpha, MIP1-(a), MIP1AP, Mnp, Scya3, SCYA3L, SCYA3L1	chemokine (C-C motif) ligand 3-like 1	Extracellular Space	cytokine		6349|414062	20302	25542
CCRL1	A630091E18Rik, CC-CKR-11, CCBP2, CCR-11, CCR10, CCX-CKR, CCX-CKR1, CKR-11, Cmkbrl1, LOC684092, PPR1, VSHK1	chemokine (C-C motif) receptor-like 1	Plasma Membrane	G-protein coupled receptor		51554	252837	685243
Dendretic Cell			unknown	other
GM-CSF	Csfgm, GM-CSF, MGC131935, MGC138897, MGC151255, MGC151257, MGI-IGM, NIF	colony stimulating factor 2 (granulocyte-macrophage)	Extracellular Space	cytokine		1437	12981	116630
IFNγ	IFG, IFI, IFN GAMMA, IFN TYPE II, IFN-Î³, IFNG2, INTERFERON GAMMA, TYPE II INTERFERON	interferon, gamma	Extracellular Space	cytokine		3458	15978	25712
IL1	Interleukin 1		unknown	group
IL10	CSIF, IL10A, IL10X, MGC126450, MGC126451, TGIF	interleukin 10	Extracellular Space	cytokine		3586	16153	25325
IL12	Il12 p70, IL12 p75		Extracellular Space	complex
IL13	ALRH, BHR1, MGC116786, MGC116788, MGC116789, P600	interleukin 13	Extracellular Space	cytokine		3596	16163	116553
IL2	INTERLEUKIN-2, lymphokine, TCGF	interleukin 2	Extracellular Space	cytokine		3558	16183	116562
IL22	IL-21, IL-D110, IL-TIF, Il22b, ILTIFa, ILTIFB, MGC129416, MGC129417, MGC79382, MGC79384, RGD1561292, TIFa, TIFIL-23, zcyto18	interleukin 22	Extracellular Space	cytokine		50616	116849|50929	500836
IL24	C49A, FISP, IL10B, MDA-7, MOB5, ST16	interleukin 24	Extracellular Space	cytokine		11009	93672	170819
IL25	IL-17E, RGD1561632	interleukin 25	Extracellular Space	cytokine		64806	140806	501996
IL26	AK155	interleukin 26	Extracellular Space	cytokine		55801
IL3			Extracellular Space	cytokine
IL4	BCGF, BCGF-1, BSF1, Igg1, Il4e12, INTERLEUKIN 4, MGC79402	interleukin 4	Extracellular Space	cytokine		3565	16189	287287
IL5	EDF, TRF	interleukin 5 (colony-stimulating factor, eosinophil)	Extracellular Space	cytokine		3567	16191	24497
IL6	BSF2, FDGI, HGF, HSF, IFN BETA 2A, IFNB2, ILg6, INTERLEUKIN 6	interleukin 6 (interferon, beta 2)	Extracellular Space	cytokine	tocilizumab	3569	16193	24498
Neutrophil			unknown	other
NK Cell			unknown	other
TGFβ	BETA IG-H3, BIGH3, CED, DPD1, LAP, TGF-BETA, TGF-BETA1, TGF-Î², TGF-Î²1, TGFB	transforming growth factor, beta 1	Extracellular Space	growth factor		7040	21803	59086
TNFα	AT-TNF, DIF, Differentiation-induced Factor, MGC124630, MGC151434, RATTNF, TMTNF, TNF-ALPHA, TNF-Î±, TNFA, Tnfsf1a, TNFSF2	tumor necrosis factor	Extracellular Space	cytokine	adalimumab, etanercept, infliximab, CDP870, golimumab, thalidomide	7124	21926	24835
ATM	AI256621, AT1, ATA, Ataxia telangiectasia, ATC, ATD, ATDC, ATE, C030026E19RIK, DKFZp781A0353, MGC74674, TEL1, TELO1	ataxia telangiectasia mutated	Nucleus	kinase		472	11920	300711
ATR	Ataxia-telangiectasia-like, FRP1, LOC684113, MEC1, SCKL, SCKL1	ataxia telangiectasia and Rad3 related	Nucleus	kinase		545	245000	685055
BRCA1	BRCA1 (LACKING EXON 11), BRCAI, BRCC1, BROVCA1, IRIS, PNCA4, PSCP, RNF53	breast cancer 1, early onset	Nucleus	transcription regulator		672	12189	497672
CDC2	CDC2, CDC2 kinase, CDC28A, Cdc2a, DKFZp686L20222, GROWTH-ASSOCIATED HISTONE H1 KINASE, MGC111195, P34, P34CDC2	cyclin-dependent kinase 1	Nucleus	kinase	flavopiridol	983	12534	54237
CDC25A	CDC25A2, D9Ertd393e	cell division cycle 25 homolog A (S. pombe)	Nucleus	phosphatase		993	12530	171102
CDC25C	CDC25	cell division cycle 25 homolog C (S. pombe)	Nucleus	phosphatase		995	12532	307511
CDK2	A630093N05Rik, CDC2, CDC2-RELATED KINASE, Cyclin A associated kinase, CYCLIN E ASSOCIATED KINASE, CYCLIN E-DEPENDENT KINASE, p33(CDK2), p33CDK2	cyclin-dependent kinase 2	Nucleus	kinase	BMS-387032, flavopiridol	1017	12566	362817
Chk1	C85740, CHK1, rad27	CHK1 checkpoint homolog (S. pombe)	Nucleus	kinase	UCN-01	1111	12649	140583
Chk2	CDS1, CHK2, HUCDS1, LFS2, PP1425, RAD53	CHK2 checkpoint homolog (S. pombe)	Nucleus	kinase		11200	50883	114212
E2F			unknown	group
Hus1	hHUS1, mHus1	HUS1 checkpoint homolog (S. pombe)	Nucleus	kinase		3364	15574	498411
MRE11	ATLD, HNGS1, MRE11, MRE11B	MRE11 meiotic recombination 11 homolog A (S. cerevisiae)	Nucleus	enzyme		4361	17535	64046
NBS1	AT-V1, AT-V2, ATV, FLJ10155, MGC87362, MGC93174, NBS, NBS1, NIBRIN, P95, p95/nibrin	nibrin	Nucleus	other		4683	27354	85482
NBS1-Rad50-MRE11	MRE11-Rad50-NBS1, NBS1-Rad50-MRE11		Nucleus	complex
p21CIP1	CAP20, CDKI, CDKN1, CDKNA1, CIP1, MDA-6, P21, p21/WAF1, P21CIP1, P21WAF, p21waf1, SDI1, WAF1	cyclin-dependent kinase inhibitor 1A (p21, Cip1)	Nucleus	other		1026	12575	114851
p53	bbl, bfy, bhy, FLJ92943, LFS1, MGC112612, p44, P53, TRP53	tumor protein p53	Nucleus	transcription regulator		7157	22059	24842
PCNA	MGC8367, Pcna/cyclin, PCNAR	proliferating cell nuclear antigen	Nucleus	other		5111	18538	25737
Rad17	9430035O09Rik, CCYC, FLJ41520, HRAD17, MmRad24, R24L, RAD17SP, RAD24	RAD17 homolog (S. pombe)	Nucleus	other		5884	19356	310034
Rad1	Rad1, RAD9	RAD9 homolog A (S. pombe)	Nucleus	enzyme		5883	19367	309151
RAD17-RFC			Nucleus	complex
Rad50	HRAD50, Mrell, NBSLD, RAD502, Rad50l	RAD50 homolog (S. cerevisiae)	Nucleus	enzyme		10111	19360	64012
Rad9-Rad1-Hus1			Nucleus	complex
RFC			Nucleus	complex
TLK	TLK		unknown	group
